# Supplementary material for: FGF family members differentially regulate maturation and proliferation of stem cell-derived astrocytes
Source: Sci Rep. 2019 Jul 3;9:9610. doi: 10.1038/s41598-019-46110-1 (PMC6610107; doi:10.1038/s41598-019-46110-1)
Supplement: Supplementary file 2 — Table S1_Savchenko et al_Affymetrix Result_FGF2 [file 41598_2019_46110_MOESM2_ESM.xlsx]

## Sheet: P144_Affymetrix Result_RMA
Probe Set ID	P144_01_0_nt_log2 Signal	P144_02_0_nt_log2 Signal	P144_03_0_nt_log2 Signal	P144_04_0_nt_log2 Signal	P144_05_6_nt_log2 Signal	P144_06_6_nt_log2 Signal	P144_07_6_nt_log2 Signal	P144_08_6_nt_log2 Signal	P144_09_1FGF2_log2 Signal	P144_10_1FGF2_log2 Signal	P144_11_1FGF2_log2 Signal	P144_12_1FGF2_log2 Signal	P144_13_3FGF2_log2 Signal	P144_14_3FGF2_log2 Signal	P144_15_3FGF2_log2 Signal	P144_16_3FGF2_log2 Signal	P144_17_6FGF2_log2 Signal	P144_18_6FGF2_log2 Signal	P144_19_6FGF2_log2 Signal	P144_20_6FGF2_log2 Signal		average_log2 Signal_0	average_log2 Signal_6	average_log2 Signal_1FGF2	average_log2 Signal_3FGF2	average_log2 Signal_6FGF2		Sig log ratio_6 vs 0	Fold Change_6 vs 0	p-value_6 vs 0		Sig log ratio_1FGF2 vs 0	Fold Change_1FGF2 vs 0	p-value_1FGF2 vs 0		Sig log ratio_3FGF2 vs 0	Fold Change_3FGF2 vs 0	p-value_3FGF2 vs 0		Sig log ratio_6FGF2 vs 0	Fold Change_6FGF2 vs 0	p-value_6FGF2 vs 0		Sig log ratio_1FGF2 vs 6	Fold Change_1FGF2 vs 6	p-value_1FGF2 vs 6		Sig log ratio_3FGF2 vs 6	Fold Change_3FGF2 vs 6
17480002	4.21934	4.30033	4.29535	3.90363	4.78029	3.70273	4.16118	3.82237	4.83655	4.95146	4.95747	5.35878	7.03444	7.01419	7.16091	6.7771	9.22198	9.25831	9.47814	8.59023		4.17966	4.11664	5.02606	6.99666	9.13716		-0.0630212	-1.04465	0.815978		0.846402	1.79801	0.00123569		2.817	7.04694	4.62079e-07		4.9575	31.0711	4.09279e-07		0.909423	1.87829	0.0144495		2.88002	7.3616
17272926	4.96508	5.26037	4.37277	5.03313	4.42514	5.00235	4.80071	4.64536	8.46899	8.68719	8.74058	8.52826	8.58571	8.77121	9.1715	8.23479	9.14953	9.42614	9.38681	9.07284		4.90784	4.71839	8.60625	8.6908	9.25883		-0.189447	-1.14033	0.432351		3.69842	12.9818	1.60349e-06		3.78297	13.7653	8.55871e-06		4.351	20.4071	7.83111e-07		3.88786	14.8035	1.31883e-07		3.97241	15.697
17451223	5.11804	5.31076	5.05128	5.15302	4.71158	4.75938	4.60881	4.6118	5.65787	6.0783	5.79292	5.63644	6.76075	7.05266	6.71167	5.94963	8.99352	9.25788	9.60199	7.51953		5.15827	4.67289	5.79138	6.61868	8.84323		-0.485381	-1.39996	0.000338922		0.633108	1.5509	0.00155173		1.4604	2.75185	0.000930108		3.68495	12.8612	0.000206299		1.11849	2.1712	4.8401e-05		1.94578	3.85247
17482766	4.80641	4.76306	5.25487	4.59557	6.01878	4.84475	5.56121	5.0397	7.97784	8.13724	7.80897	8.47272	8.90605	9.06997	8.96257	8.9214	9.1546	9.23038	9.37245	9.14744		4.85498	5.36611	8.09919	8.965	9.22622		0.511133	1.42517	0.139374		3.24421	9.47558	3.44832e-06		4.11002	17.2679	1.30848e-07		4.37124	20.6955	1.09089e-07		2.73308	6.64874	9.88796e-05		3.59889	12.1164
17438980	6.14649	6.52456	4.98804	4.47013	7.26527	7.40104	5.22776	5.27233	6.51317	6.95685	5.49759	4.87101	8.36547	8.94879	6.99774	6.88797	10.1223	10.2036	9.97153	10.0099		5.53231	6.2916	5.95966	7.79999	10.0768		0.759291	1.69266	0.362826		0.42735	1.34476	0.550655		2.26768	4.81549	0.0178264		4.54451	23.3364	8.35999e-05		-0.331941	-1.25871	0.680078		1.50839	2.84493
17501807	5.97133	6.71173	6.82723	7.14718	6.49204	5.87264	6.11883	5.78103	6.85982	7.26395	7.34263	7.52652	7.2116	7.7032	7.94816	7.92749	9.61776	9.73257	9.42212	9.62188		6.66437	6.06614	7.24823	7.69761	9.59858		-0.59823	-1.51386	0.0890139		0.583862	1.49886	0.0870252		1.03325	2.04662	0.0141091		2.93421	7.64339	2.70375e-05		1.18209	2.26905	0.00141883		1.63148	3.0983
17269954	4.29133	4.81356	4.40273	5.00407	4.80654	4.62317	4.0385	4.50785	7.22635	7.14373	6.93855	7.14074	7.27261	7.50215	7.45623	7.1402	7.86393	8.15856	7.97709	7.67624		4.62792	4.49401	7.11234	7.3428	7.91895		-0.133908	-1.09726	0.589287		2.48442	5.59609	8.74179e-06		2.71488	6.56537	6.91168e-06		3.29103	9.78812	2.88084e-06		2.61833	6.14037	5.59239e-06		2.84878	7.20393
17480018	6.61006	6.71539	6.24256	6.68784	6.30801	5.91734	5.64263	5.5527	7.20319	7.27702	6.99662	7.55091	7.8624	8.37046	8.43304	7.36083	9.2138	9.75274	9.44378	8.38622		6.56396	5.85517	7.25694	8.00668	9.19913		-0.708792	-1.63443	0.0126693		0.692974	1.61661	0.00469777		1.44272	2.71833	0.00186434		2.63517	6.21249	0.000151456		1.40177	2.64225	0.000477593		2.15151	4.44293
17395041	5.52976	5.84231	5.84654	5.80401	6.06219	6.11461	6.28628	7.04092	7.85689	8.44844	8.20594	7.5088	8.95336	9.28257	8.87213	8.47566	9.43898	10.0519	9.7214	9.1697		5.75566	6.376	8.00502	8.89593	9.59549		0.620345	1.53724	0.0409721		2.24936	4.75473	4.94117e-05		3.14027	8.81691	2.45707e-06		3.83983	14.3187	1.44942e-06		1.62902	3.09302	0.00178299		2.51993	5.73553
17494842	3.63009	4.76262	4.76738	3.77178	4.71633	4.29494	4.39413	4.70773	5.91662	5.96464	6.19955	4.8623	6.88782	6.87088	7.2812	6.3301	7.9215	7.78194	7.59803	7.64214		4.23297	4.52828	5.73578	6.8425	7.7359		0.295316	1.22715	0.401123		1.50281	2.83394	0.012741		2.60953	6.10307	0.000378483		3.50294	11.3368	3.27458e-05		1.20749	2.30936	0.00882805		2.31422	4.97335
17509944	9.72989	10.1221	9.62014	9.78177	9.31533	8.77736	8.82941	8.62049	9.75817	9.98255	9.94248	10.3153	10.1595	10.623	10.6073	10.644	11.9995	12.1601	12.087	11.9918		9.81347	8.88565	9.99962	10.5084	12.0596		-0.927825	-1.90241	0.0024115		0.186147	1.13772	0.285188		0.694977	1.61886	0.00472466		2.24612	4.74407	1.18807e-06		1.11397	2.16441	0.00107618		1.6228	3.07973
17497246	6.85198	7.04317	6.67775	7.90953	7.06376	6.0929	6.06145	6.26094	8.0095	7.96657	8.0787	8.46538	9.0344	9.0946	9.29106	8.92544	9.77141	9.35564	9.62895	9.38501		7.12061	6.36976	8.13003	9.08638	9.53525		-0.750844	-1.68278	0.082595		1.00943	2.01311	0.0143612		1.96577	3.9062	0.000449311		2.41464	5.33187	0.000165982		1.76027	3.38762	0.000524823		2.71661	6.57327
17458587	4.6802	5.19599	4.24865	4.98826	4.51794	4.64786	3.97857	4.09729	6.11066	6.63624	6.19801	5.8406	6.9836	7.22815	6.70028	6.14917	7.55234	8.0447	7.63292	6.66216		4.77827	4.31042	6.19638	6.7653	7.47303		-0.467858	-1.38305	0.123913		1.4181	2.67234	0.00170799		1.98703	3.96419	0.000682045		2.69476	6.47445	0.000278219		1.88596	3.69599	0.000181381		2.45488	5.48269
17229891	6.2182	7.24377	7.44114	7.42491	6.99844	6.34405	6.50234	7.84126	6.21894	6.33925	6.5566	7.16495	7.25739	7.39242	7.56313	7.45791	10.1345	10.524	10.3143	9.05066		7.08201	6.92152	6.56993	7.41771	10.0059		-0.160488	-1.11766	0.730915		-0.512075	-1.4261	0.204026		0.335705	1.26199	0.303456		2.92385	7.58868	0.000553214		-0.351587	-1.27596	0.409955		0.496193	1.41049
17390810	5.0584	5.28934	5.29454	5.49165	5.59591	5.54537	5.34884	5.22721	6.82192	6.89065	7.23086	6.85159	7.40816	7.69552	7.7582	6.94559	8.45979	9.1067	8.86372	7.61266		5.28348	5.42933	6.94876	7.45187	8.51072		0.145849	1.10638	0.281912		1.66527	3.17174	1.38718e-05		2.16839	4.4952	4.23254e-05		3.22724	9.36472	7.72591e-05		1.51942	2.86676	2.1759e-05		2.02254	4.06298
17252292	6.58054	6.63255	7.37971	7.20076	6.60874	6.53269	6.72419	6.92705	9.2234	9.41365	9.30391	9.24063	9.64514	9.57757	9.8095	9.13851	9.98707	9.86986	9.96611	9.04403		6.94839	6.69817	9.2954	9.54268	9.71677		-0.250226	-1.18939	0.295873		2.34701	5.08767	2.7069e-05		2.59429	6.03891	4.35685e-05		2.76838	6.8134	9.53014e-05		2.59723	6.05124	1.68905e-07		2.84451	7.18264
17395973	3.65174	4.22115	3.88298	3.286	3.64103	3.98696	3.93588	3.12019	4.87433	4.97567	5.36385	3.82392	5.61641	5.68237	5.68153	4.49851	7.00997	6.59159	7.42951	5.55687		3.76047	3.67101	4.75944	5.36971	6.64698		-0.0894552	-1.06397	0.759903		0.998972	1.99858	0.0403872		1.60924	3.0509	0.00375547		2.88651	7.39482	0.000655165		1.08843	2.12642	0.0299483		1.69869	3.24606
17364665	4.08658	4.5257	4.58064	4.46164	4.36647	3.95053	4.50981	4.13338	5.45119	5.24567	5.09697	4.98784	5.97852	6.03636	6.00948	4.84001	7.78099	7.61	7.66912	5.71258		4.41364	4.24005	5.19542	5.71609	7.19317		-0.17359	-1.12786	0.337985		0.781779	1.71925	0.00199999		1.30245	2.46648	0.00592616		2.77953	6.8663	0.00154403		0.955369	1.93908	0.000968124		1.47604	2.78184
17254053	7.98495	7.59101	7.47665	9.50877	5.44975	4.93463	5.43327	5.97707	8.88299	9.39502	8.95112	10.7484	8.72821	8.8976	8.85015	10.2926	7.81929	8.20184	7.52166	10.0526		8.14035	5.44868	9.49438	9.19213	8.39884		-2.69167	-6.4606	0.0019637		1.35403	2.55625	0.0781699		1.05179	2.07309	0.128284		0.258487	1.19622	0.737775		4.0457	16.5149	0.00015683		3.74345	13.3934
17412092	6.0314	5.93267	5.83392	5.71509	5.71761	5.36099	5.37436	5.59734	7.44984	7.87566	7.49679	6.91916	7.65599	7.97851	8.28567	7.16727	8.38825	8.69939	8.908	7.74292		5.87827	5.51257	7.43536	7.77186	8.43464		-0.365699	-1.28851	0.0161667		1.55709	2.9426	0.000293783		1.89359	3.71559	0.000265892		2.55637	5.88225	6.80285e-05		1.92279	3.79155	0.000109603		2.25929	4.78755
17341905	4.67024	4.63003	5.01415	4.36918	4.36476	3.87438	4.88455	4.7462	6.76544	6.74406	6.54983	6.91184	6.96799	7.09682	7.86109	7.45516	7.12321	7.35719	7.23672	7.79862		4.6709	4.46747	6.74279	7.34527	7.37894		-0.203427	-1.15143	0.46718		2.07189	4.20437	9.64114e-06		2.67437	6.38358	3.13484e-05		2.70804	6.53432	9.6286e-06		2.27532	4.84104	7.49867e-05		2.87779	7.35025
17394965	4.41481	4.48755	4.81233	4.10438	4.09757	4.12415	3.75106	4.1068	5.56338	6.04369	5.98592	6.87774	6.10621	6.75462	7.21407	7.32401	6.03889	7.07172	6.53087	8.01206		4.45477	4.01989	6.11768	6.84973	6.91338		-0.434875	-1.35179	0.0437085		1.66292	3.16656	0.00175122		2.39496	5.25962	0.000258576		2.45862	5.49689	0.00151257		2.09779	4.28053	0.000349681		2.82983	7.10992
17550502	5.07482	5.72051	4.96944	5.71156	4.87057	5.30675	4.64457	4.90199	6.57703	6.93218	6.61307	6.40881	6.9489	7.65658	6.87841	6.54697	7.84444	8.17149	7.84259	7.34723		5.36908	4.93097	6.63277	7.00771	7.80144		-0.438113	-1.35483	0.12279		1.26369	2.40109	0.00149597		1.63863	3.1137	0.00180368		2.43235	5.39774	9.14554e-05		1.70181	3.25308	6.97702e-05		2.07674	4.21854
17267504	5.89287	6.05305	6.51332	5.85258	5.90128	5.40208	5.54155	4.5507	7.93396	8.22594	8.44388	7.62531	7.5164	8.13708	8.44589	7.58594	8.2261	8.44452	8.32762	7.85113		6.07796	5.3489	8.05727	7.92133	8.21234		-0.729051	-1.65755	0.0652414		1.97932	3.94307	0.000147786		1.84337	3.58848	0.000482652		2.13439	4.39051	3.82946e-05		2.70837	6.53582	0.000197988		2.57242	5.94808
17245422	7.12761	6.81961	6.25182	7.43864	7.49924	6.47047	6.04063	7.0239	10.2977	10.2006	10.3686	9.46212	10.1928	10.0215	10.1266	9.37582	9.89081	9.6728	9.71896	9.14744		6.90942	6.75856	10.0823	9.92918	9.6075		-0.150859	-1.11023	0.723479		3.17284	9.01817	7.06192e-05		3.01976	8.11035	7.37715e-05		2.69808	6.48939	0.000104812		3.32369	10.0123	0.000125969		3.17062	9.00436
17224551	9.90091	9.45937	8.71433	9.47273	6.77103	6.37934	5.45827	5.78599	10.567	10.4608	10.5076	10.0327	10.3134	10.11	10.3187	9.79124	9.13124	8.90117	8.86615	8.86709		9.38684	6.09866	10.392	10.1334	8.94141		-3.28818	-9.7688	0.000138906		1.00519	2.00721	0.0106271		0.746528	1.67775	0.0353114		-0.445426	-1.36172	0.130811		4.29337	19.608	1.0312e-05		4.03471	16.3896
17353663	6.3961	6.33233	5.87303	7.7083	6.78207	6.29216	6.04424	7.1959	9.24994	9.14375	8.66261	9.31747	8.96217	8.86415	9.03689	9.5522	9.36893	9.53264	9.10834	9.64014		6.57744	6.57859	9.09344	9.10385	9.41251		0.0011515	1.0008	0.998127		2.516	5.71994	0.000989571		2.52641	5.76138	0.000992628		2.83507	7.13578	0.000459521		2.51485	5.71538	0.000146073		2.52526	5.75678
17464738	4.50019	4.60669	4.34897	5.19434	4.41526	3.79378	3.35555	4.48204	5.10338	5.22608	4.8477	6.25595	5.61232	5.81483	5.46552	6.32827	6.38696	7.07504	6.49986	7.31649		4.66255	4.01166	5.35828	5.80523	6.81959		-0.650887	-1.57013	0.0926036		0.695732	1.61971	0.101861		1.14269	2.20792	0.00494506		2.15704	4.45999	0.000306569		1.34662	2.54316	0.0166251		1.79358	3.46673
17471608	3.31579	2.81309	2.91267	2.68921	2.87444	3.03395	2.88977	2.97349	3.56767	3.98011	4.75847	4.13794	4.95593	4.65955	4.87778	5.05135	5.59157	5.73731	6.27979	5.35449		2.93269	2.94291	4.11105	4.88615	5.74079		0.0102195	1.00711	0.94445		1.17835	2.26319	0.00580496		1.95346	3.87303	1.78798e-05		2.8081	7.0036	2.2687e-05		1.16814	2.24721	0.00341146		1.94324	3.84569
17530967	8.55944	8.71694	9.15039	9.54085	8.06358	8.04013	8.31604	9.13848	9.49054	9.84483	9.50076	10.4284	10.0372	10.4682	10.437	10.4776	11.1024	11.2643	11.2499	11.0703		8.9919	8.38956	9.81614	10.355	11.1717		-0.602348	-1.51819	0.126452		0.824232	1.77059	0.0385746		1.3631	2.57237	0.00145038		2.17982	4.53098	7.31209e-05		1.42658	2.68809	0.00560376		1.96545	3.90534
17526717	5.63713	5.8402	6.00945	5.61697	4.38277	4.54902	3.99058	4.49874	5.78722	6.24433	6.44167	5.89704	6.9013	7.55006	7.42474	6.47401	7.43393	7.6561	7.36139	6.06748		5.77594	4.35528	6.09256	7.08753	7.12972		-1.42066	-2.67708	0.000101419		0.316626	1.24541	0.125326		1.31159	2.48215	0.00257359		1.35379	2.55582	0.0107634		1.73729	3.33408	0.000119872		2.73225	6.64492
17439830	7.93893	8.05506	6.79265	9.50079	5.9176	5.17561	4.61231	6.32987	9.22468	9.27816	8.11523	10.0489	8.49918	8.72051	8.30644	8.66222	8.1698	8.68637	7.79746	8.47189		8.07186	5.50885	9.16675	8.54709	8.28138		-2.56301	-5.90939	0.00894272		1.09489	2.13597	0.159978		0.47523	1.39014	0.430749		0.20952	1.1563	0.733612		3.6579	12.6223	0.000568941		3.03824	8.21487
17472588	5.82815	5.66753	5.22781	5.68665	6.82247	5.63936	5.71486	5.54573	8.27021	8.30202	8.27586	7.97913	8.61655	8.61739	8.77106	8.13325	9.02072	8.63409	8.77607	8.37395		5.60253	5.93061	8.2068	8.53456	8.70121		0.328072	1.25533	0.353482		2.60427	6.08083	2.3999e-06		2.93203	7.63182	4.68186e-06		3.09868	8.56632	3.13047e-06		2.2762	4.84399	0.000319798		2.60396	6.07951
17294738	8.23043	8.77911	8.3261	9.33366	6.88092	6.99942	6.78784	7.4814	8.8788	9.08332	8.71816	9.9022	9.22462	9.38025	9.08764	9.75641	9.76013	9.78426	9.74595	9.82548		8.66732	7.03739	9.14562	9.36223	9.77895		-1.62993	-3.09498	0.00149752		0.478299	1.3931	0.237375		0.694904	1.61878	0.0539737		1.11163	2.1609	0.00458978		2.10823	4.31162	0.000452635		2.32483	5.01008
17353957	7.25826	6.80788	6.51877	7.55449	7.68576	6.6873	6.11962	7.2715	9.77659	9.69786	9.57232	9.99293	9.60129	9.58864	9.51874	10.0251	9.60437	9.61944	9.49247	10.0043		7.03485	6.94105	9.75992	9.68344	9.68015		-0.093804	-1.06718	0.827613		2.72507	6.61194	3.28957e-05		2.64859	6.27055	4.96152e-05		2.6453	6.25625	4.82232e-05		2.81888	7.05613	0.000205994		2.7424	6.69181
17219139	6.12486	6.58777	6.54546	6.85976	5.98242	5.9682	4.92088	6.01575	7.12486	7.31465	7.04984	6.74512	7.21085	7.93323	7.69348	6.38621	8.4361	9.36453	8.68769	7.31635		6.52946	5.72181	7.05862	7.30594	8.45117		-0.807651	-1.75036	0.039139		0.529156	1.44309	0.0333513		0.776483	1.71295	0.0829304		1.92171	3.78871	0.00538639		1.33681	2.52592	0.00379273		1.58413	2.99828
17301594	8.54106	8.40944	8.52653	7.06483	8.79039	8.5869	8.19237	7.18027	9.47732	9.76096	9.19905	8.31317	10.0763	10.6784	9.7356	9.10353	11.0051	11.2123	11.0792	10.2123		8.13546	8.18748	9.18763	9.89846	10.8772		0.0520167	1.03671	0.921521		1.05216	2.07363	0.0689982		1.763	3.39403	0.0110208		2.74174	6.68877	0.00064337		1.00014	2.0002	0.0801811		1.71098	3.27383
17285867	6.79247	7.0645	6.73791	7.29408	8.1071	7.90045	7.58033	6.89525	9.93031	10.2432	10.3017	9.3148	10.2513	10.238	10.7166	9.16468	10.2579	10.7718	9.98845	9.79996		6.97224	7.62078	9.94749	10.0926	10.2045		0.648545	1.56759	0.0700251		2.97525	7.86394	2.68761e-05		3.12041	8.69635	0.000116651		3.2323	9.39766	1.23875e-05		2.32671	5.01659	0.000545647		2.47186	5.5476
17371941	5.29458	5.11335	4.88674	5.12652	6.07037	5.58593	5.72824	4.87377	7.83388	7.67614	8.03278	7.44404	8.08427	8.06758	8.52315	7.40343	8.1628	8.44875	8.3368	7.54291		5.1053	5.56458	7.74671	8.01961	8.12282		0.459281	1.37486	0.134096		2.64141	6.23943	2.15584e-06		2.91431	7.53868	2.16688e-05		3.01752	8.09775	9.021e-06		2.18213	4.53824	0.000239028		2.45503	5.48325
17291057	3.53412	4.27834	3.62901	4.67239	4.994	4.55365	4.87821	4.39788	6.39381	6.69893	6.97404	6.20071	6.82956	7.16221	7.5683	5.70322	7.45189	7.91358	6.77151	6.90862		4.02847	4.70593	6.56687	6.81582	7.2614		0.677466	1.59933	0.0676636		2.5384	5.80946	0.000212998		2.78736	6.90364	0.00118833		3.23293	9.40177	0.000138474		1.86094	3.63244	0.000147128		2.10989	4.31659
17281748	8.53721	8.84569	8.84834	8.97852	8.02116	7.61447	7.65254	7.97666	10.7824	10.6873	10.6657	10.9873	10.6152	10.4775	10.713	10.6374	10.4093	10.2883	10.5321	10.2428		8.80244	7.81621	10.7807	10.6108	10.3681		-0.986228	-1.981	0.000434998		1.97826	3.94017	3.02554e-06		1.80834	3.5024	2.56318e-06		1.56569	2.96018	9.27057e-06		2.96449	7.80547	4.46254e-07		2.79457	6.93825
17437097	4.14739	4.50272	3.981	4.22329	3.87321	4.45244	4.24569	3.63167	4.42028	4.9145	4.66984	4.13492	5.03343	5.98019	5.57087	4.71955	6.63375	7.18229	6.57432	5.87036		4.2136	4.05075	4.53489	5.32601	6.56518		-0.162847	-1.11949	0.475175		0.321285	1.24944	0.158426		1.11241	2.16206	0.0100635		2.35158	5.10382	0.000189455		0.484132	1.39874	0.0994689		1.27526	2.42042
17533535	5.03878	5.22665	4.47077	4.96589	5.48727	4.57824	4.8978	5.33549	6.95128	6.76336	6.75048	6.97644	7.27701	7.24343	7.08881	6.90747	7.73667	7.68332	7.6684	7.24627		4.92552	5.0747	6.86039	7.12918	7.58366		0.14918	1.10894	0.590677		1.93487	3.82343	2.95298e-05		2.20366	4.60646	1.93004e-05		2.65814	6.3122	1.03095e-05		1.78569	3.44783	0.000168937		2.05448	4.15394
17279701	4.44462	4.95075	4.45438	4.76661	5.78706	5.33771	4.94601	4.9967	7.798	7.83638	8.35204	7.67886	7.95839	7.93176	8.21715	7.18737	7.71185	8.15005	7.56039	7.65182		4.65409	5.26687	7.91632	7.82367	7.76853		0.612776	1.5292	0.0374369		3.26223	9.59463	2.81478e-06		3.16958	8.99782	1.61739e-05		3.11444	8.66042	2.41234e-06		2.64945	6.27428	3.66971e-05		2.5568	5.88401
17287827	8.26141	8.5595	8.60965	9.35573	6.54154	6.47662	6.86184	7.23695	8.17853	8.61355	8.35473	9.1565	7.94903	8.58846	8.39626	8.9326	8.73265	9.81315	8.58471	9.9779		8.69657	6.77924	8.57583	8.46659	9.2771		-1.91733	-3.77724	0.000584589		-0.120744	-1.0873	0.715245		-0.229984	-1.17282	0.486504		0.580531	1.4954	0.224374		1.79659	3.47397	0.000618395		1.68735	3.22064
17237701	6.53446	6.86115	5.84915	6.23568	7.00735	6.82298	5.67412	5.95575	6.76981	7.4294	6.78265	5.89428	7.27823	7.94928	7.62527	6.24663	8.95647	9.27736	9.15648	8.00291		6.37011	6.36505	6.71904	7.27485	8.8483		-0.00505875	-1.00351	0.99007		0.348927	1.27361	0.395987		0.904744	1.87221	0.0786483		2.4782	5.572	0.000470013		0.353985	1.27809	0.463925		0.909803	1.87879
17491941	5.74625	5.42484	5.08109	5.93103	5.43254	5.17514	4.78865	5.39944	6.78305	7.25743	7.02344	8.50114	6.79003	7.55333	7.13379	8.17087	7.03806	7.82449	7.11783	8.6726		5.5458	5.19894	7.39127	7.41201	7.66324		-0.346864	-1.27179	0.196154		1.84546	3.59368	0.00489855		1.8662	3.64571	0.00180334		2.11744	4.33923	0.00245288		2.19232	4.57041	0.00175255		2.21306	4.63659
17285742	5.99908	5.85149	5.95042	6.38035	6.66649	7.04664	6.69742	5.96953	8.36852	8.45394	8.95538	7.9032	8.82664	8.97968	9.30145	7.67762	9.39577	9.44279	8.74904	8.56408		6.04534	6.59502	8.42026	8.69635	9.03792		0.549684	1.46377	0.0733115		2.37492	5.18709	6.86514e-05		2.65101	6.28107	0.000385223		2.99259	7.95899	2.14796e-05		1.82524	3.54366	0.00110143		2.10133	4.29104
17465856	10.4721	10.323	9.58576	11.1094	9.42132	8.93855	8.10324	10.1462	10.6958	10.9058	10.2358	11.2228	10.9176	11.0142	10.9752	11.2673	11.4226	11.6943	11.6322	11.6286		10.3726	9.15233	10.765	11.0436	11.5944		-1.22022	-2.32983	0.0611931		0.392489	1.31266	0.335721		0.67101	1.59219	0.0824414		1.22186	2.33247	0.00858249		1.61271	3.05826	0.0147306		1.89123	3.70952
17448595	6.52634	6.82534	6.93169	7.47875	7.88433	7.08969	7.00279	7.75752	8.33443	8.22488	8.13474	8.30769	8.816	8.88426	8.99361	8.66551	9.96869	9.57816	10.2436	9.66129		6.94053	7.43358	8.25043	8.83985	9.86293		0.493054	1.40742	0.152415		1.3099	2.47925	0.000672162		1.89932	3.73037	0.000103462		2.9224	7.58105	2.38513e-05		0.81685	1.76155	0.0121118		1.40626	2.6505
17245085	5.14372	5.0571	4.81698	5.63175	5.10271	4.68905	5.08329	5.11961	5.25968	5.31381	5.34097	5.62457	5.57632	5.89853	6.05842	6.3169	7.31063	7.32365	7.49883	7.52076		5.16239	4.99866	5.38476	5.96254	7.41347		-0.163724	-1.12018	0.444072		0.222372	1.16665	0.285188		0.800155	1.74129	0.0133477		2.25108	4.7604	1.59447e-05		0.386097	1.30685	0.026337		0.963879	1.95055
17461852	4.74624	5.95085	5.79854	5.4892	6.91392	6.66738	5.81139	5.72223	5.03001	5.49615	5.46094	5.22091	6.17402	6.96949	6.84895	5.50201	9.47516	9.42521	9.67261	6.15822		5.4962	6.27873	5.302	6.37362	8.6828		0.782523	1.72014	0.0998055		-0.194202	-1.14409	0.526982		0.877413	1.83708	0.0886278		3.18659	9.1046	0.0113421		-0.976725	-1.96799	0.0223507		0.0948895	1.06798
17523494	4.13252	4.57567	3.97195	4.26085	5.46595	5.0867	5.11619	4.54274	7.36939	7.43744	7.49884	6.96802	7.35234	7.58799	7.90649	6.6665	7.61714	7.73821	7.74578	6.6555		4.23525	5.05289	7.31842	7.37833	7.43916		0.817644	1.76253	0.0119044		3.08317	8.47476	2.16398e-06		3.14309	8.83411	3.83863e-05		3.20391	9.21454	3.42839e-05		2.26553	4.8083	5.58526e-05		2.32544	5.01219
17489699	5.53379	5.7256	6.18174	6.50563	5.22132	5.05707	4.9274	5.88099	6.09807	6.20942	5.52183	7.04066	6.50991	7.00629	6.76409	7.34346	7.43733	7.73251	7.58871	7.86616		5.98669	5.2717	6.2175	6.90594	7.65618		-0.714993	-1.64148	0.0577335		0.230806	1.17349	0.568417		0.91925	1.89113	0.0174316		1.66949	3.18101	0.000424187		0.945799	1.92626	0.0463799		1.63424	3.10425
17454977	5.83823	6.41875	5.75066	5.81599	6.3418	6.20156	6.03404	5.48169	7.71013	8.28773	7.87174	7.75242	8.04612	8.5601	7.70401	8.1404	8.26543	8.35643	8.24587	8.72661		5.95591	6.01477	7.90551	8.11266	8.39858		0.0588657	1.04165	0.817608		1.9496	3.86267	7.46299e-05		2.15675	4.45909	9.40616e-05		2.44268	5.43649	1.42632e-05		1.89073	3.70824	0.000175237		2.09788	4.28081
17530243	8.44007	7.63022	8.34175	9.63083	7.93951	7.05397	7.38675	9.42859	9.1258	9.14401	9.08571	10.5105	9.48094	9.68869	9.68613	11.0538	9.95185	10.4612	9.85678	11.057		8.51072	7.95221	9.46651	9.97738	10.3317		-0.558514	-1.47275	0.435743		0.955794	1.93965	0.127986		1.46666	2.76382	0.0373147		1.82099	3.53323	0.0106233		1.51431	2.85662	0.053006		2.02518	4.07042
17245059	4.58129	5.08745	5.06787	5.6517	4.44341	4.93504	4.49356	4.78152	4.51788	5.04806	4.81227	5.31434	5.44931	5.82943	5.74334	5.25083	7.06886	7.58887	7.3343	6.16222		5.09708	4.66338	4.92314	5.56822	7.03856		-0.433697	-1.35069	0.131238		-0.17394	-1.12814	0.552968		0.471145	1.38621	0.115673		1.94148	3.841	0.0022046		0.259757	1.19728	0.25452		0.904842	1.87234
17329298	8.75175	9.03082	8.70164	9.30578	9.32758	8.37901	8.01569	8.83643	10.8835	10.9436	10.7737	10.9573	10.9928	10.9532	10.8818	11.2898	11.0134	11.0045	11.0967	10.8346		8.94749	8.63968	10.8895	11.0294	10.9873		-0.307818	-1.23783	0.368558		1.94205	3.8425	1.10687e-05		2.08189	4.2336	1.57391e-05		2.03979	4.11186	9.84894e-06		2.24986	4.75638	0.000228818		2.3897	5.24049
17453573	8.6229	8.66853	8.28203	8.65215	8.91448	8.37178	8.39642	8.57074	10.5965	10.5899	10.4382	10.8989	10.8512	10.8711	10.633	10.9889	10.985	10.7416	10.9382	10.9086		8.5564	8.56335	10.6309	10.836	10.8933		0.006953	1.00483	0.965739		2.0745	4.21199	4.45787e-06		2.27964	4.85555	1.25464e-06		2.33693	5.05226	5.72798e-07		2.06755	4.19174	1.23014e-05		2.27268	4.83221
17258867	4.32825	4.17027	3.76764	3.73479	5.30877	4.83276	4.89971	4.32601	7.12931	7.22796	7.28206	6.72634	7.03976	7.06299	7.47902	6.76451	7.15349	7.37466	7.24918	6.7978		4.00024	4.84182	7.09142	7.08657	7.14378		0.841578	1.79201	0.0150529		3.09118	8.52194	3.8575e-06		3.08633	8.49334	5.9731e-06		3.14355	8.83694	3.37087e-06		2.2496	4.75552	7.89696e-05		2.24476	4.73957
17236882	9.25943	9.05733	9.00114	9.27338	10.6271	9.36686	9.24988	9.8484	12.3677	12.1892	12.1973	12.0687	12.0772	12.1951	12.0649	12.2427	12.0381	12.0036	12.0621	12.1689		9.14782	9.77306	12.2058	12.145	12.0682		0.625237	1.54246	0.0988428		3.05793	8.32777	5.18743e-08		2.99717	7.98434	2.8316e-08		2.92035	7.5703	2.44163e-08		2.43269	5.399	0.000263915		2.37194	5.17635
17361285	4.23121	4.39417	4.29213	4.78895	3.95689	4.24336	3.59715	4.34547	5.02382	5.37076	4.91561	5.05163	5.46415	5.74411	4.99354	5.40752	6.34306	6.58065	6.24341	6.13866		4.42661	4.03572	5.09046	5.40233	6.32645		-0.390897	-1.31121	0.111192		0.663841	1.5843	0.00586003		0.975717	1.96662	0.0027189		1.89983	3.7317	1.93232e-05		1.05474	2.07734	0.00161699		1.36661	2.57865
17241604	6.40076	6.45632	6.07331	6.38516	5.79498	5.53571	5.59002	6.55081	7.81282	7.73715	7.7614	7.56299	7.84005	7.94636	7.93302	7.31566	8.40867	8.37642	8.53971	7.28708		6.32889	5.86788	7.71859	7.75877	8.15297		-0.46101	-1.3765	0.114566		1.3897	2.62025	9.77825e-06		1.42988	2.69425	0.000168717		1.82408	3.54081	0.000954168		1.85071	3.60678	0.00025267		1.89089	3.70865
17350740	6.97796	7.11803	6.8128	6.4339	8.2051	7.50629	7.58231	7.08792	9.17612	9.45414	9.80262	8.93826	9.70393	9.85101	10.1463	9.05885	10.0712	10.1361	9.95593	9.28626		6.83567	7.5954	9.34279	9.69003	9.86238		0.759733	1.69318	0.0321985		2.50711	5.68482	4.25582e-05		2.85436	7.23184	4.49429e-05		3.0267	8.14946	1.72159e-05		1.74738	3.35749	0.00105346		2.09463	4.27117
17259507	10.3488	9.83928	9.53561	10.4888	9.12877	8.57146	8.567	9.59799	12.1921	12.2659	12.622	12.0701	12.0093	12.0257	12.3725	11.9229	11.3413	11.1899	11.1281	11.2059		10.0531	8.9663	12.2875	12.0826	11.2163		-1.08682	-2.12405	0.0171921		2.23438	4.70561	0.000113456		2.02947	4.08254	0.000160339		1.16319	2.23952	0.00213982		3.3212	9.99497	1.96955e-05		3.11628	8.67152
17293362	4.505	5.04875	4.09376	4.89375	3.98296	3.90746	3.84183	3.94534	5.40897	5.25151	5.93285	5.58622	6.2956	6.25269	6.1225	5.55675	6.46691	5.78335	6.33518	6.01508		4.63531	3.9194	5.54489	6.05689	6.15013		-0.715915	-1.64252	0.0160554		0.909574	1.87849	0.0126351		1.42157	2.67877	0.00201997		1.51481	2.85762	0.00121382		1.62549	3.08547	3.56561e-05		2.13749	4.39995
17423030	7.43933	7.36067	6.40671	8.97732	6.78263	6.6983	6.58434	7.65189	7.97327	7.39007	7.2251	8.31747	8.04475	7.66749	7.23779	8.6662	8.7501	9.06644	8.84145	9.93573		7.54601	6.92929	7.72648	7.90406	9.14843		-0.616717	-1.53338	0.332466		0.180467	1.13325	0.769765		0.358049	1.28169	0.579771		1.60242	3.03653	0.0362592		0.797185	1.73771	0.0643904		0.974767	1.96532
17549642	4.1209	4.42303	4.35207	4.83993	5.22565	4.82708	5.19326	4.57559	6.33329	6.39391	6.42647	6.83529	6.16488	6.72448	6.59634	6.85515	7.16572	7.15987	7.02929	7.33678		4.43398	4.95539	6.49724	6.58522	7.17292		0.521408	1.43536	0.0523099		2.06326	4.17929	3.45458e-05		2.15123	4.44207	5.31079e-05		2.73893	6.67576	2.79899e-06		1.54185	2.91167	0.000205286		1.62982	3.09475
17320079	3.5538	4.07355	4.25289	3.84811	4.31145	4.79261	4.3081	4.37139	4.64439	5.01156	5.66098	5.3643	5.3166	6.02137	5.92546	5.23275	6.73288	6.88175	6.77631	6.24988		3.93209	4.44589	5.1703	5.62404	6.6602		0.513801	1.42781	0.0357755		1.23822	2.35907	0.00352764		1.69196	3.23094	0.000544463		2.72811	6.62589	1.14587e-05		0.724415	1.65223	0.0269361		1.17815	2.26287
17216280	8.46053	8.32441	8.66913	7.52843	8.60602	8.20599	7.89655	7.82578	9.39974	9.24749	9.2667	8.75607	9.92943	10.0971	9.95598	8.77294	10.5052	10.6629	10.7109	9.5105		8.24562	8.13358	9.1675	9.68886	10.3474		-0.112044	-1.08076	0.727026		0.921876	1.89458	0.0182108		1.44324	2.7193	0.0107653		2.10176	4.29232	0.00140791		1.03392	2.04758	0.00387949		1.55528	2.93891
17487952	5.21493	5.12009	5.26461	5.72477	4.5022	4.87612	5.12215	5.04331	6.23719	6.53952	5.9331	5.08079	6.31621	6.44608	6.03437	5.76644	7.00703	8.12204	7.21093	6.05749		5.3311	4.88594	5.94765	6.14077	7.09937		-0.445157	-1.36146	0.0602012		0.616549	1.5332	0.121446		0.809675	1.75282	0.00715756		1.76827	3.40646	0.00729052		1.06171	2.0874	0.0212992		1.25483	2.38639
17533199	4.46181	4.19374	3.85891	4.55628	4.40725	3.43358	3.51247	4.3587	5.80805	5.9092	5.75936	5.93602	6.21414	6.16891	5.74729	6.01819	6.26782	5.80058	6.17744	6.27597		4.26769	3.928	5.85316	6.03713	6.13045		-0.339688	-1.26548	0.309889		1.58547	3.00106	6.51538e-05		1.76945	3.40923	8.30987e-05		1.86277	3.63704	6.98036e-05		1.92516	3.79779	0.000357811		2.10913	4.31432
17413866	5.4827	6.28857	5.8972	7.5114	3.51641	4.44973	4.44694	5.31126	6.21541	6.49916	6.04241	7.92237	6.12933	6.35253	5.75982	7.49148	6.23392	6.32223	6.16494	7.79925		6.29497	4.43108	6.66984	6.43329	6.63009		-1.86388	-3.63986	0.0171322		0.37487	1.29672	0.562723		0.138322	1.10062	0.81796		0.33512	1.26148	0.588703		2.23875	4.71989	0.0073409		2.00221	4.00612
17239845	4.68318	4.79821	4.91908	4.40667	4.31036	4.64054	4.31352	3.54646	5.15045	5.10938	5.12705	5.18588	5.81517	5.75279	5.26151	5.63617	6.26091	6.43157	6.50382	6.38083		4.70178	4.20272	5.14319	5.61641	6.39428		-0.499062	-1.41329	0.0997712		0.441408	1.35793	0.00724218		0.914629	1.88508	0.00147483		1.6925	3.23215	8.27338e-06		0.94047	1.91915	0.00678381		1.41369	2.66418
17219848	5.52474	5.69621	5.24401	4.92703	5.98225	5.89851	5.87987	5.21803	8.21861	8.50966	8.72849	7.5662	8.01954	8.40585	8.70153	7.4578	8.14139	8.27638	8.13915	7.16892		5.348	5.74466	8.25574	8.14618	7.93146		0.396665	1.31646	0.155585		2.90774	7.50442	7.39035e-05		2.79818	6.95564	0.000117532		2.58346	5.99375	0.00015243		2.51107	5.70045	0.000184135		2.40152	5.28359
17403919	4.69339	5.02836	4.11726	4.23189	5.97489	5.53429	5.11373	5.16131	7.18562	7.44236	7.78701	7.33179	7.39713	7.6143	8.01185	6.66975	7.69093	7.77822	7.6922	7.36569		4.51773	5.44605	7.4367	7.42326	7.63176		0.928329	1.90307	0.0187018		2.91897	7.56307	2.20456e-05		2.90553	7.49293	0.000170388		3.11403	8.658	9.98972e-06		1.99064	3.97414	0.000156249		1.9772	3.93729
17507288	5.41105	5.27751	4.64289	4.84204	6.77527	6.33123	5.85578	5.66437	8.29913	8.53031	8.64766	8.00834	8.28498	8.35861	8.78175	7.53856	8.3848	8.80397	8.30381	7.87071		5.04337	6.15666	8.37136	8.24098	8.34082		1.11329	2.16338	0.0111396		3.32799	10.0421	6.6645e-06		3.1976	9.17433	5.34024e-05		3.29745	9.83177	1.57328e-05		2.2147	4.64185	0.000245767		2.08432	4.24074
17518636	5.588	5.01738	5.43889	5.29642	6.38383	5.91939	5.53942	5.654	7.87663	8.02089	8.36032	7.84234	8.24361	8.02242	8.60951	7.42293	8.10549	8.31763	8.33449	7.46685		5.33517	5.87416	8.02505	8.07462	8.05612		0.538987	1.45295	0.0524724		2.68987	6.45257	3.98081e-06		2.73944	6.67813	6.14146e-05		2.72094	6.59303	2.60776e-05		2.15089	4.44101	6.8935e-05		2.20046	4.59625
17232082	5.58459	5.56968	4.8578	5.81373	6.39426	5.33357	4.62626	5.5075	7.50453	7.62435	7.6912	7.53613	7.4385	7.68952	7.51645	7.58743	7.83343	7.22984	7.56456	7.95879		5.45645	5.4654	7.58905	7.55797	7.64666		0.00894825	1.00622	0.983633		2.1326	4.38507	5.52762e-05		2.10152	4.29162	6.41892e-05		2.1902	4.5637	0.000161642		2.12365	4.35796	0.0011495		2.09258	4.26509
17249036	5.63773	6.22947	5.76232	7.93864	5.99181	6.45591	6.50506	6.94	6.69953	6.94408	6.72953	8.53712	7.73725	8.05191	7.94255	8.55777	8.29256	9.03244	8.73515	8.55502		6.39204	6.4732	7.22757	8.07237	8.65379		0.0811553	1.05786	0.890549		0.835523	1.7845	0.271191		1.68033	3.20501	0.0238164		2.26175	4.79573	0.00644754		0.754368	1.68689	0.167641		1.59918	3.0297
17280054	8.03222	7.93602	7.85873	8.0944	8.56087	8.20437	7.92858	8.17697	9.53219	9.61525	9.31741	9.69251	9.80974	9.99621	9.77661	9.82273	10.3555	10.5023	10.4868	10.1475		7.98034	8.2177	9.53934	9.85132	10.373		0.237356	1.17883	0.141248		1.559	2.94649	3.50504e-06		1.87098	3.65781	2.07766e-07		2.39268	5.25131	2.9493e-07		1.32164	2.4995	0.000133673		1.63362	3.10291
17367852	4.48742	4.90524	4.65283	4.10038	4.86696	5.14507	4.71015	3.94756	5.57122	5.71837	5.88319	4.9274	5.48651	6.09137	6.25244	4.94911	6.99761	7.65625	7.46536	5.11737		4.53647	4.66744	5.52505	5.69486	6.80915		0.13097	1.09503	0.68443		0.988581	1.98423	0.010359		1.15839	2.23208	0.0148642		2.27268	4.83221	0.00941659		0.857611	1.81204	0.0410611		1.02742	2.03838
17461477	7.64513	7.39409	7.34766	7.37305	8.57776	8.35411	8.17136	7.45293	9.80265	9.92456	10.118	9.95905	9.65754	9.99745	10.4391	9.87877	10.2348	10.3432	10.244	10.2995		7.43998	8.13904	9.95107	9.99323	10.2804		0.699058	1.62344	0.0326898		2.51109	5.70049	1.91173e-07		2.55324	5.86953	7.27621e-06		2.8404	7.1622	2.01322e-08		1.81203	3.51135	0.000364786		1.85419	3.61548
17391212	6.96616	6.1951	6.31337	6.07475	6.91023	6.73514	6.74833	6.30078	8.95947	9.10309	9.05407	8.62338	9.04837	8.87952	9.36019	8.43567	8.82872	9.17536	8.93795	8.29459		6.38734	6.67362	8.935	8.93094	8.80915		0.286276	1.21949	0.274285		2.54766	5.84683	2.947e-05		2.54359	5.83039	9.41032e-05		2.42181	5.35843	0.000112996		2.26138	4.7945	1.09475e-05		2.25732	4.78101
17468627	5.46773	5.78345	5.82922	6.26951	6.06416	5.88382	5.64175	6.54038	7.72132	7.83681	8.14764	7.0829	8.42668	8.47448	8.0937	7.33381	8.51119	8.40436	8.20405	7.54068		5.83748	6.03252	7.69717	8.08217	8.16507		0.195045	1.14476	0.46778		1.85969	3.62929	0.000539944		2.24469	4.73935	0.000357205		2.32759	5.01967	0.000142868		1.66464	3.17035	0.00129429		2.04964	4.14004
17291005	4.90898	5.03053	4.92963	5.66763	6.21085	5.98904	6.24317	5.57759	7.44689	7.895	8.08937	7.13992	7.83558	8.02342	8.55724	6.66055	8.34828	8.69831	7.94388	7.50468		5.13419	6.00516	7.6428	7.7692	8.12379		0.870971	1.82889	0.0102535		2.5086	5.69069	0.000108438		2.63501	6.21177	0.000956457		2.98959	7.94251	7.67313e-05		1.63763	3.11155	0.000809292		1.76403	3.39647
17347042	5.70301	5.9108	5.36035	5.44211	7.54833	6.88994	6.82266	6.20465	8.96542	9.13284	9.374	8.77787	8.94268	9.1574	9.51427	8.42693	9.1226	9.3154	9.05043	8.42718		5.60407	6.86639	9.06253	9.01032	8.9789		1.26233	2.39883	0.00581993		3.45847	10.9927	1.21992e-06		3.40625	10.6019	1.21468e-05		3.37484	10.3735	6.2372e-06		2.19614	4.58251	0.000347026		2.14393	4.41963
17500535	6.32686	6.96953	6.74019	6.76795	7.18929	6.82037	6.50102	6.4976	8.86689	8.77372	8.66989	9.14867	8.77062	8.8639	8.61938	9.1317	8.85323	8.66213	8.72832	9.21071		6.70113	6.75207	8.86479	8.8464	8.8636		0.0509338	1.03594	0.818525		2.16366	4.4805	1.42148e-05		2.14527	4.42374	1.65124e-05		2.16246	4.47678	2.15234e-05		2.11273	4.32508	3.52819e-05		2.09433	4.27029
17420316	5.84019	5.51693	6.23078	5.73018	5.73933	5.57473	6.13061	5.61272	6.93371	6.65729	7.15026	6.52069	7.24833	7.50195	7.24604	6.55693	8.04505	7.91665	8.4971	7.03771		5.82952	5.76435	6.81549	7.13831	7.87413		-0.0651735	-1.04621	0.75118		0.985965	1.98064	0.00300618		1.30879	2.47734	0.00203142		2.04461	4.12562	0.000953569		1.05114	2.07216	0.00145705		1.37397	2.59182
17530339	3.86614	3.99748	3.85634	3.28804	4.14111	3.99136	3.85953	3.61577	6.27814	6.14383	5.39347	5.88987	6.11318	6.15487	6.02702	6.11692	6.07188	6.05529	5.20918	6.69513		3.752	3.90194	5.92633	6.103	6.00787		0.149946	1.10953	0.467356		2.17433	4.51376	0.00013039		2.351	5.10177	6.30053e-06		2.25587	4.77622	0.000597501		2.02438	4.06818	0.000104345		2.20105	4.59815
17295757	6.8601	6.25782	5.7427	4.9024	7.09394	6.83727	6.57444	6.1232	8.76833	8.71747	9.02942	8.4289	8.78458	8.91874	9.17764	8.25861	8.77604	9.13901	9.02031	8.11419		5.94075	6.65721	8.73603	8.78489	8.76239		0.716459	1.64314	0.173142		2.79527	6.94163	0.000650922		2.84414	7.18079	0.000800546		2.82164	7.06963	0.00100112		2.07882	4.2246	0.00013366		2.12768	4.37015
17491378	6.05143	6.19099	5.88405	5.26979	7.26231	7.15118	6.96769	6.46476	9.41981	9.5067	9.90893	8.94973	9.39058	9.38513	9.34377	8.61397	9.22671	9.2041	9.25489	8.5668		5.84906	6.96149	9.44629	9.18336	9.06312		1.11242	2.16209	0.00610288		3.59723	12.1025	1.44778e-05		3.3343	10.0861	2.042e-05		3.21406	9.27959	1.79145e-05		2.4848	5.59758	8.22518e-05		2.22187	4.66499
17490038	5.53269	5.24553	4.67682	5.13092	6.49924	5.70094	5.83549	5.42615	8.07118	7.99511	8.10122	7.46665	7.73368	8.36035	8.73941	7.09845	8.10964	8.37749	7.87814	7.48859		5.14649	5.86546	7.90854	7.98297	7.96347		0.718967	1.646	0.0473183		2.76205	6.78361	2.12824e-05		2.83648	7.14277	0.000405393		2.81698	7.04685	3.58564e-05		2.04309	4.12126	0.000289198		2.11752	4.33946
17437278	5.39517	5.01568	4.72182	4.64905	6.39736	6.15977	5.80193	5.40863	7.78162	8.00723	8.11255	7.52881	8.2068	8.08977	8.62642	7.49847	8.22702	8.28345	8.11148	7.50169		4.94543	5.94192	7.85755	8.10536	8.03091		0.996497	1.99515	0.0109547		2.91213	7.52726	9.60837e-06		3.15994	8.9379	3.40555e-05		3.08548	8.48833	1.61989e-05		1.91563	3.77278	0.000267968		2.16344	4.47982
17229433	7.58301	7.23142	7.00148	6.25016	8.45268	8.11023	7.93579	6.94421	10.2017	10.2251	10.5069	9.46736	10.094	10.3651	10.5776	9.14175	10.1653	10.28	10.1195	9.20814		7.01652	7.86073	10.1003	10.0446	9.94323		0.844208	1.79528	0.0969018		3.08375	8.47817	0.000136795		3.0281	8.15734	0.000380579		2.92671	7.60374	0.000233816		2.23954	4.72248	0.00125607		2.18389	4.54377
17370735	5.09755	5.28967	5.27809	5.91149	5.25049	4.94698	4.963	5.93858	6.45294	6.72254	6.80366	6.77721	6.71388	6.76919	7.31352	7.12097	7.26651	7.51747	7.26768	7.36744		5.3942	5.27476	6.68909	6.97939	7.35478		-0.119438	-1.08631	0.697092		1.29489	2.45358	0.000567833		1.58519	3.00047	0.000444289		1.96058	3.89217	4.49219e-05		1.41432	2.66535	0.00119432		1.70462	3.25944
17253570	6.46029	6.48508	6.10923	5.91442	6.93101	6.69433	6.40284	6.08602	8.16313	8.21004	8.48879	7.84547	8.30764	8.41175	8.73312	7.68679	8.63324	8.98022	8.64504	8.15687		6.24225	6.52855	8.17686	8.28483	8.60384		0.286298	1.21951	0.258946		1.93461	3.82273	5.46563e-05		2.04257	4.1198	0.00022173		2.36159	5.13937	3.7641e-05		1.64831	3.13466	0.000333509		1.75628	3.37825
17268909	6.95327	6.88844	6.42606	6.13689	8.12826	8.08835	7.46135	7.20866	9.75783	9.87551	9.94714	9.54444	9.90938	10.0353	10.1542	9.26004	9.95237	10.0516	9.74452	9.43832		6.60117	7.72166	9.78123	9.83973	9.7967		1.12049	2.17421	0.00974766		3.18006	9.06346	5.72482e-06		3.23856	9.43854	2.43563e-05		3.19554	9.16119	1.02734e-05		2.05957	4.16863	0.000156469		2.11808	4.34115
17396047	2.85327	3.55074	3.48623	2.68724	3.6312	3.49413	3.62931	3.43639	5.96273	5.54614	5.65624	4.81686	6.03263	5.28137	6.12969	5.18591	6.07517	5.71581	5.78419	4.90924		3.14437	3.54776	5.49549	5.6574	5.6211		0.403388	1.32261	0.122439		2.35112	5.10221	0.000365946		2.51303	5.70819	0.000265205		2.47673	5.56636	0.000300157		1.94773	3.85768	0.000223763		2.10964	4.31585
17281506	4.67357	5.43113	4.83979	4.96218	5.68348	5.58073	5.07675	5.24198	7.32997	7.3874	7.64087	6.74538	7.27911	7.35031	8.06716	6.62702	7.47038	7.82207	7.50757	7.0736		4.97667	5.39573	7.27591	7.3309	7.46841		0.419065	1.33706	0.100399		2.29924	4.92197	9.22388e-05		2.35423	5.11322	0.000423992		2.49174	5.62455	3.11198e-05		1.88017	3.68119	0.000211741		1.93517	3.82423
17472288	4.633	5.014	4.90959	4.31856	4.79407	4.59288	5.2453	4.73827	4.92797	5.18867	5.40133	5.26802	6.10903	6.04232	6.30491	5.40855	7.13422	7.29699	7.56891	5.60339		4.71879	4.84263	5.1965	5.9662	6.90088		0.123845	1.08964	0.576763		0.47771	1.39253	0.0415806		1.24741	2.37416	0.00242045		2.18209	4.53811	0.00347046		0.353865	1.27798	0.0860522		1.12357	2.17885
17413528	5.28597	5.49627	4.83979	4.78019	6.17202	6.00276	5.7662	5.26452	7.95448	8.13283	8.38885	7.80349	7.89673	8.14469	8.45928	7.51227	7.86815	8.04234	7.95428	7.56042		5.10055	5.80138	8.06991	8.00324	7.8563		0.700825	1.62543	0.0372043		2.96936	7.83189	8.82037e-06		2.90269	7.4782	3.42958e-05		2.75575	6.75402	9.85619e-06		2.26854	4.81834	6.91952e-05		2.20187	4.60074
17266038	6.69114	6.63543	6.23851	8.18635	6.45451	6.64008	6.23487	7.07702	8.50144	8.64176	8.39655	9.81912	8.62491	8.56381	8.9179	9.73419	8.50353	8.65313	8.14111	9.31936		6.93786	6.60162	8.83972	8.9602	8.65428		-0.336235	-1.26246	0.495963		1.90186	3.73695	0.0125665		2.02234	4.06243	0.00713556		1.71642	3.28621	0.0132313		2.2381	4.71774	0.00100002		2.35858	5.12865
17301428	7.02045	6.44313	5.85948	5.42786	7.77974	7.72586	7.18741	6.25704	9.53468	9.86368	10.0336	8.80049	9.51572	9.54821	10.014	8.29036	9.4347	9.70027	9.46806	8.55694		6.18773	7.23751	9.5581	9.34207	9.28999		1.04979	2.07022	0.0781925		3.37037	10.3415	0.000263209		3.15434	8.90331	0.000789526		3.10227	8.58767	0.000352018		2.32059	4.99536	0.00201578		2.10456	4.30065
17391376	5.30135	5.29481	4.97942	4.40125	6.33942	6.07779	5.57509	5.20568	8.0783	8.16414	8.27099	7.76885	7.86544	8.11103	8.20108	7.4041	8.28926	7.99553	7.92941	7.16814		4.99421	5.7995	8.07057	7.89541	7.84558		0.805289	1.7475	0.0505596		3.07636	8.43486	1.30121e-05		2.90121	7.47052	4.41798e-05		2.85138	7.21688	0.000109589		2.27107	4.82682	0.000172833		2.09592	4.27498
17532485	5.31055	5.69158	5.78334	5.59525	6.03236	5.48993	5.59974	5.56644	7.01265	6.88615	6.79399	6.63695	6.95152	7.24634	7.69684	6.73028	7.58861	7.72933	7.55198	8.00215		5.59518	5.67212	6.83243	7.15624	7.71802		0.076936	1.05478	0.646539		1.23725	2.35749	7.45756e-05		1.56106	2.95071	0.00053212		2.12284	4.3555	6.27165e-06		1.16032	2.23507	0.00020794		1.48413	2.79748
17319596	6.41194	6.12114	5.51383	5.42993	6.66196	6.67705	6.43743	5.96393	8.61974	8.60559	8.84482	8.23287	8.57976	8.68139	8.97774	8.31902	8.55537	8.83341	8.19699	8.33757		5.86921	6.43509	8.57575	8.63948	8.48083		0.565878	1.48029	0.0988931		2.70654	6.52755	5.62499e-05		2.77026	6.82233	5.41957e-05		2.61162	6.1119	7.78676e-05		2.14066	4.40964	5.06911e-05		2.20439	4.60878
17418767	4.30793	4.54356	4.81806	4.98682	4.94595	4.45316	4.61942	4.86322	6.10566	6.39005	6.12473	6.32285	6.52783	6.15276	6.64729	6.67911	6.60543	6.65894	6.76101	7.02222		4.66409	4.72044	6.23582	6.50175	6.7619		0.0563453	1.03983	0.773994		1.57173	2.97261	7.84944e-05		1.83765	3.57429	7.52763e-05		2.09781	4.28059	2.11775e-05		1.51538	2.85875	2.78703e-05		1.78131	3.43738
17374569	5.70486	5.59356	5.31371	5.17932	6.74207	6.48209	6.22581	5.84592	8.15792	8.2785	8.75605	7.91169	8.28378	8.48782	8.63428	7.81107	8.42423	8.62945	8.33822	8.03482		5.44786	6.32397	8.27604	8.30424	8.35668		0.876107	1.83542	0.00827703		2.82818	7.10176	1.19009e-05		2.85637	7.24192	1.1781e-05		2.90881	7.51001	2.85367e-06		1.95207	3.86929	0.000292699		1.98026	3.94565
17219662	3.70109	3.78686	3.8611	3.82414	3.91586	3.16853	2.61575	3.70566	7.34093	7.09963	7.55921	5.97783	6.16125	6.63487	6.62427	5.74643	5.99141	4.44454	5.81834	5.25477		3.7933	3.35145	6.9944	6.2917	5.37726		-0.441851	-1.35835	0.182757		3.2011	9.1966	0.000101331		2.49841	5.6506	2.47232e-05		1.58396	2.99793	0.00399892		3.64295	12.4922	0.000206655		2.94026	7.67548
17398993	6.51743	5.89218	6.52298	7.21834	6.48248	6.00348	6.69154	6.81786	7.98614	8.1035	7.32882	7.71068	7.8555	7.23524	7.85863	8.18008	8.42644	8.47979	9.163	8.02385		6.53773	6.49884	7.78228	7.78236	8.52327		-0.0388947	-1.02733	0.908562		1.24455	2.36944	0.00819218		1.24463	2.36958	0.00994888		1.98554	3.9601	0.00148187		1.28344	2.43419	0.00207815		1.28353	2.43433
17277101	5.51518	5.18259	5.09233	4.87437	5.8571	5.48522	5.32548	5.67238	7.21654	6.80419	6.87702	6.55216	7.2872	7.05502	7.12328	7.0808	7.7108	7.39007	7.53762	7.75945		5.16612	5.58504	6.86247	7.13658	7.59949		0.418925	1.33693	0.0547356		1.69636	3.24081	0.000113558		1.97046	3.91892	9.07782e-06		2.43337	5.40152	4.68023e-06		1.27743	2.42407	0.000380635		1.55153	2.93128
17222618	7.18459	7.31406	7.10181	6.74327	6.72708	6.51831	6.75978	6.4375	7.2209	7.41161	7.53582	6.56856	7.83941	7.80068	8.30061	6.82101	8.73375	8.91806	9.05057	7.79601		7.08593	6.61067	7.18422	7.69043	8.6246		-0.475266	-1.39017	0.0170696		0.0982885	1.0705	0.705031		0.604497	1.52045	0.120672		1.53866	2.90525	0.00250142		0.573555	1.48819	0.0463292		1.07976	2.11369
17251485	6.18417	6.05014	5.59701	5.75221	6.90706	6.58352	6.46892	6.49367	8.83035	8.75029	8.92107	8.57212	8.91102	8.97036	9.37329	8.59201	8.65936	8.95709	8.55263	8.28967		5.89588	6.61329	8.76846	8.96167	8.61469		0.717413	1.64423	0.00528041		2.87258	7.32373	1.505e-06		3.06579	8.37326	6.35334e-06		2.71881	6.58328	7.915e-06		2.15517	4.4542	2.4707e-06		2.34838	5.09251
17320844	8.14952	8.17308	8.02672	8.29747	8.10176	7.80327	7.66783	7.97772	8.20152	8.41241	8.07081	8.1239	8.89416	9.18738	9.11248	8.88158	9.95032	10.1705	10.0238	9.4058		8.1617	7.88765	8.20216	9.0189	9.88759		-0.274052	-1.2092	0.0476919		0.0404617	1.02844	0.679765		0.857201	1.81152	0.000104281		1.72589	3.30785	6.46778e-05		0.314514	1.24359	0.0412222		1.13125	2.19049
17397170	7.62197	7.13316	7.67246	8.0137	8.91106	8.36609	8.16975	7.89514	9.98239	9.7623	9.67808	10.0646	9.78509	9.90759	9.8931	9.98506	10.3501	10.4404	10.2248	10.3084		7.61032	8.33551	9.87185	9.89271	10.3309		0.725188	1.65312	0.0417629		2.26153	4.79498	3.09751e-05		2.28239	4.86482	1.77905e-05		2.72062	6.59158	6.56257e-06		1.53634	2.90057	0.000587203		1.5572	2.94282
17239817	5.21452	5.70744	5.53017	6.99238	5.37043	5.07794	5.08966	5.32602	6.2807	6.55647	6.40184	7.11083	6.5189	6.55202	6.36311	7.01845	6.7946	7.58976	7.1837	7.27036		5.86113	5.21601	6.58746	6.61312	7.20961		-0.645115	-1.56386	0.15627		0.726334	1.65443	0.143317		0.751991	1.68412	0.120207		1.34848	2.54644	0.0189742		1.37145	2.5873	0.00045869		1.39711	2.63373
17281428	6.17094	5.63989	5.36714	4.92699	6.62686	6.30495	6.11254	5.65647	8.19283	8.2928	8.43511	7.82711	8.16743	8.10954	8.39978	7.48784	8.32081	8.47593	8.29554	7.57326		5.52624	6.17521	8.18696	8.04115	8.16639		0.648966	1.56804	0.0968105		2.66072	6.32349	9.60498e-05		2.51491	5.71561	0.000245068		2.64015	6.23395	0.000200955		2.01176	4.03273	0.000160045		1.86594	3.64506
17302645	4.01517	3.89264	4.09806	3.97076	3.34513	3.84817	3.76592	3.7745	4.4147	3.92841	3.86251	3.8319	4.01552	4.66243	4.38295	4.53737	5.61948	5.68689	5.80385	5.58699		3.99416	3.68343	4.00938	4.39957	5.6743		-0.310727	-1.24033	0.0437376		0.015223	1.01061	0.918792		0.40541	1.32447	0.0326307		1.68015	3.20461	2.07829e-07		0.32595	1.25349	0.116944		0.716138	1.64278
17256225	5.26935	5.60081	5.64248	5.28493	6.10643	5.97623	5.26715	5.44878	7.95047	8.10863	8.30876	8.05087	7.94002	7.78637	8.43239	7.49634	7.81996	8.00771	7.72901	7.19703		5.44939	5.69964	8.10468	7.91378	7.68843		0.250253	1.18942	0.310103		2.65529	6.29974	7.15414e-07		2.46439	5.51893	3.00733e-05		2.23903	4.72081	3.06951e-05		2.40504	5.2965	3.13571e-05		2.21414	4.64004
17339729	7.57252	7.76056	7.10166	7.36567	7.32648	6.68804	5.74612	6.16493	9.24022	9.25561	9.39224	8.90134	9.12487	8.89832	8.86639	8.67238	8.66428	8.29452	8.40687	8.49452		7.4501	6.48139	9.19735	8.89049	8.46505		-0.96871	-1.95709	0.0394636		1.74725	3.35718	5.99254e-05		1.44038	2.71393	0.00014333		1.01495	2.02083	0.000755058		2.71596	6.5703	0.000268215		2.40909	5.31141
17538974	4.91892	5.17117	5.43967	4.71821	5.51765	5.25265	5.82196	5.13343	6.39706	6.604	6.77148	6.00193	6.83098	7.06572	7.25379	6.30724	7.48328	7.72762	7.62061	6.81225		5.06199	5.43142	6.44362	6.86444	7.41094		0.369432	1.29184	0.142132		1.38163	2.60562	0.000915153		1.80244	3.48811	0.000425354		2.34895	5.09453	9.94621e-05		1.01219	2.01697	0.00416988		1.43301	2.7001
17514834	8.83656	7.79155	8.51442	9.08797	8.68011	8.29102	8.77232	8.96916	10.1928	9.93897	9.88769	9.63207	10.5091	10.0093	10.5273	10.2022	10.5774	10.7016	10.814	10.5329		8.55763	8.67815	9.91289	10.312	10.6565		0.120525	1.08713	0.71525		1.35526	2.55844	0.00426735		1.75435	3.37374	0.00126016		2.09884	4.28364	0.000340875		1.23474	2.35339	0.000517012		1.63382	3.10334
17465229	7.2177	7.56867	7.34992	7.35507	7.29945	7.14183	6.90886	7.10868	7.91545	8.16285	7.67426	8.01857	8.66851	8.85706	8.76331	8.43655	9.1109	9.24113	9.35175	8.63295		7.37284	7.11471	7.94278	8.68136	9.08418		-0.258135	-1.19593	0.0543722		0.569942	1.48446	0.00399175		1.30852	2.47687	2.87544e-05		1.71134	3.27465	6.39156e-05		0.828077	1.77532	0.000717054		1.56665	2.96217
17277521	6.40721	6.40326	6.39616	6.32774	6.5873	6.3716	6.30173	6.5228	6.65656	6.79824	7.16153	6.55587	7.36516	7.35448	7.73368	6.82938	8.56008	8.5618	8.68903	7.84624		6.38359	6.44586	6.79305	7.32068	8.41429		0.062267	1.04411	0.39889		0.409462	1.32819	0.0222349		0.937085	1.91466	0.00242033		2.03069	4.08602	4.28681e-05		0.347195	1.27208	0.0573979		0.874818	1.83378
17338747	6.08513	6.27937	6.16496	5.72132	7.32979	6.98729	6.8067	6.55494	9.07628	9.08293	9.58746	8.72471	9.05151	9.14613	9.32225	8.34142	9.02876	9.20015	8.88709	8.42144		6.06269	6.91968	9.11784	8.96533	8.88436		0.856987	1.81125	0.00551203		3.05515	8.31173	7.50337e-06		2.90263	7.4779	2.28391e-05		2.82167	7.06979	9.41431e-06		2.19816	4.58895	9.74849e-05		2.04565	4.12858
17374833	6.77494	6.31411	5.96145	5.83723	7.42568	7.24764	7.00596	6.70321	8.86283	9.06386	9.1807	8.67412	8.92062	9.14419	9.40875	8.52755	9.01779	9.3347	9.19284	8.68648		6.22193	7.09562	8.94538	9.00028	9.05795		0.873688	1.83234	0.0157349		2.72344	6.60447	2.67543e-05		2.77835	6.86066	6.17836e-05		2.83602	7.14048	2.96992e-05		1.84976	3.60439	7.23045e-05		1.90466	3.7442
17453541	4.83493	4.71791	5.31308	4.90456	4.8915	4.45403	5.15888	5.26725	5.08289	5.51132	4.48827	4.89583	5.79216	5.49775	5.62024	5.52839	7.27308	7.58478	6.62619	6.13207		4.94262	4.94292	4.99458	5.60963	6.90403		0.0002955	1.0002	0.998984		0.051954	1.03667	0.841381		0.667011	1.58778	0.00372808		1.96141	3.89442	0.00138424		0.0516585	1.03646	0.85923		0.666716	1.58746
17374618	6.60949	6.54229	6.17786	6.64671	5.864	5.68683	5.60098	6.0191	9.69805	9.88499	9.88053	9.63688	8.9957	8.69874	8.76347	8.96141	8.11164	7.43335	7.58758	7.87758		6.49409	5.79273	9.77511	8.85483	7.75253		-0.701359	-1.62604	0.00264028		3.28103	9.72047	2.00703e-07		2.36074	5.13635	1.79662e-06		1.25845	2.39238	0.000500711		3.98239	15.8058	3.43216e-08		3.0621	8.35189
17253461	8.65576	8.42184	8.24863	8.85527	8.04925	7.89796	7.95751	8.14832	9.25737	9.12645	9.21051	9.24169	9.18324	9.2516	9.37031	9.34624	9.95998	10.1266	10.1541	9.6501		8.54538	8.01326	9.20901	9.28785	9.9727		-0.532118	-1.44605	0.010025		0.66363	1.58406	0.00276156		0.742471	1.67304	0.00180062		1.42733	2.68948	0.00018957		1.19575	2.29064	1.26058e-06		1.27459	2.4193
17353520	4.77156	4.44905	4.38664	3.37208	5.72589	5.35996	5.1215	4.75338	7.03628	6.8325	7.20173	6.491	7.16068	7.51538	7.42069	6.4442	7.33184	7.43548	7.19137	6.83058		4.24483	5.24018	6.89038	7.13524	7.19732		0.995349	1.99356	0.0344619		2.64554	6.25732	0.000234832		2.89041	7.41479	0.000300901		2.95249	7.74082	0.000109662		1.6502	3.13876	0.000650953		1.89506	3.71937
17359020	6.17381	6.37001	5.90244	5.69801	7.42414	7.25293	7.1146	6.4324	8.82081	8.93988	9.20867	8.57793	8.98482	9.03467	9.11293	8.21817	9.0981	9.33461	9.17036	8.42613		6.03607	7.05602	8.88682	8.83765	9.0073		1.01995	2.02785	0.00817106		2.85075	7.21377	6.95919e-06		2.80158	6.97203	3.40818e-05		2.97123	7.84204	2.08448e-05		1.8308	3.55735	0.000359378		1.78163	3.43814
17221633	7.20355	7.51462	7.24958	6.91619	8.37994	8.0237	7.923	7.01512	9.97424	10.0444	10.3316	9.21707	9.77984	10.0328	10.2164	9.0345	9.93952	10.2731	10.0326	8.89834		7.22099	7.83544	9.89183	9.76588	9.78587		0.614452	1.53098	0.0992031		2.67084	6.368	5.85057e-05		2.5449	5.83566	0.000114831		2.56489	5.91709	0.000230231		2.05639	4.15944	0.00154699		1.93044	3.81172
17495847	3.34135	3.5619	3.62077	4.16584	3.88032	3.63322	3.89086	3.66415	4.34839	4.60834	4.31679	4.64306	4.8658	5.3953	5.08432	5.20495	5.80504	5.53377	5.54034	5.99083		3.67246	3.76714	4.47914	5.13759	5.71749		0.0946738	1.06782	0.632696		0.806678	1.74918	0.00605927		1.46513	2.76087	0.000401797		2.04503	4.12681	6.25102e-05		0.712004	1.63808	0.000627566		1.37045	2.58552
17512768	6.46648	6.61348	5.7842	6.63284	6.87275	6.0385	5.97266	6.59284	6.72433	6.66735	6.04847	6.40232	7.7285	7.26163	7.62378	6.93068	8.30902	8.43451	8.75875	7.77263		6.37425	6.36919	6.46062	7.38615	8.31873		-0.0050635	-1.00352	0.986904		0.0863655	1.06169	0.744181		1.0119	2.01656	0.00959743		1.94448	3.84898	0.000502068		0.091429	1.06542	0.743742		1.01696	2.02365
17263673	5.02249	5.13568	5.22414	5.58377	5.35384	5.57648	5.54579	5.28987	6.91876	6.97392	7.25488	6.98464	7.26458	7.28729	7.63091	6.889	7.47513	7.75335	7.31504	6.99992		5.24152	5.4415	7.03305	7.26795	7.38586		0.199973	1.14868	0.204093		1.79153	3.46181	1.56955e-05		2.02642	4.07394	4.53543e-05		2.14434	4.42089	3.74056e-05		1.59156	3.01374	4.70811e-06		1.82645	3.54664
17399010	7.57854	6.08218	6.75089	7.8555	6.9573	6.28727	7.32484	7.48652	9.17416	8.6865	7.73591	8.25231	8.92196	7.46017	8.53352	9.17107	8.74054	8.48957	10.2866	8.29333		7.06678	7.01398	8.46222	8.52168	8.95251		-0.052793	-1.03727	0.9166		1.39545	2.6307	0.0331363		1.45491	2.74139	0.0388679		1.88573	3.69541	0.0209884		1.44824	2.72875	0.0118508		1.5077	2.84356
17329568	5.76097	5.57931	5.79068	4.48319	5.90886	5.45499	5.29531	3.78152	6.89323	7.17364	7.3073	5.74821	6.75917	7.12282	7.25819	5.85274	7.18547	7.07027	7.77751	6.15201		5.40354	5.11017	6.78059	6.74823	7.04632		-0.293368	-1.2255	0.616791		1.37706	2.59738	0.0265776		1.34469	2.53976	0.0229943		1.64278	3.12266	0.0114763		1.67042	3.18308	0.0284494		1.63806	3.11247
17519910	5.96832	5.55161	5.67639	5.04401	6.52487	6.54617	6.53033	5.80866	8.31251	8.50719	8.77259	7.90341	8.44538	8.51918	8.89002	7.7254	8.52177	8.58638	8.37476	7.67063		5.56008	6.3525	8.37393	8.39499	8.28838		0.792422	1.73198	0.024227		2.81384	7.03155	4.19048e-05		2.83491	7.135	9.73218e-05		2.7283	6.62675	7.51639e-05		2.02142	4.05983	0.000226541		2.04249	4.11956
17307774	4.63869	4.35253	4.01589	4.0092	5.60064	5.21549	5.07682	4.31227	7.42366	7.5212	7.90135	6.83204	7.32379	7.52284	7.69792	6.1579	7.22495	7.33512	7.36411	6.02167		4.25408	5.0513	7.41956	7.17561	6.98646		0.797226	1.73776	0.0420279		3.16549	8.97236	2.22621e-05		2.92153	7.57652	0.000250528		2.73239	6.64555	0.000258383		2.36826	5.16318	0.000502463		2.12431	4.35994
17270369	7.16593	6.92584	6.37947	6.61531	7.34154	7.25059	7.01307	6.76919	9.33484	9.37364	9.45662	8.97731	9.09963	9.05675	9.5011	8.87803	9.0378	9.27237	8.9567	8.84073		6.77164	7.0936	9.2856	9.13388	9.0269		0.321957	1.25003	0.185126		2.51396	5.71187	1.66647e-05		2.36224	5.14167	3.55988e-05		2.25526	4.7742	2.53164e-05		2.19201	4.5694	1.18181e-05		2.04028	4.11325
17217728	5.9441	6.03972	6.09679	6.75673	6.24939	5.89084	6.161	6.0058	6.477	6.80725	6.66991	6.56163	6.98159	6.80014	7.11247	6.72133	8.15571	8.36892	8.42563	7.05832		6.20934	6.07676	6.62895	6.90388	8.00214		-0.132576	-1.09625	0.53527		0.419614	1.33757	0.0788681		0.694548	1.61838	0.0147577		1.79281	3.46489	0.00285156		0.55219	1.46631	0.0021011		0.827124	1.77415
17359212	5.34572	5.65623	5.19068	5.72849	6.19385	6.15403	6.09319	5.78211	8.14115	8.10031	8.5928	8.12923	8.29853	8.26295	8.52237	7.41924	7.95097	8.19124	8.21229	7.56722		5.48028	6.05579	8.24087	8.12577	7.98043		0.575516	1.49021	0.0108012		2.76059	6.77675	3.89063e-06		2.6455	6.25711	7.04569e-05		2.50015	5.65745	1.45511e-05		2.18508	4.54751	6.63902e-06		2.06998	4.19881
17428803	6.37841	6.03097	5.58369	5.4161	7.17892	7.1049	6.74601	6.28748	8.69203	8.6564	8.91551	8.27368	8.82467	8.8886	9.09661	8.11065	8.83165	9.08065	8.85242	8.24756		5.85229	6.82933	8.63441	8.73013	8.75307		0.977038	1.96842	0.0169868		2.78212	6.8786	3.56653e-05		2.87784	7.35049	8.20218e-05		2.90078	7.46829	4.86687e-05		1.80508	3.49448	0.00030993		1.9008	3.73421
17374692	5.75367	5.79461	5.13851	5.31175	6.787	6.61686	6.41212	5.63605	8.24845	8.70353	8.62675	7.9337	8.50446	8.4704	8.74912	7.76127	8.34063	8.45108	8.37301	7.97363		5.49964	6.36301	8.37811	8.37131	8.28459		0.863371	1.81928	0.0287418		2.87847	7.35371	2.1068e-05		2.87168	7.31915	3.87281e-05		2.78496	6.89216	7.19931e-06		2.0151	4.04209	0.000636806		2.0083	4.02309
17496568	6.31237	5.97072	5.66472	5.4159	6.77799	6.92191	6.28398	6.01373	8.176	8.32899	8.5561	7.74874	8.2441	8.4574	8.69457	7.5008	8.47565	8.92518	8.3078	7.95757		5.84093	6.4994	8.20246	8.22422	8.41655		0.658477	1.57842	0.0616535		2.36153	5.13915	9.55954e-05		2.38329	5.21726	0.000316512		2.57563	5.9613	9.1589e-05		1.70305	3.25589	0.000766326		1.72482	3.30538
17417117	5.72319	5.4569	5.52164	4.88979	6.69402	6.25507	6.36081	5.60809	8.02697	8.12515	8.35909	7.71776	7.9724	8.06277	8.49785	7.46444	8.30228	8.39398	8.29166	7.59851		5.39788	6.2295	8.05724	7.99936	8.14661		0.83162	1.77968	0.0281659		2.65936	6.31754	2.08434e-05		2.60148	6.06911	8.31118e-05		2.74873	6.72124	3.90117e-05		1.82774	3.54982	0.000442845		1.76986	3.41022
17406629	8.46754	8.67479	8.56703	7.91918	8.47012	8.58144	8.36514	7.71919	8.87826	9.15227	8.66471	8.53406	9.19797	9.39338	9.176	8.96585	10.1836	10.3693	10.4378	9.81261		8.40714	8.28397	8.80732	9.1833	10.2008		-0.123161	-1.08912	0.647739		0.400188	1.31968	0.11287		0.776162	1.71257	0.00637739		1.7937	3.46703	0.000177643		0.523349	1.43729	0.0683288		0.899324	1.86519
17454692	7.7154	7.72255	8.17592	8.37597	7.64326	7.67608	7.32435	7.93407	5.2793	5.93602	5.7585	6.5164	6.56672	7.54038	7.38048	7.27033	9.60776	10.0222	9.68748	8.92556		7.99746	7.64444	5.87256	7.18948	9.56075		-0.353021	-1.27723	0.140079		-2.1249	-4.36174	0.000431848		-0.807986	-1.75077	0.0247472		1.56329	2.95527	0.00149672		-1.77188	-3.41499	0.000791462		-0.454965	-1.37075
17217914	5.5675	5.5815	5.27101	4.09962	6.48846	6.63517	5.96282	5.30734	8.26259	8.31389	8.45322	7.3282	8.32301	8.26449	8.54188	7.25304	8.27823	8.23077	8.30276	7.2443		5.12991	6.09845	8.08948	8.09561	8.01402		0.96854	1.95686	0.0808746		2.95957	7.77891	0.000492985		2.9657	7.81203	0.000609859		2.88411	7.3825	0.000566798		1.99103	3.9752	0.00236901		1.99716	3.99213
17406145	5.93318	5.88268	5.87124	5.99024	6.39924	6.07796	6.61746	6.26615	6.57316	6.51277	6.00919	6.46647	6.67747	6.87388	6.84358	6.87386	8.27904	8.32268	9.02735	7.38276		5.91934	6.3402	6.3904	6.8172	8.25296		0.420865	1.33873	0.0112896		0.471059	1.38613	0.0117152		0.897862	1.8633	3.15534e-06		2.33362	5.04069	0.000456694		0.0501945	1.0354	0.779973		0.476997	1.39184
17274540	6.97082	6.87313	6.48849	6.57081	8.09426	7.41847	7.35125	6.85247	9.87667	9.96992	10.2754	9.6487	9.61187	9.67813	10.1767	9.11463	9.43165	9.52327	9.41997	8.9872		6.72581	7.42911	9.94266	9.64534	9.34052		0.703303	1.62823	0.0459897		3.21685	9.29757	1.62779e-06		2.91953	7.56599	2.1831e-05		2.61471	6.12501	4.30985e-06		2.51355	5.71024	0.00012095		2.21622	4.64676
17482739	8.28969	7.83703	7.26081	6.59227	8.70001	8.43241	8.16847	7.77631	10.3189	10.324	10.5258	9.89706	10.2791	10.4413	10.6172	9.75384	10.3145	10.4596	10.1952	9.73802		7.49495	8.2693	10.2664	10.2729	10.1768		0.77435	1.71042	0.112485		2.77149	6.82814	0.000391823		2.77791	6.85858	0.000517049		2.68188	6.41691	0.000527134		1.99714	3.99209	0.000152996		2.00356	4.00988
17341179	4.16599	4.40589	4.75127	4.10845	4.45468	5.03372	4.84015	4.56905	4.10601	4.38529	4.5695	4.71025	5.17992	5.01291	5.10893	3.88962	6.89895	7.38562	7.58296	4.66		4.3579	4.7244	4.44276	4.79784	6.63188		0.366499	1.28922	0.111028		0.084863	1.06059	0.679977		0.439944	1.35655	0.240645		2.27398	4.83657	0.0163508		-0.281636	-1.21557	0.178555		0.073445	1.05223
17293006	6.55738	6.46744	6.46758	6.50353	6.0351	5.90386	5.38871	5.41877	6.86069	6.67921	7.33234	6.35923	6.7572	7.20166	7.14902	6.32343	7.58145	7.94253	7.5857	7.23523		6.49898	5.68661	6.80787	6.85783	7.58623		-0.812374	-1.7561	0.00280729		0.308884	1.23875	0.181403		0.358845	1.2824	0.130556		1.08725	2.12468	0.000301458		1.12126	2.17537	0.00522409		1.17122	2.25202
17416764	5.14791	4.96704	5.4021	5.37437	5.16218	5.46204	4.74938	5.39824	6.99754	7.22706	7.12725	6.66297	7.23924	7.33383	7.25801	6.90318	7.06281	7.64086	6.97325	6.68796		5.22286	5.19296	7.0037	7.18357	7.09122		-0.0298973	-1.02094	0.880834		1.78085	3.43628	3.14241e-05		1.96071	3.89254	8.34509e-06		1.86837	3.65119	0.000163908		1.81074	3.50823	0.000110102		1.99061	3.97405
17273059	7.22234	6.66398	6.71469	7.14408	6.71913	6.36393	6.43766	6.77294	6.69331	7.1467	6.96833	6.69167	7.45623	7.07165	7.91885	7.00773	8.29581	8.65413	9.01548	7.90001		6.93627	6.57342	6.875	7.36362	8.46636		-0.362856	-1.28597	0.0848283		-0.0612677	-1.04338	0.747831		0.427347	1.34476	0.144078		1.53009	2.88803	0.00154081		0.301588	1.2325	0.092259		0.790203	1.72932
17292640	6.89991	7.11313	6.69616	8.30251	7.07514	6.50088	6.40382	7.38423	7.98068	7.7782	7.7221	8.84411	7.89618	7.95862	7.6962	8.52912	8.65867	8.42272	8.7279	9.1104		7.25293	6.84102	8.08127	8.02003	8.72992		-0.41191	-1.33045	0.374456		0.828347	1.77565	0.111534		0.767105	1.70185	0.104943		1.477	2.78369	0.00882636		1.24026	2.3624	0.0121593		1.17902	2.26422
17388687	5.74943	5.94861	5.74462	5.74317	6.01923	5.77891	6.22075	5.94015	7.18027	7.22715	7.28468	7.48051	7.1656	7.21983	7.5062	7.78682	7.77825	7.94809	7.68047	8.08304		5.79646	5.98976	7.29315	7.41961	7.87246		0.193301	1.14338	0.114928		1.4967	2.82196	1.90442e-06		1.62315	3.08047	3.99546e-05		2.076	4.21638	9.54848e-07		1.30339	2.46809	2.56198e-05		1.42985	2.69419
17404821	8.11033	7.35867	7.03994	6.77515	8.69053	8.49203	8.14395	7.50522	10.1789	10.0556	10.2936	9.98344	9.9976	10.2178	10.4527	9.58702	10.1496	10.407	10.1159	9.687		7.32102	8.20793	10.1279	10.0638	10.0899		0.886911	1.84921	0.0626435		2.80685	6.99756	7.96648e-05		2.74276	6.69351	0.000202499		2.76885	6.81564	0.000143599		1.91994	3.78407	0.00038027		1.85585	3.61966
17502583	6.53412	7.08243	7.08301	6.40681	7.98849	7.8586	7.67663	6.97334	9.67401	9.75764	10.0671	9.46247	9.52176	9.71148	9.94308	8.9405	9.7152	9.74994	9.39074	9.16374		6.77659	7.62427	9.74031	9.52921	9.50491		0.847674	1.7996	0.0259183		2.96372	7.80133	9.90039e-06		2.75262	6.73938	6.2551e-05		2.72831	6.62681	1.99627e-05		2.11605	4.33505	0.000179617		1.90494	3.74494
17379523	7.52752	6.83618	6.51867	5.83337	7.74985	7.68874	7.27393	6.7316	9.49464	9.30893	9.46509	9.04451	9.265	9.41206	9.56542	8.65657	9.30716	9.54054	9.22495	8.89172		6.67894	7.36103	9.32829	9.22476	9.24109		0.682093	1.60447	0.158031		2.64935	6.27387	0.000356032		2.54583	5.83942	0.000747095		2.56216	5.9059	0.00049399		1.96726	3.91025	0.000257023		1.86373	3.63948
17365960	8.29028	8.49091	8.12418	8.89147	6.81364	6.64379	6.50202	7.4897	7.86137	8.05509	7.88768	8.98086	8.39991	8.70038	8.27027	9.45769	8.46605	8.74681	8.31616	9.43641		8.44921	6.86228	8.19625	8.70706	8.74136		-1.58693	-3.00409	0.00116298		-0.252959	-1.19165	0.449011		0.257852	1.1957	0.441782		0.292146	1.22446	0.365254		1.33397	2.52095	0.00814507		1.84478	3.59198
17400539	4.86565	5.63213	5.55266	5.17478	6.14861	6.43673	6.21077	5.56776	7.03378	7.33844	7.9513	6.8591	7.57369	8.00045	8.0913	6.83252	8.38891	8.55497	7.75151	7.17871		5.3063	6.09097	7.29565	7.62449	7.96853		0.784663	1.72269	0.0222389		1.98935	3.97058	0.000552049		2.31819	4.98705	0.000469683		2.66222	6.33008	0.000322094		1.20469	2.30487	0.00731962		1.53352	2.89492
17422443	3.33473	4.2282	4.022	3.61041	4.08846	4.10585	4.91522	4.54235	3.98054	3.42107	4.10312	4.31952	3.61467	4.41305	3.67336	4.06345	6.61115	7.68507	6.68078	4.1647		3.79883	4.41297	3.95606	3.94113	6.28543		0.614139	1.53064	0.0722112		0.157231	1.11514	0.591832		0.142299	1.10366	0.622135		2.48659	5.60453	0.0183831		-0.456908	-1.3726	0.147992		-0.47184	-1.38688
17327030	11.2271	10.908	10.9553	11.4202	11.1362	10.4537	10.6597	10.9833	12.4832	12.533	12.5032	12.5652	12.5233	12.6134	12.6268	12.569	12.672	12.6974	12.7243	12.6175		11.1277	10.8082	12.5211	12.5832	12.6778		-0.319432	-1.24784	0.15369		1.39347	2.6271	2.6443e-05		1.45548	2.74248	2.14985e-05		1.55011	2.92838	1.48286e-05		1.7129	3.2782	3.31773e-05		1.77491	3.42217
17349549	4.7274	4.0357	4.41298	5.6235	5.09275	4.55307	4.6854	6.02851	7.33997	7.26911	7.05235	6.68073	7.23151	7.2161	7.58989	6.76122	7.23453	6.92295	7.08917	6.58664		4.69989	5.08993	7.08554	7.19968	6.95832		0.390039	1.31043	0.443171		2.38564	5.22577	0.000656794		2.49979	5.65603	0.000583133		2.25843	4.7847	0.000835774		1.99561	3.98783	0.00155545		2.10975	4.31617
17294302	5.15908	5.67305	5.47387	5.50124	6.02073	5.57812	5.48441	6.00931	7.51684	7.60792	7.97781	7.31531	7.66329	7.75528	8.25469	7.09268	7.65233	7.88921	7.61969	7.39919		5.45181	5.77314	7.60447	7.69148	7.64011		0.321334	1.24948	0.11941		2.15266	4.44647	1.76974e-05		2.23967	4.7229	0.000137961		2.1883	4.55767	5.712e-06		1.83133	3.55865	8.95347e-05		1.91834	3.77988
17479425	4.69015	4.69275	4.21496	4.05596	5.49421	5.0545	5.35561	5.18967	6.8824	7.07365	7.42039	6.71018	7.26326	7.19019	7.26978	6.46797	7.43886	7.27583	7.26185	6.57773		4.41345	5.2735	7.02166	7.0478	7.13857		0.860043	1.81509	0.00396786		2.6082	6.09743	2.39151e-05		2.63435	6.20894	4.6983e-05		2.72511	6.61212	3.67967e-05		1.74816	3.3593	6.82805e-05		1.7743	3.42073
17337741	9.66586	9.81311	9.45508	9.34623	9.69033	9.41609	9.15301	9.18365	10.7199	10.7849	10.4081	10.4881	10.9858	11.0433	10.8074	10.6977	11.2656	11.2571	11.2821	11.0969		9.57007	9.36077	10.6002	10.8835	11.2254		-0.209301	-1.15613	0.24578		1.03016	2.04225	0.000301671		1.31348	2.4854	5.86143e-05		1.65536	3.15002	6.43703e-06		1.23946	2.3611	0.000195902		1.52278	2.87344
17343227	8.50596	8.51019	8.45744	8.22022	7.59918	7.15327	7.2844	7.79551	8.39345	8.55745	8.42653	7.89422	8.59879	8.78408	8.8128	8.04382	9.47211	9.6227	9.45544	8.72486		8.42345	7.45809	8.31791	8.55987	9.31878		-0.965364	-1.95256	0.000989082		-0.10554	-1.0759	0.536526		0.136418	1.09917	0.502419		0.895323	1.86003	0.00565613		0.859824	1.81482	0.00590694		1.10178	2.1462
17295745	4.85113	4.82252	4.4778	5.11803	5.79891	5.42645	4.98138	5.13829	7.35387	7.5646	7.79319	7.3815	7.33281	7.14702	7.71198	7.29457	7.22642	7.49956	7.18146	6.86669		4.81737	5.33626	7.52329	7.3716	7.19353		0.518888	1.43285	0.0584896		2.70592	6.52474	3.37964e-06		2.55423	5.87353	7.19155e-06		2.37616	5.19155	1.34831e-05		2.18703	4.55368	4.14676e-05		2.03534	4.09919
17243406	4.88862	4.96156	5.03356	5.66263	4.83713	4.88003	4.81869	5.61172	6.40041	6.36917	6.03539	6.50339	6.79029	6.6064	6.82199	6.33782	7.02746	7.13679	7.14098	6.25162		5.13659	5.03689	6.32709	6.63913	6.88921		-0.099701	-1.07155	0.716374		1.1905	2.28231	0.00113499		1.50253	2.8334	0.000372899		1.75262	3.36969	0.000747876		1.2902	2.44562	0.00101543		1.60223	3.03613
17332495	3.64161	4.25401	4.12107	4.01697	4.35977	4.54967	4.96835	4.20703	4.67373	4.46017	4.51978	5.06554	4.59514	5.49024	5.92957	5.11376	6.66965	6.29132	6.69799	5.83474		4.00841	4.52121	4.6798	5.28218	6.37343		0.512792	1.42681	0.0509662		0.67139	1.59261	0.0121374		1.27376	2.41792	0.0065123		2.36501	5.15157	6.46581e-05		0.158598	1.1162	0.486088		0.760973	1.69463
17391270	7.70431	7.75607	7.70462	8.3406	7.59799	7.75591	8.15194	8.5994	7.73813	8.02608	8.11054	8.25721	8.59241	8.91267	8.86977	8.72875	9.71374	10.304	10.1278	9.36074		7.8764	8.02631	8.03299	8.7759	9.87656		0.149911	1.1095	0.601851		0.156591	1.11465	0.440954		0.899497	1.86542	0.00192301		2.00016	4.00043	0.000266851		0.006679	1.00464	0.979471		0.749586	1.68131
17372307	4.87766	4.50257	4.80706	4.83194	5.68564	5.06402	4.97553	4.76048	6.38951	6.31028	6.45719	6.45325	6.83718	6.96852	6.85156	6.7047	7.28154	6.99334	6.91286	6.6977		4.75481	5.12142	6.40256	6.84049	6.97136		0.366611	1.28932	0.14078		1.64775	3.13345	1.95159e-06		2.08568	4.24476	8.37955e-07		2.21655	4.64782	5.55332e-06		1.28114	2.43031	0.000710934		1.71907	3.29225
17510338	5.11122	5.15084	4.63553	4.53295	4.82128	3.84864	4.44208	4.78114	6.52209	6.50419	6.55854	6.14951	5.68804	6.18584	6.04324	6.09964	6.2176	6.44355	5.8797	6.74379		4.85763	4.47328	6.43358	6.00419	6.32116		-0.38435	-1.30527	0.212715		1.57595	2.98131	0.000146761		1.14655	2.21385	0.00102573		1.46352	2.75781	0.000930381		1.9603	3.89143	0.000200072		1.53091	2.88967
17345977	5.27936	5.38192	4.83157	4.51814	6.03832	5.60143	5.45726	5.25673	7.35394	7.38973	7.92496	7.26427	7.47437	7.68352	7.63826	6.84567	7.46862	7.81521	7.55802	6.88765		5.00275	5.58844	7.48323	7.41045	7.43238		0.585686	1.50075	0.065582		2.48048	5.58082	6.1251e-05		2.40771	5.3063	0.000133262		2.42963	5.38754	0.000130834		1.89479	3.71868	0.000146514		1.82202	3.53576
17304512	3.80146	3.98246	3.91587	4.00191	3.48905	3.60927	3.55507	2.70551	5.63478	5.81874	5.33207	4.72004	5.75957	4.50782	5.58006	5.01206	5.03177	4.96553	6.00772	4.71589		3.92543	3.33973	5.37641	5.21488	5.18023		-0.585699	-1.50077	0.0359658		1.45098	2.73395	0.00103058		1.28945	2.44435	0.00420812		1.2548	2.38634	0.00476054		2.03668	4.10301	0.000721508		1.87515	3.6684
17389920	3.7117	4.31188	4.41298	4.50667	4.49296	4.68941	4.34005	4.12195	6.02624	5.73949	6.52879	6.04636	5.6965	6.26067	6.85549	6.02097	5.88812	6.55714	6.50115	6.04777		4.23581	4.41109	6.08522	6.20841	6.24855		0.175288	1.12919	0.447353		1.84941	3.60354	0.000265896		1.9726	3.92475	0.000629211		2.01274	4.03548	0.000171622		1.67413	3.19126	0.000171403		1.79731	3.47573
17329759	6.96577	6.78315	6.79575	8.40836	7.5834	6.83087	6.76428	8.70299	7.57363	7.73177	7.59359	8.22462	8.26484	8.84534	8.66085	9.06311	8.74443	9.40798	8.45935	10.6049		7.23826	7.47038	7.7809	8.70854	9.30415		0.232124	1.17456	0.711123		0.542645	1.45664	0.244562		1.47028	2.77075	0.0137716		2.06589	4.18693	0.0155058		0.310522	1.24016	0.538207		1.23815	2.35897
17326081	5.95474	6.19365	5.84475	5.9197	7.04625	6.5331	6.56417	6.09028	8.32805	8.40179	8.47788	7.78342	8.44297	8.53598	8.70106	7.68747	8.46465	8.60698	8.64688	7.84414		5.97821	6.55845	8.24778	8.34187	8.39066		0.580238	1.4951	0.0323619		2.26957	4.82181	1.28814e-05		2.36366	5.14674	5.86442e-05		2.41245	5.32378	2.02848e-05		1.68934	3.22508	0.000524616		1.78342	3.44241
17452456	5.99026	6.19561	5.99232	6.5408	6.77549	6.23663	6.13688	6.43751	7.9637	7.96958	7.73324	7.88445	8.05462	7.97591	8.15452	8.30602	8.253	8.14993	8.24727	8.25585		6.17975	6.39663	7.88774	8.12277	8.22651		0.216874	1.16221	0.300573		1.70799	3.26705	1.90963e-05		1.94302	3.84509	1.19968e-05		2.04676	4.13177	4.57904e-06		1.49112	2.81107	6.28858e-05		1.72614	3.30842
17307203	5.19899	5.84881	5.22996	4.2749	6.54191	6.31252	5.88246	5.16086	7.88096	8.34319	8.39048	7.44614	7.89299	8.24382	8.37839	6.77125	7.85136	8.26784	8.09054	6.99329		5.13816	5.97444	8.01519	7.82161	7.80076		0.836277	1.78544	0.108831		2.87703	7.34635	0.000331409		2.68345	6.4239	0.00151817		2.6626	6.33172	0.000817282		2.04075	4.1146	0.00162236		1.84717	3.59795
17381306	4.93935	4.89032	4.90271	5.0015	5.62929	5.38544	5.8092	5.52651	7.70535	7.81989	8.10289	7.47871	7.41355	7.74543	7.82068	7.18014	7.40886	7.73051	7.45295	7.06035		4.93347	5.58761	7.77671	7.53995	7.41317		0.654141	1.57368	0.000403216		2.84324	7.1763	6.58393e-07		2.60648	6.09015	2.43024e-06		2.4797	5.57781	2.05554e-06		2.1891	4.5602	8.6331e-06		1.95234	3.87001
17288992	6.12931	5.8695	5.56787	7.18565	6.0481	5.42391	5.46388	6.20362	6.38143	6.52175	6.3043	7.32371	6.85635	7.05749	6.78059	7.09357	7.56301	7.62838	7.83006	7.40706		6.18808	5.78488	6.6328	6.947	7.60713		-0.403202	-1.32244	0.357268		0.444718	1.36105	0.333422		0.75892	1.69222	0.0795168		1.41905	2.67409	0.00785051		0.84792	1.7999	0.0331804		1.16212	2.23786
17234066	7.40153	7.62276	7.54741	8.02341	7.75143	7.49599	6.98789	7.50599	9.13339	8.94122	8.98047	8.97794	9.30239	9.11576	8.97036	8.90203	9.33765	9.13095	9.39277	9.16281		7.64878	7.43532	9.00825	9.07264	9.25605		-0.213453	-1.15946	0.345254		1.35948	2.56592	6.77022e-05		1.42386	2.68303	0.000111605		1.60727	3.04675	3.58353e-05		1.57293	2.97508	7.86635e-05		1.63731	3.11086
17345202	6.93654	6.69039	6.40574	7.03753	6.77365	6.19143	6.13232	6.00261	7.98727	7.86588	7.87697	7.85509	7.77194	7.95418	7.95715	7.42124	8.23345	8.3973	8.02613	7.72592		6.76755	6.275	7.8963	7.77613	8.0957		-0.492544	-1.40692	0.0678107		1.12875	2.18669	0.0002297		1.00858	2.01193	0.00176834		1.32815	2.5108	0.000594214		1.6213	3.07651	8.52935e-05		1.50112	2.83063
17417551	5.60379	5.72732	5.73863	6.01638	5.62918	6.08908	6.04938	6.23076	6.42453	6.22637	6.45378	6.73192	6.79087	6.95357	6.75711	7.22374	7.65806	7.89058	7.88265	7.847		5.77153	5.9996	6.45915	6.93132	7.81957		0.228069	1.17127	0.194213		0.687618	1.61062	0.00229369		1.15979	2.23425	0.000152131		2.04804	4.13544	1.04199e-06		0.459549	1.37511	0.0325427		0.931724	1.90755
17387385	8.16353	8.16569	7.64107	8.67408	7.76725	7.44375	7.45295	8.06427	8.51491	8.48571	8.30925	8.8766	8.42024	8.41953	8.62586	8.54496	9.50219	9.69423	9.79821	9.00305		8.16109	7.68206	8.54662	8.50265	9.49942		-0.479039	-1.39381	0.112273		0.385523	1.30633	0.162451		0.341552	1.26712	0.166309		1.33832	2.52857	0.00280184		0.864561	1.82079	0.00387702		0.82059	1.76613
17261840	6.46549	5.80082	5.50091	5.2477	7.24537	6.88212	6.52141	6.29211	8.79832	8.76081	8.90066	8.46884	8.63504	8.88187	8.96527	8.38276	8.68647	8.80463	8.69796	8.01225		5.75373	6.73525	8.73216	8.71624	8.55033		0.981522	1.97455	0.0265135		2.97843	7.88126	3.95666e-05		2.9625	7.79476	5.52758e-05		2.7966	6.94799	0.000122657		1.9969	3.99143	0.000124372		1.98098	3.94762
17447595	3.66785	3.86463	4.02036	3.72393	3.79282	3.93085	4.20442	3.39642	3.84503	4.1408	3.63521	3.69668	3.56967	4.18101	3.60245	4.11546	5.52794	5.19907	5.13974	6.71607		3.81919	3.83113	3.82943	3.86715	5.64571		0.0119352	1.00831	0.950867		0.010239	1.00712	0.943082		0.0479573	1.0338	0.799936		1.82652	3.54679	0.0028007		-0.00169625	-1.00118	0.993589		0.036022	1.02528
17214729	8.89059	8.87092	8.803	8.95292	9.05033	8.70398	8.43818	8.50403	9.73729	9.72558	9.32531	9.66696	10.2646	10.2343	10.1914	9.97338	10.394	10.6814	10.4097	10.4495		8.87936	8.67413	9.61378	10.1659	10.4836		-0.205227	-1.15287	0.195686		0.734426	1.66373	0.00036633		1.28657	2.43947	2.10594e-06		1.60428	3.04045	6.15281e-07		0.939653	1.91807	0.00141223		1.49179	2.81238
17501292	5.62831	5.99002	5.78802	5.4758	6.48189	6.31463	6.59797	5.87211	7.72035	7.85387	7.88769	7.28592	8.00675	7.85478	8.41783	7.38515	8.16135	8.46481	8.11942	7.7568		5.72054	6.31665	7.68696	7.91613	8.12559		0.596115	1.51164	0.0216754		1.96642	3.90797	3.16254e-05		2.19559	4.58077	9.59987e-05		2.40506	5.29657	1.16412e-05		1.37031	2.58525	0.000633899		1.59947	3.03033
17302571	8.2705	7.88936	7.72916	7.95096	8.52342	7.92128	7.7658	7.71211	9.11466	9.03784	8.75288	8.54557	9.48831	9.15873	9.50656	9.15186	9.90102	10.0992	10.0516	9.08885		7.96	7.98065	8.86274	9.32637	9.78517		0.0206583	1.01442	0.927645		0.90274	1.86961	0.00201345		1.36637	2.57821	0.000100443		1.82518	3.5435	0.000433174		0.882082	1.84303	0.00825922		1.34571	2.54156
17358905	5.82032	6.19393	6.33662	6.54404	6.53982	6.18361	6.2611	6.11712	7.72919	7.68087	7.92813	7.6287	7.16664	7.71422	8.04513	7.26027	8.049	8.3909	8.354	7.52378		6.22373	6.27541	7.74172	7.54657	8.07942		0.0516868	1.03648	0.78196		1.518	2.86393	9.59584e-05		1.32284	2.50158	0.00205013		1.85569	3.61925	0.000320116		1.46631	2.76314	1.33318e-05		1.27115	2.41354
17547744	6.84289	7.01022	6.63917	6.61075	8.0814	7.65097	7.01441	6.84467	9.10151	9.17239	9.46025	8.76889	9.2218	9.41849	9.64451	8.62378	9.0781	9.55974	9.14991	9.01891		6.77576	7.39786	9.12576	9.22715	9.20167		0.622105	1.53912	0.0845365		2.35	5.09825	8.96144e-06		2.45139	5.46942	4.90333e-05		2.42591	5.37367	4.16345e-06		1.7279	3.31245	0.00165589		1.82928	3.5536
17548303	6.84289	7.01022	6.63917	6.61075	8.0814	7.65097	7.01441	6.84467	9.10151	9.17239	9.46025	8.76889	9.2218	9.41849	9.64451	8.62378	9.0781	9.55974	9.14991	9.01891		6.77576	7.39786	9.12576	9.22715	9.20167		0.622105	1.53912	0.0845365		2.35	5.09825	8.96144e-06		2.45139	5.46942	4.90333e-05		2.42591	5.37367	4.16345e-06		1.7279	3.31245	0.00165589		1.82928	3.5536
17548955	6.84289	7.01022	6.63917	6.61075	8.0814	7.65097	7.01441	6.84467	9.10151	9.17239	9.46025	8.76889	9.2218	9.41849	9.64451	8.62378	9.0781	9.55974	9.14991	9.01891		6.77576	7.39786	9.12576	9.22715	9.20167		0.622105	1.53912	0.0845365		2.35	5.09825	8.96144e-06		2.45139	5.46942	4.90333e-05		2.42591	5.37367	4.16345e-06		1.7279	3.31245	0.00165589		1.82928	3.5536
17282403	5.72667	5.68477	5.71308	5.71397	6.19293	6.15624	6.20495	6.28595	7.08241	7.31267	6.92113	6.85143	7.5906	7.57514	7.45026	7.28507	7.92496	8.04021	8.20888	7.86634		5.70962	6.21002	7.04191	7.47527	8.0101		0.500395	1.4146	2.30354e-06		1.33229	2.51801	1.29746e-05		1.76565	3.40026	2.85439e-07		2.30047	4.92619	8.61284e-08		0.831891	1.78002	0.000226107		1.26525	2.40369
17272594	6.18101	6.05384	5.7808	6.32966	7.20331	7.00717	6.66083	6.62129	9.17749	9.28341	9.17808	8.82296	8.86081	8.8153	9.29816	8.45595	8.88951	9.01632	8.57796	8.20764		6.08633	6.87315	9.11549	8.85756	8.67286		0.786823	1.72527	0.00498222		3.02916	8.16335	1.11371e-06		2.77123	6.82689	1.10983e-05		2.58653	6.00652	1.98262e-05		2.24234	4.73163	1.27592e-05		1.9844	3.95699
17497334	7.89906	7.74555	7.10085	6.2372	8.94959	8.68744	8.45303	7.67298	10.4002	10.6017	10.5923	10.1203	10.3842	10.3948	10.4874	9.7823	10.4175	10.2224	10.3806	9.93353		7.24566	8.44076	10.4286	10.2622	10.2385		1.19509	2.2896	0.043163		3.18294	9.08158	0.000194042		3.0165	8.09204	0.000327708		2.99284	7.96041	0.000269915		1.98785	3.96645	0.000544374		1.82141	3.53426
17534673	4.09691	4.19913	4.14074	4.35894	4.02021	3.99481	4.20783	3.90508	4.37915	5.46431	4.73896	5.44298	5.12382	5.36013	5.0615	5.27282	5.44862	6.30819	5.52716	6.00453		4.19893	4.03198	5.00635	5.20457	5.82212		-0.166947	-1.12268	0.0990387		0.807419	1.75008	0.0259244		1.00564	2.00783	2.89157e-05		1.62319	3.08056	0.000254211		0.974366	1.96478	0.012354		1.17258	2.25415
17260633	4.807	4.61313	4.93248	4.98658	5.19799	5.3431	5.11081	4.90145	6.85996	7.1054	7.22813	6.6279	6.96496	7.06476	7.17418	6.53528	7.05427	7.14093	6.84096	6.67422		4.8348	5.13834	6.95535	6.93479	6.9276		0.30354	1.23417	0.0500847		2.12055	4.3486	1.02063e-05		2.1	4.28709	1.32495e-05		2.0928	4.26575	4.38023e-06		1.81701	3.5235	3.01852e-05		1.79646	3.47366
17311846	8.98524	8.46688	9.0027	8.98973	8.15024	7.8896	8.02574	8.63135	9.98708	9.95219	9.84032	9.47589	10.1388	9.70815	10.1576	9.917	9.96163	10.0167	10.1092	9.75076		8.86114	8.17423	9.81387	9.98037	9.95959		-0.686909	-1.60983	0.0164127		0.952729	1.93553	0.00164062		1.11923	2.17231	0.000567911		1.09845	2.14125	0.000354102		1.63964	3.11588	0.000174165		1.80614	3.49705
17423701	5.85415	6.1529	5.77028	6.15435	5.71324	5.39114	4.96423	5.62728	4.97025	5.5764	5.33683	5.65073	5.97013	6.00603	6.3358	6.11566	7.28221	7.25987	7.54367	6.73367		5.98292	5.42397	5.38355	6.1069	7.20485		-0.558948	-1.4732	0.0287066		-0.599367	-1.51505	0.0169047		0.123983	1.08974	0.375547		1.22193	2.33259	0.000810574		-0.040419	-1.02841	0.864611		0.682932	1.6054
17536566	5.87274	6.18617	5.41693	5.28519	6.93325	6.79245	6.21071	5.86701	8.29483	8.4732	8.80232	8.20707	8.31168	8.39588	8.58647	7.73593	8.28635	8.46235	8.37278	7.77404		5.69026	6.45086	8.44436	8.25749	8.22388		0.760597	1.69419	0.0577073		2.7541	6.7463	3.02537e-05		2.56723	5.92672	8.90919e-05		2.53362	5.79024	6.52736e-05		1.9935	3.98202	0.000402931		1.80664	3.49826
17501800	4.92831	5.61373	4.89636	5.22301	5.05339	4.95411	4.74114	4.37025	5.96321	5.86124	6.18342	6.07136	5.86042	6.39932	6.59525	6.40693	6.60081	6.62332	6.55143	6.42573		5.16535	4.77972	6.01981	6.31548	6.55033		-0.38563	-1.30643	0.137342		0.854454	1.80807	0.00320636		1.15013	2.21934	0.00244001		1.38497	2.61167	0.000198274		1.24008	2.36212	0.000300803		1.53576	2.89941
17373550	11.0271	10.8523	10.7797	11.039	10.3731	10.2755	10.7254	10.8105	11.8088	11.7741	11.8322	11.9435	12.1117	12.1288	12.3685	12.236	12.3497	12.4583	12.3537	12.1045		10.9246	10.5461	11.8396	12.2113	12.3166		-0.37846	-1.29995	0.0408772		0.915085	1.88568	1.72083e-05		1.2867	2.43969	6.20969e-06		1.39201	2.62445	8.02458e-06		1.29354	2.4513	7.63616e-05		1.66516	3.17149
17231066	7.24163	7.33509	7.15565	6.38657	7.79747	7.43853	7.40657	6.97044	9.52254	9.65578	9.99392	8.76581	9.46344	9.32652	9.79892	8.44899	9.36001	9.58326	9.46113	8.2905		7.02973	7.40325	9.48451	9.25947	9.17372		0.373519	1.29551	0.224163		2.45478	5.48229	0.000348983		2.22973	4.69047	0.000824874		2.14399	4.41983	0.00113879		2.08126	4.23177	0.000527698		1.85621	3.62056
17374632	6.5744	6.17968	5.41993	5.18191	6.89946	6.47203	6.51599	5.77313	8.55466	8.51177	8.50037	7.8308	8.25776	8.29552	8.91141	7.73967	8.25812	8.5582	8.29067	7.63242		5.83898	6.41515	8.3494	8.30109	8.18485		0.576174	1.49089	0.200265		2.51043	5.69788	0.000486431		2.46212	5.51024	0.000882948		2.34588	5.08369	0.000820868		1.93425	3.8218	0.000566243		1.88594	3.69594
17435825	5.931	6.23187	5.50619	5.14678	6.62935	6.44236	5.98622	6.10256	7.85889	7.93675	7.99867	7.44436	8.23365	8.22653	8.58114	7.56661	8.03657	8.22991	8.13263	7.82997		5.70396	6.29012	7.80967	8.15198	8.05727		0.586165	1.50125	0.0818068		2.10571	4.30409	0.00022893		2.44802	5.45668	0.000254785		2.35331	5.10996	8.71491e-05		1.51954	2.867	0.000231405		1.86186	3.63475
17234008	5.14651	5.07661	4.77901	5.20899	5.74815	5.35866	5.76367	5.40625	6.75987	6.98562	7.28463	6.66477	7.17929	7.14223	7.41726	6.68962	7.49611	7.61801	7.37006	6.85736		5.05278	5.56918	6.92372	7.1071	7.33539		0.516405	1.43039	0.0116167		1.87094	3.65772	3.07265e-05		2.05432	4.15348	2.65052e-05		2.28261	4.86556	2.16813e-05		1.35454	2.55715	0.000246475		1.53791	2.90374
17351446	5.82716	6.13358	6.17152	6.11065	6.9385	6.40322	6.32487	6.1874	7.573	7.95569	7.89052	7.56984	7.73145	7.93082	8.00093	7.41797	8.45688	8.5881	8.13551	7.7102		6.06073	6.4635	7.74727	7.77029	8.22267		0.40277	1.32204	0.069346		1.68654	3.21883	1.2481e-05		1.70956	3.27062	3.0137e-05		2.16194	4.47517	5.01405e-05		1.28377	2.43474	0.000569777		1.30679	2.47391
17285819	8.43186	8.46438	8.70921	8.19886	9.57701	9.35822	9.28084	8.73417	10.9803	11.0495	11.2484	10.7362	10.992	11.1984	10.9974	10.46	11.1775	11.261	10.8073	10.7368		8.45108	9.23756	11.0036	10.9119	10.9957		0.786478	1.72486	0.00903849		2.55251	5.86654	2.49029e-06		2.46085	5.5054	1.2834e-05		2.54461	5.83451	5.13668e-06		1.76603	3.40117	0.000146033		1.67437	3.1918
17278398	5.02853	4.82474	4.31837	4.68473	5.02946	4.97606	4.52008	4.69043	6.35702	6.08445	6.42222	6.11664	6.55329	6.27194	6.1563	5.86502	6.75754	6.43584	6.54304	6.50146		4.71409	4.80401	6.24508	6.21164	6.55947		0.089917	1.06431	0.65614		1.53099	2.88985	0.000111826		1.49755	2.82362	0.000350115		1.84538	3.59348	3.05021e-05		1.44108	2.71523	6.54637e-05		1.40763	2.65301
17422138	5.72914	6.104	5.84601	7.19958	5.8167	5.79459	5.88215	6.21783	6.23688	6.46382	6.21065	7.38512	6.38485	6.62998	6.47443	7.44808	7.53041	7.75294	7.5352	7.90821		6.21968	5.92782	6.57412	6.73434	7.68169		-0.291864	-1.22422	0.436291		0.354437	1.27849	0.446207		0.514656	1.42865	0.260926		1.46201	2.75492	0.00569035		0.646301	1.56515	0.0697317		0.80652	1.74899
17267454	6.06056	6.55251	6.21845	6.25937	6.97098	6.80695	7.15929	6.89375	8.60155	8.70722	8.92843	8.35267	8.87965	8.89088	9.11356	8.27743	8.72157	8.92039	8.735	8.46222		6.27272	6.95774	8.64747	8.79038	8.70979		0.685021	1.60773	0.00168455		2.37474	5.18644	5.37924e-06		2.51766	5.72651	1.85587e-05		2.43707	5.41541	2.23636e-06		1.68972	3.22595	2.06129e-05		1.83263	3.56187
17404786	4.49212	4.20342	4.15877	3.73807	4.50636	3.91576	3.6696	3.07112	5.80727	5.03778	5.82351	4.97481	6.47746	5.69803	6.43478	4.98213	6.53572	5.5273	5.73433	4.37361		4.14809	3.79071	5.41084	5.8981	5.54274		-0.357382	-1.2811	0.327621		1.26275	2.39952	0.00411952		1.75001	3.36361	0.00398312		1.39465	2.62924	0.0255659		1.62013	3.07403	0.00518829		2.10739	4.30911
17547559	3.41848	3.92972	3.77206	4.09563	3.94397	4.16782	3.65726	3.55043	4.7809	5.40881	5.52451	5.371	5.79715	5.45765	5.83297	5.48249	5.59776	5.7574	5.25863	5.71103		3.80397	3.82987	5.2713	5.64257	5.58121		0.0258983	1.01811	0.90177		1.46733	2.7651	0.000557865		1.83859	3.57661	4.46938e-05		1.77723	3.42768	6.88349e-05		1.44143	2.71591	0.000571366		1.8127	3.51298
17337228	8.83203	8.44637	8.17122	9.05494	7.62185	7.69468	6.81596	8.08884	9.36224	9.47109	9.31529	9.02227	9.29002	9.23846	9.29627	9.21214	9.26425	9.55961	9.09413	9.30484		8.62614	7.55533	9.29272	9.25922	9.30571		-1.07081	-2.10061	0.0179604		0.666583	1.58731	0.0227165		0.633084	1.55088	0.0186655		0.679569	1.60166	0.0211031		1.73739	3.33432	0.000865194		1.70389	3.25779
17468798	6.56095	6.9431	6.70755	6.34019	7.80214	7.60989	7.22096	7.14591	9.43392	9.53143	9.87413	9.13965	9.30604	9.51507	9.48137	8.73702	9.3088	9.53935	9.09023	8.83628		6.63795	7.44473	9.49478	9.25988	9.19367		0.806779	1.7493	0.00707801		2.85683	7.24424	6.82216e-06		2.62193	6.15571	2.12824e-05		2.55572	5.87959	1.27553e-05		2.05006	4.14122	8.1802e-05		1.81515	3.51895
17291012	8.70377	8.49851	8.90172	8.90608	9.08328	9.10412	9.22766	9.08895	10.5952	10.6266	10.7792	10.5076	10.7273	10.724	10.975	10.4528	10.8943	11.0738	10.5995	10.9318		8.75252	9.126	10.6271	10.7198	10.8749		0.373478	1.29547	0.010913		1.87462	3.66704	2.94018e-06		1.96726	3.91024	9.59925e-06		2.12233	4.35398	4.97734e-06		1.50114	2.83066	4.77534e-07		1.59378	3.01839
17275704	3.42778	4.25812	4.52707	2.65055	4.60976	4.07709	4.48374	3.05322	5.82761	6.02621	6.299	4.81811	5.74248	5.67421	6.10795	4.20108	6.08147	5.90947	5.27813	5.94786		3.71588	4.05595	5.74273	5.43143	5.80423		0.340073	1.26582	0.560952		2.02685	4.07515	0.00901421		1.71555	3.28422	0.0285446		2.08835	4.25261	0.00399405		1.68678	3.21937	0.0124406		1.37548	2.59454
17395016	6.24257	6.3393	5.99815	5.76997	6.97103	6.83946	6.80344	6.35241	8.76258	8.55482	8.92648	8.34964	8.60576	8.70935	9.03003	7.98903	8.63607	8.75164	8.4142	8.1481		6.0875	6.74158	8.64838	8.58354	8.4875		0.654085	1.57362	0.0124811		2.56089	5.9007	7.30507e-06		2.49604	5.64136	6.19239e-05		2.40001	5.27805	1.27305e-05		1.9068	3.74977	4.71166e-05		1.84196	3.58496
17266370	4.68396	4.43545	4.38965	5.44068	4.48788	4.23394	4.37151	5.13078	6.1043	6.07666	5.79952	5.81512	5.94414	5.64328	6.43429	5.97185	5.99773	6.36811	6.79841	6.03094		4.73744	4.55603	5.9489	5.99839	6.2988		-0.181405	-1.13399	0.584338		1.21146	2.31573	0.00325522		1.26095	2.39654	0.00506284		1.56136	2.95133	0.00222955		1.39287	2.626	0.000638676		1.44236	2.71765
17541378	9.01895	9.23449	9.25692	8.8053	9.36316	8.95346	8.80859	8.68706	11.3468	11.1702	11.0702	11.2498	11.2318	11.2614	11.1677	11.0516	10.7521	10.6238	10.4667	10.9352		9.07891	8.95307	11.2092	11.1781	10.6945		-0.125849	-1.09115	0.513411		2.1303	4.37809	2.15813e-06		2.0992	4.28471	1.79291e-06		1.61554	3.06426	3.12313e-05		2.25615	4.77715	7.49859e-06		2.22505	4.67526
17537648	5.33368	5.17278	4.90524	4.98489	6.46369	6.01255	5.57985	5.62563	7.62136	7.92085	8.14859	7.60769	7.68137	7.70462	8.12308	7.19147	7.88935	7.89951	7.8818	6.97148		5.09915	5.92043	7.82462	7.67514	7.66053		0.821279	1.76697	0.0110954		2.72547	6.61376	2.78421e-06		2.57599	5.96279	1.96347e-05		2.56138	5.90273	4.9342e-05		1.90419	3.74299	0.000228647		1.75471	3.37458
17506418	5.23823	5.68285	5.57761	5.24015	6.4328	6.3235	6.45474	5.88549	8.17503	8.28194	8.69246	8.06422	8.00118	8.12932	8.72992	7.72721	8.07058	8.33725	7.90004	7.74771		5.43471	6.27413	8.30341	8.14691	8.01389		0.839425	1.78934	0.00305568		2.8687	7.30409	3.73448e-06		2.7122	6.55319	2.93106e-05		2.57919	5.97603	5.31622e-06		2.02928	4.08201	4.06968e-05		1.87277	3.66236
17479575	8.34375	7.76495	7.39464	6.98358	8.82546	8.45458	7.98726	7.82438	10.3698	10.5193	10.7002	9.9812	10.2414	10.3152	10.5188	9.80371	10.1174	10.2485	10.0008	9.67687		7.62173	8.27292	10.3926	10.2198	10.0109		0.651192	1.57046	0.126881		2.7709	6.82534	0.000146997		2.59805	6.05469	0.000206654		2.38919	5.23864	0.000266533		2.11971	4.34606	0.000245426		1.94686	3.85535
17275123	6.34524	6.13654	5.87773	6.32256	6.44394	5.95051	6.11418	6.22773	7.75393	7.71356	7.21217	7.56535	7.66353	7.60882	7.70631	7.56273	7.90451	8.0659	8.12205	7.58903		6.17052	6.18409	7.56125	7.63535	7.92037		0.0135698	1.00945	0.930786		1.39073	2.62211	0.000147012		1.46483	2.7603	1.27534e-05		1.74985	3.36324	3.6408e-05		1.37716	2.59757	0.000140122		1.45126	2.73446
17387565	4.12197	4.44334	3.97106	3.93215	3.88062	2.87985	4.1122	4.20156	4.67882	5.06857	5.51594	6.75742	4.96632	5.22147	4.88828	6.46614	5.24343	5.2498	5.31469	6.20299		4.11713	3.76855	5.50519	5.38555	5.50273		-0.348575	-1.2733	0.325136		1.38806	2.61726	0.0246395		1.26842	2.40898	0.0165362		1.3856	2.6128	0.00182279		1.73663	3.33257	0.0187639		1.617	3.06736
17241692	6.77305	6.4009	5.738	5.58786	7.69187	7.10178	6.72635	6.72732	8.92643	9.00199	9.27734	8.79345	8.85203	9.02674	9.37312	8.2169	8.9629	8.96039	8.63896	8.61965		6.12495	7.06183	8.9998	8.8672	8.79547		0.936878	1.91438	0.0406283		2.87485	7.33528	6.98789e-05		2.74225	6.69112	0.00030812		2.67052	6.36659	0.000102066		1.93798	3.83167	0.000240438		1.80537	3.49519
17238210	6.59774	6.46175	6.17401	6.21554	7.02996	6.77709	6.43215	6.30827	8.08954	8.11075	8.40026	8.0511	8.15372	8.39434	8.61759	7.74309	8.40447	8.54074	8.49371	8.02306		6.36226	6.63687	8.16291	8.22719	8.36549		0.274604	1.20966	0.204371		1.80065	3.48377	8.37358e-06		1.86493	3.64249	0.000121649		2.00323	4.00897	1.31947e-05		1.52605	2.87996	0.000160532		1.59032	3.01116
17287336	3.75388	3.1031	4.04799	3.74745	4.4568	3.93434	4.71289	3.68235	5.7976	6.11326	5.90559	5.48256	6.12055	5.68426	6.72867	5.35814	5.7786	5.93018	6.14801	5.84401		3.6631	4.1966	5.82475	5.97291	5.9252		0.533492	1.44743	0.134839		2.16165	4.47425	0.000102063		2.3098	4.95815	0.000649183		2.26209	4.79687	4.33494e-05		1.62815	3.09117	0.000940283		1.77631	3.42549
17401408	8.20741	8.161	7.90869	8.61214	7.92905	7.8783	7.61402	7.88187	9.54453	9.54557	9.48152	9.92931	9.55157	9.48447	9.46328	10.0146	9.45232	9.35962	9.65591	9.74807		8.22231	7.82581	9.62523	9.62848	9.55398		-0.396502	-1.31631	0.0501654		1.40292	2.64436	0.000221119		1.40617	2.65032	0.0003625		1.33167	2.51694	0.000235392		1.79942	3.48081	7.02505e-06		1.80267	3.48865
17439978	4.60062	4.52115	4.77833	4.82619	5.39908	5.45963	5.27203	5.30052	6.59425	6.57548	6.96408	6.44821	6.87089	6.73931	7.29179	6.5803	7.04958	7.4598	7.28819	6.54212		4.68157	5.35781	6.6455	6.87057	7.08492		0.676242	1.59797	0.000200406		1.96393	3.90124	5.91734e-06		2.189	4.5599	1.28957e-05		2.40335	5.29029	2.83546e-05		1.28769	2.44137	3.73275e-05		1.51276	2.85355
17391544	5.94346	5.97826	5.3348	5.2812	6.82669	6.60653	6.20085	5.99079	8.40222	8.35976	8.60755	8.01029	8.24182	8.21052	8.53729	7.63088	8.15565	8.52477	8.16978	7.68235		5.63443	6.40622	8.34495	8.15513	8.13314		0.771786	1.70738	0.0279458		2.71053	6.5456	2.03533e-05		2.5207	5.7386	8.14787e-05		2.49871	5.6518	6.65547e-05		1.93874	3.83371	0.000139884		1.74891	3.36105
17317233	6.65014	7.11745	6.59305	6.46867	7.4509	7.0989	6.86531	6.59384	8.71411	8.93679	9.10931	8.62919	8.82544	8.89155	9.12983	8.30063	8.99219	8.84723	8.7412	8.33401		6.70733	7.00224	8.84735	8.78686	8.72866		0.294911	1.22681	0.248023		2.14003	4.4077	2.05888e-05		2.07954	4.22671	9.08076e-05		2.02133	4.05958	5.48119e-05		1.84511	3.59281	0.000126336		1.78462	3.44529
17525503	5.05484	4.9671	5.28827	5.18234	5.64874	5.35934	5.51241	5.30202	7.19626	7.33351	7.54482	7.18315	7.04752	7.33427	7.76154	6.81649	7.14949	7.42507	7.35273	6.79963		5.12314	5.45563	7.31444	7.23995	7.18173		0.332491	1.25919	0.0196588		2.1913	4.56717	1.02214e-06		2.11682	4.33736	6.4066e-05		2.05859	4.1658	1.20772e-05		1.85881	3.62708	3.52181e-06		1.78433	3.44457
17289324	6.4286	6.70887	6.64061	7.17782	5.95771	5.88277	5.65152	5.95893	6.57945	6.63122	6.5694	7.27865	6.4911	6.89263	6.56035	6.93245	7.37348	7.85097	7.44527	7.67154		6.73897	5.86273	6.76468	6.71913	7.58531		-0.876242	-1.83559	0.00235789		0.025706	1.01798	0.915905		-0.0198433	-1.01385	0.921922		0.846339	1.79793	0.00451985		0.901948	1.86859	0.00289742		0.856399	1.81051
17337269	5.74582	5.96437	6.08424	6.34809	6.20929	6.33703	6.21881	6.398	7.94972	7.96892	8.23076	7.76466	8.07186	8.16847	8.54365	7.45915	8.09107	8.37149	8.05118	7.52647		6.03563	6.29078	7.97852	8.06078	8.01005		0.255149	1.19346	0.104948		1.94289	3.84474	1.75882e-05		2.02515	4.07034	0.000223821		1.97442	3.9297	9.73836e-05		1.68774	3.22151	3.97378e-06		1.77	3.41054
17495328	4.60161	4.66082	4.72155	5.17039	5.23931	4.57715	4.75006	4.59432	5.51033	5.50598	5.27899	5.20952	5.98504	6.33543	5.654	5.71603	6.54528	6.42768	6.5783	6.48075		4.78859	4.79021	5.37621	5.92262	6.508		0.00161425	1.00112	0.993877		0.587613	1.50276	0.00806344		1.13403	2.19471	0.00137074		1.71941	3.29302	1.36942e-05		0.585998	1.50108	0.014724		1.13241	2.19225
17252310	5.63143	5.3068	4.99506	4.95646	5.98077	5.70652	5.36271	5.47666	7.53707	7.80894	7.9138	7.31775	7.6846	7.52782	7.88131	7.17169	7.55864	7.64026	7.23099	6.96071		5.22244	5.63166	7.64439	7.56635	7.34765		0.409225	1.32797	0.0970764		2.42195	5.35896	2.35762e-05		2.34392	5.07679	3.76738e-05		2.12521	4.36267	7.38516e-05		2.01273	4.03544	4.4046e-05		1.93469	3.82296
17381225	4.01041	4.28019	4.15111	4.48322	4.45477	4.86599	4.70272	4.64863	6.02689	6.02509	6.36347	5.707	6.47023	6.2383	6.74711	5.42137	6.44358	6.78004	6.21396	6.09254		4.23123	4.66803	6.03061	6.21925	6.38253		0.436796	1.3536	0.0159431		1.79938	3.48071	3.84337e-05		1.98802	3.96693	0.000597448		2.1513	4.44228	2.18134e-05		1.36258	2.57146	0.000136658		1.55122	2.93066
17327331	5.99304	6.20711	6.01621	6.17106	6.48338	6.46191	6.11644	6.27935	8.74367	8.72424	9.03526	8.42154	7.84288	8.4251	8.55639	7.79467	8.04732	8.40782	8.1236	7.6132		6.09685	6.33527	8.73118	8.15476	8.04798		0.238414	1.17969	0.0573717		2.63432	6.20883	1.25111e-06		2.05791	4.16382	5.41252e-05		1.95113	3.86677	2.90669e-05		2.39591	5.26308	4.14619e-06		1.81949	3.52957
17402558	10.6322	10.2352	10.2513	10.429	10.782	10.1918	10.4172	10.5947	11.7101	11.7765	11.9702	11.4525	12.103	12.0989	12.1715	11.6707	12.2203	12.3051	12.3282	11.966		10.3869	10.4964	11.7273	12.011	12.2049		0.109502	1.07886	0.510161		1.3404	2.53222	7.91241e-05		1.62409	3.08248	3.33863e-05		1.81798	3.52587	6.46507e-06		1.2309	2.34713	0.000301422		1.51459	2.85717
17230131	7.32819	7.16078	7.29138	7.05392	7.05118	6.70918	6.89791	6.70491	8.66746	8.58159	8.5815	7.84868	8.28333	8.44367	8.35095	7.81379	8.52979	8.70453	8.9253	8.00959		7.20857	6.84079	8.4198	8.22293	8.5423		-0.367771	-1.29036	0.0124545		1.21124	2.31536	0.00095509		1.01437	2.02002	0.000582081		1.33374	2.52054	0.000628152		1.57901	2.98765	0.000277617		1.38214	2.60655
17543648	3.22013	3.83626	3.11341	4.04073	4.02818	3.66428	3.9098	3.39968	5.30298	5.62402	6.08166	5.44838	5.52466	5.66814	5.84201	4.81446	5.58924	5.80609	5.33127	5.07825		3.55263	3.75048	5.61426	5.46232	5.45121		0.19785	1.14699	0.486585		2.06163	4.17457	0.000344731		1.90969	3.75728	0.000999566		1.89858	3.72846	0.000474496		1.86378	3.63959	0.000144431		1.71184	3.27578
17408011	6.08156	6.2732	6.28892	6.2313	6.63329	6.56625	6.54085	6.12913	7.80627	7.99028	8.20071	7.47158	7.76591	8.18157	8.356	7.20475	8.30302	8.54636	8.01451	7.80566		6.21875	6.46738	7.86721	7.87706	8.16739		0.248635	1.18808	0.0914033		1.64846	3.135	5.17511e-05		1.65831	3.15647	0.000703173		1.94864	3.86011	2.56586e-05		1.39983	2.6387	0.000342126		1.40968	2.65678
17436457	6.70888	6.81413	6.59136	6.57803	7.60031	7.31777	7.0085	6.74352	8.78503	8.9609	9.17435	8.62797	8.91653	8.92407	9.29365	8.44124	8.8949	9.13352	8.87271	8.56525		6.6731	7.16752	8.88706	8.89387	8.86659		0.494423	1.40876	0.0436081		2.21396	4.63947	2.60695e-06		2.22077	4.66143	1.91872e-05		2.19349	4.57411	2.64973e-06		1.71954	3.29331	0.00023108		1.72635	3.30889
17514832	9.13873	8.0429	8.55449	9.38408	8.97294	8.62108	9.00251	9.27451	10.4175	10.423	9.83268	9.90621	10.7184	10.0551	10.7232	10.5991	10.6698	10.7256	10.7752	10.4952		8.78005	8.96776	10.1448	10.5239	10.6664		0.187713	1.13896	0.589626		1.3648	2.5754	0.00708252		1.74389	3.34938	0.00217278		1.88639	3.69708	0.000853805		1.17709	2.2612	0.00132406		1.55618	2.94074
17528586	8.08487	7.80709	7.16115	6.42303	8.27666	8.25861	7.59828	7.42476	9.97229	9.85778	10.1746	9.34001	10.0318	10.1444	10.3541	9.35678	9.50409	9.76839	9.799	9.28098		7.36903	7.88958	9.83618	9.97177	9.58812		0.520543	1.4345	0.272607		2.46714	5.52947	0.00095613		2.60273	6.07436	0.000900975		2.21908	4.65597	0.0012639		1.9466	3.85465	0.000472967		2.08219	4.23449
17480030	5.24789	5.38331	5.56818	5.66977	5.11924	5.58201	4.80205	5.14977	5.53528	5.89268	5.52041	5.76668	6.14793	6.21881	6.50035	6.20926	6.75927	7.14442	7.05064	6.47709		5.46729	5.16327	5.67876	6.26909	6.85786		-0.30402	-1.23458	0.152919		0.211478	1.15787	0.157236		0.801804	1.74328	0.000613296		1.39057	2.62182	0.000232332		0.515498	1.42949	0.0312143		1.10582	2.15222
17392529	7.41482	7.18953	7.69093	7.2728	7.31936	6.87012	7.47309	7.09399	8.16346	8.30979	8.51961	7.44503	8.66474	8.38847	8.80601	7.97188	9.06268	8.94408	9.24059	8.26628		7.39202	7.18914	8.10947	8.45777	8.87841		-0.20288	-1.15099	0.281899		0.717452	1.64428	0.0318928		1.06575	2.09326	0.00250728		1.48639	2.80187	0.000810052		0.920332	1.89255	0.0138765		1.26863	2.40933
17468961	4.95886	4.77856	5.12415	5.07568	5.2273	5.40193	5.59853	5.41951	5.94583	5.8873	6.21169	5.63239	6.51236	6.418	6.882	5.87652	7.37551	7.24186	7.31954	6.4656		4.98431	5.41182	5.9193	6.42222	7.10063		0.427503	1.3449	0.00746316		0.934988	1.91188	0.000579031		1.4379	2.70927	0.000634043		2.11632	4.33585	8.5957e-05		0.507485	1.42157	0.01138		1.0104	2.01447
17260261	5.94031	6.00118	5.34738	6.29622	5.19374	4.97076	4.7951	5.65346	6.29274	6.01537	6.20522	6.48862	6.29094	6.3445	6.737	6.48624	6.81187	6.91581	6.68842	6.9398		5.89627	5.15326	6.25049	6.46467	6.83898		-0.74301	-1.67366	0.0340963		0.354214	1.27829	0.161278		0.568395	1.48287	0.0431421		0.942702	1.92212	0.00386523		1.09722	2.13943	0.00196726		1.31141	2.48183
17289547	9.15865	8.90696	8.57874	9.13435	9.0306	8.3054	8.24786	8.99999	10.2005	10.3286	10.2117	10.1063	10.2154	10.3213	10.3402	10.1943	10.7139	10.1853	10.4161	10.0098		8.94468	8.64596	10.2118	10.2678	10.3313		-0.298712	-1.23005	0.281481		1.26709	2.40676	0.000110516		1.32314	2.5021	7.80774e-05		1.3866	2.61461	0.00048577		1.56581	2.96043	0.00037232		1.62185	3.0777
17410880	5.49731	6.00848	5.31501	5.29843	5.78654	5.19115	4.95975	4.75213	6.39259	6.43945	6.52463	4.98556	7.14122	6.84108	5.87965	5.22578	7.26034	6.35034	6.88779	6.92137		5.52981	5.17239	6.08556	6.27193	6.85496		-0.357415	-1.28113	0.246358		0.55575	1.46993	0.21742		0.742123	1.67264	0.16589		1.32515	2.5056	0.00185553		0.913164	1.88317	0.0780378		1.09954	2.14286
17307969	6.41734	6.48086	5.96099	5.56275	7.53322	7.37516	6.85599	6.13763	8.8125	9.101	9.27884	8.20238	8.72788	9.04778	9.29968	8.04811	8.8743	9.06534	8.85351	7.83129		6.10549	6.9755	8.84868	8.78086	8.65611		0.870015	1.82768	0.0624288		2.74319	6.69551	0.000136041		2.67537	6.38805	0.000244301		2.55062	5.85887	0.000351603		1.87318	3.66339	0.00311186		1.80536	3.49516
17217789	5.17174	4.74995	4.10765	4.04437	5.77616	5.92745	5.37566	4.28279	7.43244	7.47494	7.67302	6.62968	7.3743	7.26932	7.51534	6.2263	7.19944	7.13459	7.31775	6.39713		4.51843	5.34051	7.30252	7.09632	7.01223		0.822085	1.76796	0.123476		2.78409	6.88803	0.000226404		2.57789	5.97065	0.000654815		2.4938	5.63259	0.000333792		1.96201	3.89604	0.00414592		1.7558	3.37714
17459236	6.53518	5.89153	5.84	6.46736	7.11761	6.76448	6.48282	6.81911	8.56512	8.60548	8.80833	8.49019	8.62104	8.62473	8.86884	8.35999	8.52361	8.77478	8.37274	8.19542		6.18352	6.796	8.61728	8.61865	8.46664		0.612489	1.52889	0.0348549		2.43376	5.40301	1.68705e-05		2.43513	5.40814	2.58295e-05		2.28312	4.8673	4.85583e-05		1.82127	3.53393	1.67322e-05		1.82265	3.53729
17402797	6.4487	6.17121	5.93613	5.60632	7.51957	7.39045	6.77568	6.4017	8.83236	8.83683	8.94845	8.38916	9.07457	8.96778	9.09869	8.44723	8.88756	8.81627	8.9312	8.13245		6.04059	7.02185	8.7517	8.89707	8.69187		0.981261	1.97419	0.0214493		2.71111	6.54826	1.62364e-05		2.85648	7.24248	1.88441e-05		2.65128	6.28226	5.10685e-05		1.72985	3.31694	0.00100359		1.87522	3.66858
17442942	4.40741	4.88745	5.91592	5.72597	5.30621	5.23426	5.33715	5.76727	5.8962	6.37305	6.67554	6.774	5.93646	5.72755	6.93029	5.7719	7.35632	7.39499	6.49489	7.07375		5.23419	5.41122	6.4297	6.09155	7.07998		0.177032	1.13056	0.65331		1.19551	2.29026	0.0257727		0.857363	1.81172	0.107837		1.8458	3.59451	0.00414997		1.01848	2.02578	0.00454247		0.680331	1.60251
17279962	5.20538	5.46174	5.5175	5.49515	6.1708	6.21616	5.87083	5.61772	7.75071	8.07735	8.28645	7.7594	7.74402	7.79042	7.9959	7.29591	7.65405	7.92599	7.79592	7.1673		5.41994	5.96888	7.96848	7.70656	7.63582		0.548938	1.46301	0.0130697		2.54854	5.8504	2.57396e-06		2.28662	4.87913	8.55962e-06		2.21588	4.64563	1.80192e-05		1.9996	3.99889	4.49117e-05		1.73768	3.335
17225037	5.00672	5.22804	4.90918	5.6023	4.02736	4.16843	4.20903	3.77476	6.07144	6.28245	6.8288	5.89737	5.86711	6.30876	6.6738	5.41065	5.77546	5.83085	5.83441	5.39868		5.18656	4.0449	6.27001	6.06508	5.70985		-1.14166	-2.20635	0.000772176		1.08345	2.1191	0.0052943		0.878517	1.83848	0.03116		0.52329	1.43723	0.0306167		2.22512	4.67549	6.13265e-05		2.02018	4.05635
17445308	7.454	6.94241	7.77041	7.19606	8.34291	7.85344	7.68426	7.37207	9.04928	8.85988	9.28401	8.64926	9.14843	9.21385	9.46238	8.89686	9.37703	9.56572	9.49139	9.47275		7.34072	7.81317	8.96061	9.18038	9.47672		0.47245	1.38746	0.129942		1.61989	3.07351	0.000345877		1.83966	3.57925	0.000129083		2.136	4.39542	2.26988e-05		1.14744	2.2152	0.00330067		1.36721	2.57971
17232102	6.60019	7.19644	6.16202	7.60079	7.53405	6.68399	6.05049	7.01801	8.83976	8.83558	8.86881	9.4071	8.81427	8.76625	8.73266	9.29284	8.64673	7.91871	8.23425	9.13007		6.88986	6.82163	8.98781	8.90151	8.48244		-0.0682257	-1.04843	0.88309		2.09795	4.28102	0.000932067		2.01165	4.03242	0.00110447		1.59258	3.01588	0.00832724		2.16618	4.48833	0.00071263		2.07987	4.2277
17302362	6.48438	5.94077	6.22547	5.99896	6.61943	6.75948	6.6503	6.15882	8.34985	8.32665	8.34391	7.32613	8.57167	8.41252	8.84894	7.23972	8.3882	8.53038	8.45271	7.45815		6.1624	6.54701	8.08663	8.26821	8.20736		0.384614	1.30551	0.0783599		1.92424	3.79536	0.000487121		2.10582	4.30441	0.00136952		2.04496	4.12663	0.000337297		1.53962	2.90719	0.00169758		1.7212	3.29711
17325663	3.6325	4.07452	4.37661	3.78679	4.38327	3.90845	3.92682	3.5412	4.15751	4.04008	3.78389	4.70426	5.22042	5.03915	4.71938	4.80465	5.5016	5.00701	6.05237	5.83219		3.9676	3.93993	4.17143	4.9459	5.59829		-0.0276705	-1.01936	0.911282		0.203829	1.15175	0.453177		0.978294	1.97013	0.00272073		1.63069	3.09661	0.00113571		0.231499	1.17405	0.406735		1.00596	2.00829
17285204	6.02208	6.32665	5.98517	6.28257	6.288	6.18599	6.35128	5.95168	6.87251	7.49544	7.18091	7.22627	7.36907	7.8505	7.30153	7.6471	7.76442	8.09245	7.91172	7.62748		6.15412	6.19424	7.19378	7.54205	7.84902		0.0401177	1.0282	0.75733		1.03966	2.05575	0.000530252		1.38793	2.61703	0.000106117		1.6949	3.23754	1.42108e-05		0.999545	1.99937	0.000655433		1.34781	2.54526
17492619	5.35225	5.7636	5.36932	6.13382	6.06492	5.6604	6.14797	5.85265	7.4582	7.68047	7.87478	7.35161	7.32873	7.41863	7.75933	7.04706	7.76523	7.85615	7.58452	7.13245		5.65475	5.93148	7.59126	7.38844	7.58459		0.276735	1.21145	0.246978		1.93652	3.8278	0.000117571		1.73369	3.32577	0.000331658		1.92984	3.81013	0.000225873		1.65978	3.15968	4.72537e-05		1.45695	2.74528
17244864	7.30346	7.68474	7.25192	7.95355	7.50112	7.09944	7.03325	7.56529	8.97948	9.12096	9.24676	9.26273	9.07478	8.89975	8.80141	9.21648	9.10323	8.65113	9.06068	8.9903		7.54842	7.29978	9.15248	8.9981	8.95134		-0.248645	-1.18809	0.290708		1.60406	3.03998	0.000106373		1.44968	2.73148	0.000263305		1.40292	2.64436	0.000367029		1.85271	3.61177	1.79612e-05		1.69833	3.24525
17549820	5.41404	4.76396	5.01148	6.16767	5.51311	4.95533	5.27729	6.51042	5.36013	5.55639	5.73958	6.19759	6.14124	6.63996	6.48474	6.68809	6.68435	7.40361	6.22144	8.54405		5.33929	5.56404	5.71342	6.48851	7.21336		0.224749	1.16857	0.638697		0.374133	1.29606	0.332885		1.14922	2.21794	0.0132487		1.87408	3.66567	0.0193824		0.149384	1.1091	0.708041		0.924472	1.89799
17214106	10.585	10.48	10.0334	10.0353	10.6222	10.4581	9.69036	9.51141	11.2177	11.0935	10.9564	10.8921	11.4457	11.6551	11.4247	11.5405	11.7803	11.8536	11.711	11.533		10.2834	10.0705	11.0399	11.5165	11.7195		-0.212921	-1.15903	0.51994		0.756497	1.68938	0.00348571		1.23306	2.35064	0.000207006		1.43606	2.70581	0.000109855		0.969419	1.95805	0.0144784		1.44598	2.72447
17514789	3.24047	3.88825	3.48679	3.11177	3.09628	3.21218	3.147	3.38544	3.61549	4.41314	3.71742	4.17072	4.12766	4.40449	4.81504	4.43844	4.63079	5.69045	3.71889	5.39433		3.43182	3.21022	3.97919	4.44641	4.85861		-0.221598	-1.16602	0.269416		0.54737	1.46142	0.0748753		1.01458	2.02032	0.00378338		1.42679	2.68848	0.0234268		0.768968	1.70405	0.00825407		1.23618	2.35574
17244439	4.82604	4.79897	4.91077	4.97906	5.55746	5.5302	5.75058	5.52246	4.7973	5.00203	5.68897	5.39985	5.99395	5.94915	6.0975	5.72638	7.27777	7.34308	7.59136	6.7405		4.87871	5.59017	5.22204	5.94174	7.23818		0.711465	1.63747	4.40931e-05		0.343328	1.26868	0.143128		1.06304	2.08932	1.99846e-05		2.35947	5.13181	1.37153e-05		-0.368138	-1.29069	0.125417		0.35157	1.27595
17507637	9.0552	8.92814	8.56614	9.63508	9.1838	8.45541	8.59314	9.13284	10.475	10.6879	10.6968	10.8381	10.2962	10.4387	10.4115	10.5625	10.4471	10.5977	10.4956	10.4145		9.04614	8.8413	10.6745	10.4272	10.4887		-0.204839	-1.15256	0.50542		1.62833	3.09155	0.000439937		1.38106	2.6046	0.000930327		1.4426	2.7181	0.000687894		1.83317	3.56319	9.50005e-05		1.5859	3.00196
17285821	2.5538	2.48629	2.51128	1.95654	2.46077	2.23989	2.11624	2.3963	3.35852	3.75053	4.32861	2.81524	4.27809	4.39354	4.14448	3.24274	4.61549	3.42647	4.17322	3.58118		2.37697	2.3033	3.56323	4.01471	3.94909		-0.0736738	-1.05239	0.663054		1.18625	2.27561	0.0144863		1.63774	3.11178	0.00151367		1.57212	2.97341	0.00222406		1.25992	2.39483	0.00860171		1.71141	3.27481
17314712	6.34026	6.06537	5.56482	5.16368	7.11053	6.50186	6.69853	6.40133	8.43692	8.48174	8.76708	8.10391	8.32313	8.45355	8.89125	7.83584	8.56227	8.71966	8.35681	7.65474		5.78353	6.67806	8.44741	8.37594	8.32337		0.894529	1.859	0.0261982		2.66388	6.33734	0.00010292		2.59241	6.03104	0.000265526		2.53984	5.81523	0.000357052		1.76935	3.409	0.000142475		1.69788	3.24423
17356427	6.89594	7.1026	6.48854	7.36624	6.19717	5.54241	5.44839	5.9767	9.19356	8.82947	9.38048	8.45344	8.77923	8.36052	8.43227	8.09714	7.58233	6.90766	7.66363	7.58435		6.96333	5.79117	8.96424	8.41729	7.43449		-1.17216	-2.2535	0.00382078		2.00091	4.00251	0.000352568		1.45396	2.73958	0.000775289		0.471163	1.38623	0.115235		3.17307	9.01965	2.35835e-05		2.62612	6.17364
17410251	6.10769	6.55405	5.87876	5.96281	6.96417	6.08971	5.97526	6.06924	6.87433	6.7236	6.69356	6.62988	7.06818	7.1544	7.11978	6.60016	8.14233	8.23058	8.49288	6.79532		6.12583	6.2746	6.73034	6.98563	7.91528		0.148768	1.10862	0.609025		0.604514	1.52047	0.00895821		0.8598	1.81479	0.00492976		1.78945	3.45683	0.00470842		0.455746	1.37149	0.102772		0.711032	1.63697
17452957	7.51408	7.65625	7.38088	7.81431	7.66303	7.26721	7.19064	7.70452	8.82479	8.55131	8.75672	8.61472	8.8224	8.87975	9.00818	8.74334	9.08889	9.28546	9.12001	8.8867		7.59138	7.45635	8.68689	8.86342	9.09526		-0.135031	-1.09812	0.436428		1.0955	2.13688	6.71269e-05		1.27204	2.41502	2.33534e-05		1.50388	2.83605	1.90968e-05		1.23054	2.34654	0.000156143		1.40707	2.65198
17305757	6.13615	6.1611	5.69334	5.98545	6.72715	6.7796	6.59507	6.09334	8.38347	8.45981	8.68703	7.49733	8.26069	8.4758	8.74047	7.23928	8.51277	8.49297	8.34479	7.39774		5.99401	6.54879	8.25691	8.17906	8.18707		0.554782	1.46895	0.0266415		2.2629	4.79956	0.000202065		2.18505	4.54744	0.000729446		2.19306	4.57274	0.000260563		1.70812	3.26735	0.00137245		1.63027	3.09571
17229451	3.93367	4.03957	3.92082	4.12056	3.84016	3.94583	3.75619	3.85129	4.26507	4.27603	4.40011	3.94043	4.41133	5.15419	4.60048	3.85042	5.71536	6.3246	5.41471	4.49104		4.00365	3.84837	4.22041	4.50411	5.48643		-0.155287	-1.11364	0.043973		0.216755	1.16212	0.093821		0.500451	1.41466	0.116507		1.48277	2.79486	0.00843499		0.372042	1.29418	0.0124762		0.655738	1.57542
17238974	5.03932	5.21012	4.96818	4.95456	5.95087	5.69629	5.53668	5.18708	7.46739	7.49604	7.53643	7.18166	7.21625	7.30058	7.49792	6.72576	7.38368	7.42312	7.21622	6.8899		5.04305	5.59273	7.42038	7.18513	7.22823		0.549686	1.46377	0.0179627		2.37733	5.19576	3.61412e-07		2.14208	4.41399	1.76788e-05		2.18518	4.54784	3.50883e-06		1.82765	3.54958	5.16518e-05		1.5924	3.0155
17321597	7.70985	7.53955	7.1575	6.6758	8.36212	8.05483	7.8399	7.5665	9.86221	9.72677	9.99888	9.36277	9.57516	9.90054	9.93931	9.18528	9.73156	9.90343	9.53442	9.1873		7.27068	7.95584	9.73765	9.65007	9.58918		0.685161	1.60788	0.0527375		2.46698	5.52884	9.09964e-05		2.37939	5.20318	0.000172285		2.3185	4.98814	0.000155624		1.78182	3.43859	0.000175371		1.69423	3.23605
17320813	9.57238	9.74405	9.80515	9.18314	9.52894	9.59015	9.51074	9.80188	8.87034	8.87771	8.69499	8.88854	9.80034	10.0878	9.92499	9.88091	11.2104	11.3272	11.4261	10.9994		9.57618	9.60793	8.83289	9.92352	11.2408		0.0317457	1.02225	0.844602		-0.743289	-1.67399	0.00234851		0.347341	1.27221	0.0630105		1.66458	3.17022	5.97243e-05		-0.775034	-1.71123	7.55592e-05		0.315596	1.24453
17432941	4.49905	5.03738	5.33626	5.27727	5.11663	5.17854	5.08528	5.44468	5.39279	5.81609	5.60225	5.84467	5.72576	5.73245	6.12182	5.81013	6.72467	6.72367	6.78975	7.10364		5.03749	5.20628	5.66395	5.84754	6.83543		0.168795	1.12412	0.447139		0.626464	1.54378	0.0282461		0.810053	1.75328	0.00882484		1.79795	3.47725	0.000144038		0.45767	1.37332	0.0139397		0.641258	1.55969
17341781	5.86651	5.51082	5.20049	5.3964	6.21546	6.00433	6.00902	5.47581	7.77145	7.81613	7.81083	7.40594	7.67496	7.70602	7.86559	7.18358	7.68904	7.88145	7.45008	7.17053		5.49355	5.92615	7.70109	7.60754	7.54778		0.432601	1.34966	0.0862034		2.20754	4.61886	1.34183e-05		2.11398	4.32885	4.61549e-05		2.05422	4.1532	6.17461e-05		1.77494	3.42223	7.64632e-05		1.68138	3.20735
17321241	5.81972	6.7152	6.9596	7.52715	6.52845	6.20307	6.89396	7.12827	7.20218	7.60932	7.75702	8.30159	7.56836	7.38253	8.11814	7.70983	8.59598	8.36442	7.54154	8.72111		6.75542	6.68844	7.71753	7.69471	8.30576		-0.0669788	-1.04752	0.875415		0.96211	1.94816	0.0626894		0.939299	1.9176	0.0518407		1.55035	2.92888	0.0128739		1.02909	2.04073	0.0149825		1.00628	2.00872
17289085	6.20546	6.11902	5.77051	6.37558	6.71437	6.70902	6.55707	6.49695	8.55316	8.66506	9.00336	8.73798	8.20635	8.42989	8.50896	7.9014	8.26204	8.43599	8.38958	7.85743		6.11764	6.61935	8.73989	8.26165	8.23626		0.501711	1.41589	0.0111157		2.62225	6.15709	3.20671e-06		2.14401	4.41988	2.59643e-05		2.11862	4.34278	2.50707e-05		2.12054	4.34856	1.27685e-06		1.6423	3.12162
17437213	5.16377	5.59146	5.59177	5.88803	5.2038	5.36641	5.52076	4.97246	7.20933	7.16501	7.31457	7.69543	6.48667	7.00373	6.71523	6.96573	6.48462	7.21097	6.5372	7.29567		5.55876	5.26586	7.34608	6.79284	6.88212		-0.292902	-1.2251	0.173437		1.78732	3.45174	8.63034e-05		1.23408	2.35231	0.000663538		1.32336	2.50248	0.00232438		2.08023	4.22874	1.70564e-05		1.52698	2.88182
17364707	4.98183	5.20404	5.31313	5.13559	5.62382	5.71753	5.99327	5.56775	6.26159	6.60517	6.60218	6.22954	7.132	7.24604	7.47654	6.30729	7.55189	7.70814	7.49641	6.60305		5.15865	5.72559	6.42462	7.04047	7.33987		0.566942	1.48138	0.00288328		1.26597	2.40489	5.30415e-05		1.88182	3.6854	0.000383385		2.18123	4.53539	0.000153223		0.699028	1.62341	0.00248371		1.31488	2.48781
17420024	4.7423	4.11842	4.67153	4.48219	4.48876	4.77427	4.5873	4.42981	5.60924	6.07545	6.25581	5.79268	6.12067	6.17612	6.56584	5.61709	6.27903	6.33751	6.08527	6.02957		4.50361	4.57004	5.93329	6.11993	6.18284		0.0664247	1.04712	0.690137		1.42968	2.69387	0.000384332		1.61632	3.06592	0.000517087		1.67923	3.20258	4.11289e-05		1.36326	2.57265	0.000156736		1.54989	2.92796
17501940	5.48099	5.20679	4.79489	6.10109	4.88292	4.35858	4.52548	4.95265	5.78241	5.92619	5.49113	5.84099	6.20553	5.38947	5.66004	5.74287	6.45783	6.8027	6.31287	5.59549		5.39594	4.67991	5.76018	5.74948	6.29222		-0.716034	-1.64266	0.0595432		0.364238	1.2872	0.25566		0.353538	1.27769	0.314845		0.896282	1.86126	0.0533887		1.08027	2.11443	0.000727962		1.06957	2.09881
17509361	5.09844	4.72032	5.12636	4.35964	5.70028	5.06975	5.04563	5.0237	7.29816	7.19991	7.33325	6.82123	7.00464	6.82522	7.44128	6.38966	6.70307	6.99494	7.10483	6.47595		4.82619	5.20984	7.16314	6.9152	6.8197		0.38365	1.30464	0.167043		2.33695	5.05233	3.66527e-05		2.08901	4.25456	0.000318029		1.99351	3.98204	0.000131298		1.9533	3.87259	6.91236e-05		1.70536	3.2611
17326756	7.71526	8.09476	7.85458	8.83626	7.03765	6.85817	6.97102	8.17395	7.22168	7.44944	7.27864	8.30923	7.89798	8.05035	7.76388	8.5421	8.76446	8.58086	9.22485	8.90947		8.12522	7.2602	7.56475	8.06358	8.86991		-0.86502	-1.82137	0.0713825		-0.560469	-1.47475	0.165774		-0.061636	-1.04365	0.845012		0.744694	1.67562	0.0396271		0.304551	1.23503	0.472715		0.803384	1.74519
17477237	5.05106	5.01602	4.07975	5.75127	4.77093	4.51859	4.0351	4.4922	7.50711	7.38896	7.20105	6.48413	7.34724	7.09609	6.50029	6.44895	6.412	6.00644	5.89302	5.941		4.97453	4.45421	7.14531	6.84814	6.06311		-0.520322	-1.43428	0.215282		2.17079	4.50268	0.00189727		1.87362	3.6645	0.00374448		1.08859	2.12666	0.0240165		2.69111	6.45809	6.64677e-05		2.39394	5.2559
17466641	7.49651	7.38626	7.43891	7.57634	7.4503	6.65384	6.60201	6.61921	7.93111	7.92466	7.96133	7.85739	8.25613	8.30679	8.60314	7.92169	8.62527	8.5309	8.99475	7.60564		7.4745	6.83134	7.91862	8.27194	8.43914		-0.643162	-1.56175	0.0223892		0.444121	1.36048	7.30138e-05		0.797438	1.73801	0.00153779		0.964637	1.95157	0.0177784		1.08728	2.12474	0.00195091		1.4406	2.71434
17358838	6.25879	5.85396	5.54658	5.54141	6.89181	6.59016	6.34638	5.79606	8.10424	8.15848	8.41542	7.96889	8.16786	8.28556	8.33964	7.69454	8.21371	8.08113	8.11536	7.64008		5.80018	6.4061	8.16176	8.1219	8.01257		0.605915	1.52194	0.0794238		2.36157	5.13931	1.84178e-05		2.32171	4.99926	4.74961e-05		2.21239	4.63441	4.53025e-05		1.75566	3.3768	0.000416679		1.7158	3.28478
17285056	6.88901	6.89163	7.38849	6.48926	7.93988	7.13792	7.129	7.04671	8.70287	8.48946	8.76003	8.10572	8.70485	8.71586	8.95542	8.27828	8.92452	9.06434	9.0154	8.67452		6.9146	7.31338	8.51452	8.6636	8.91969		0.398781	1.31839	0.203049		1.59992	3.03127	0.000507284		1.749	3.36126	0.000281056		2.0051	4.01416	6.29966e-05		1.20114	2.29921	0.00341089		1.35022	2.54951
17461330	8.59302	8.40694	9.08462	9.09181	8.37632	8.14812	8.38019	9.0215	7.69521	7.7636	7.87687	8.2989	9.36272	9.39222	9.07458	8.77012	10.1925	10.3984	10.5807	9.17909		8.7941	8.48153	7.90864	9.14991	10.0877		-0.312563	-1.24191	0.268175		-0.885452	-1.84734	0.00698818		0.355813	1.27971	0.167739		1.29359	2.45137	0.0112102		-0.572889	-1.4875	0.0482591		0.668376	1.58928
17445507	5.36949	5.35415	5.46877	5.40506	6.38684	6.16722	5.68501	5.64927	7.38405	7.51389	7.52821	7.22162	7.46623	7.65731	7.96848	7.0077	7.77793	7.75138	7.64948	7.1193		5.39937	5.97209	7.41194	7.52493	7.57452		0.57272	1.48733	0.0206006		2.01258	4.03502	1.86413e-07		2.12556	4.36374	4.41478e-05		2.17516	4.51635	8.58735e-06		1.43986	2.71294	0.000319069		1.55284	2.93395
17218321	10.1194	9.95325	9.29102	10.2977	9.87828	9.09617	8.3355	9.07587	11.7289	11.566	11.5032	11.4937	11.4448	11.3329	11.0414	11.1333	10.893	10.7797	10.582	10.5387		9.91535	9.09645	11.5729	11.2381	10.6983		-0.818895	-1.76405	0.0769595		1.6576	3.1549	0.000330814		1.32276	2.50143	0.00143974		0.782995	1.7207	0.0157644		2.47649	5.56542	0.000243056		2.14165	4.41266
17516558	9.78119	9.54394	9.5779	9.12008	9.80012	9.59784	9.67922	9.54781	11.2026	11.2695	11.4576	10.7576	11.3901	11.4331	11.4651	10.7306	11.4282	11.5102	11.1636	10.9302		9.50578	9.65625	11.1718	11.2547	11.2581		0.150469	1.10993	0.352592		1.66606	3.17347	0.00017705		1.74893	3.36109	0.000231009		1.75228	3.36889	9.59538e-05		1.51559	2.85916	7.38262e-05		1.59846	3.0282
17505913	7.16726	7.14391	6.99165	6.73993	7.90592	7.64673	7.42972	6.93649	9.26657	9.28514	9.57653	8.95311	9.09508	9.16679	9.61984	8.73536	9.13921	9.36881	9.06337	8.75201		7.01069	7.47972	9.27034	9.15427	9.08085		0.46903	1.38418	0.0852499		2.25966	4.78877	8.12402e-06		2.14358	4.41858	4.68235e-05		2.07016	4.19935	1.35564e-05		1.79063	3.45965	0.000311713		1.67455	3.1922
17314421	5.06741	4.8389	5.00355	5.45648	5.23589	4.86138	5.18976	4.88925	5.10854	5.15876	5.22125	5.57184	5.4627	5.96146	5.98232	5.39209	6.78609	7.32281	6.82325	5.64424		5.09158	5.04407	5.2651	5.69964	6.6441		-0.0475147	-1.03348	0.781105		0.173513	1.1278	0.340508		0.608058	1.52421	0.0251036		1.55251	2.93328	0.00633478		0.221027	1.16556	0.174492		0.655573	1.57524
17229454	7.80946	7.58882	6.68541	8.40911	6.34826	6.03346	5.36289	6.10916	7.61856	7.75876	7.27517	7.19858	7.45308	7.85331	7.5272	7.10103	7.5886	8.12289	7.50584	7.03224		7.6232	5.96344	7.46277	7.48365	7.56239		-1.65976	-3.15963	0.00713291		-0.160436	-1.11762	0.689016		-0.139548	-1.10156	0.732289		-0.0608105	-1.04305	0.890013		1.49932	2.8271	0.000972787		1.52021	2.86833
17406908	7.7421	7.65703	8.08282	7.19357	8.26962	8.01221	7.81557	7.72877	9.04854	8.94556	9.50927	8.92332	9.50271	9.46261	9.49489	9.00789	9.65237	9.7467	9.49092	9.33174		7.66888	7.95654	9.10667	9.36703	9.55543		0.287665	1.22066	0.237026		1.43779	2.70906	0.000754402		1.69815	3.24484	0.000241968		1.88655	3.69751	9.21274e-05		1.15013	2.21934	0.000735546		1.41048	2.65826
17429177	7.46121	7.10412	6.69694	6.5485	8.2082	8.22603	7.62717	7.32657	9.69914	9.5018	9.72927	9.2597	9.47178	9.6958	9.8594	9.20333	9.54902	9.71447	9.3514	9.15764		6.95269	7.84699	9.54748	9.55758	9.44313		0.894301	1.85871	0.0256478		2.59479	6.04099	3.12266e-05		2.60489	6.08344	4.63874e-05		2.49044	5.61949	4.57047e-05		1.70048	3.2501	0.00046709		1.71059	3.27294
17244057	6.39239	6.06937	6.17909	5.31078	7.30813	7.21753	6.96743	6.55563	8.83705	8.74787	9.03967	8.17436	8.7731	8.83131	8.80141	8.08601	8.75281	8.78582	8.83963	8.04189		5.98791	7.01218	8.69974	8.62296	8.60503		1.02427	2.03393	0.0122413		2.71183	6.55151	0.000102184		2.63505	6.21196	0.000111959		2.61713	6.13527	0.000129403		1.68756	3.22111	0.000520864		1.61078	3.05416
17218044	4.13479	4.4739	3.85546	5.14888	4.61574	4.60751	4.99139	4.47464	4.72496	4.62096	4.66896	4.89915	4.40656	4.66451	5.49369	4.68329	6.46371	6.78763	6.88026	4.92518		4.40326	4.67232	4.72851	4.81201	6.2642		0.269062	1.20502	0.404617		0.325247	1.25288	0.297867		0.408755	1.32754	0.30583		1.86094	3.63244	0.0130442		0.0561847	1.03971	0.672903		0.139693	1.10167
17310837	5.88687	6.25405	6.29266	6.94722	6.12443	6.10043	6.04835	6.92006	7.13609	6.94332	6.67133	8.19147	7.53005	7.49721	7.15315	8.03764	7.96243	7.50228	7.65156	8.44348		6.3452	6.29832	7.23555	7.55451	7.88994		-0.046881	-1.03303	0.882129		0.890352	1.85363	0.067162		1.20932	2.31228	0.00551522		1.54474	2.91751	0.00222858		0.937233	1.91485	0.0540508		1.2562	2.38865
17238325	5.15692	5.27154	4.75344	5.44971	5.43883	5.57333	5.27794	5.29035	6.85457	7.01994	7.40445	6.99066	6.94938	7.05112	7.26473	6.53597	7.09124	7.23141	6.91315	6.70822		5.1579	5.39511	7.0674	6.9503	6.98601		0.23721	1.17871	0.196566		1.9095	3.75679	5.46418e-05		1.7924	3.4639	0.000151889		1.8281	3.5507	6.40392e-05		1.67229	3.1872	1.84407e-05		1.55519	2.93872
17524752	6.19414	6.05456	5.35943	5.45334	6.61009	6.89282	6.51678	6.17874	8.04058	8.21319	8.6429	8.03155	8.04859	8.35687	8.54962	7.7658	8.371	8.45746	7.9711	7.75269		5.76537	6.54961	8.23205	8.18022	8.13806		0.784239	1.72218	0.0223074		2.46669	5.52772	6.87931e-05		2.41485	5.33265	0.000113149		2.37269	5.17908	0.000115623		1.68245	3.20972	0.000178271		1.63061	3.09645
17442332	4.6448	4.76857	4.45059	4.54948	6.08176	5.89034	5.40011	4.98165	7.23998	7.50998	7.70415	7.13269	7.38076	7.38298	7.72206	6.76345	7.35501	7.45974	7.16958	6.71783		4.60336	5.58847	7.3967	7.31231	7.17554		0.985106	1.97946	0.00864826		2.79334	6.93233	1.33525e-06		2.70895	6.53847	1.37085e-05		2.57218	5.94708	6.75334e-06		1.80823	3.50213	0.000651598		1.72385	3.30316
17419097	7.70346	7.82409	7.81173	7.84498	7.5147	7.48818	7.59701	7.64696	8.60291	8.72532	8.76562	8.63003	8.8708	8.85022	8.52977	8.85944	9.2276	9.06992	9.18012	9.11663		7.79606	7.56171	8.68097	8.77756	9.14857		-0.234351	-1.17638	0.00287985		0.884906	1.84664	2.05272e-06		0.981492	1.97451	3.21008e-05		1.3525	2.55355	1.15831e-07		1.11926	2.17235	7.50546e-07		1.21584	2.32276
17279608	5.13676	5.54216	5.63682	5.41371	6.45385	5.78199	5.80688	5.55208	7.65568	7.94324	8.03433	7.63179	7.50155	7.60431	7.93945	7.11236	7.56574	7.5164	7.5861	7.27197		5.43236	5.8987	7.81626	7.53942	7.48505		0.466337	1.3816	0.0805186		2.3839	5.21945	3.73116e-06		2.10705	4.3081	4.55079e-05		2.05269	4.14878	4.20486e-06		1.91756	3.77784	0.00012189		1.64072	3.1182
17404601	7.02934	7.36146	7.57915	7.36731	7.32956	7.40242	7.30788	7.32218	8.02196	8.09842	7.87517	8.14635	8.29368	8.43464	8.5901	8.23828	8.93588	9.0719	8.97203	8.7249		7.33432	7.34051	8.03548	8.38918	8.92618		0.00619275	1.0043	0.958987		0.701159	1.62581	0.0015527		1.05486	2.07752	0.000263536		1.59186	3.01438	2.24811e-05		0.694966	1.61885	3.27318e-05		1.04867	2.06862
17252497	5.06653	4.97771	5.00899	4.52916	4.41088	4.15756	4.159	4.37464	5.66364	5.94308	5.79752	5.69555	5.05159	5.74234	5.4644	5.06586	5.72596	6.34239	5.82503	5.55102		4.89559	4.27552	5.77495	5.33105	5.8611		-0.620074	-1.53695	0.00458719		0.879355	1.83955	0.00071855		0.435454	1.35234	0.0810418		0.965507	1.95275	0.0037224		1.49943	2.82731	3.55004e-06		1.05553	2.07848
17415109	5.87117	5.73771	5.7245	5.67837	5.37478	5.18548	5.63348	5.95876	5.76192	5.80463	6.0395	6.0763	6.26958	6.62445	6.33906	6.71625	6.96147	7.33402	7.23896	6.95177		5.75294	5.53813	5.92058	6.48734	7.12156		-0.214808	-1.16055	0.259801		0.167649	1.12323	0.112373		0.734401	1.66371	0.000722962		1.36862	2.58223	1.30289e-05		0.382457	1.30356	0.0851864		0.949209	1.93081
17447404	6.29474	6.98268	6.69987	7.11535	7.29599	7.30806	7.1152	7.41969	7.94473	8.06154	8.13107	8.5504	8.46826	8.50859	8.11875	8.65773	8.95041	8.54753	8.56704	9.39497		6.77316	7.28473	8.17194	8.43833	8.86499		0.511574	1.4256	0.0373782		1.39878	2.63678	0.000787718		1.66517	3.17152	0.000239384		2.09183	4.26287	0.000241597		0.887204	1.84959	0.000907301		1.1536	2.22468
17240645	4.29536	4.42894	4.72388	5.00274	4.07436	3.91167	4.47926	4.57035	4.75123	4.81498	5.2655	5.40483	4.36163	4.80796	5.36626	5.28671	5.33684	6.15875	5.51668	6.34073		4.61273	4.25891	5.05914	4.95564	5.83825		-0.35382	-1.27794	0.164408		0.446407	1.36264	0.096198		0.34291	1.26831	0.2691		1.22552	2.3384	0.00552226		0.800227	1.74137	0.0123683		0.696729	1.62083
17463724	4.61812	4.47123	4.00728	3.96111	5.07361	4.42497	4.49675	3.97261	6.10957	6.12254	6.18122	5.46322	6.30097	6.11781	6.32671	5.91933	6.18647	6.3539	6.06471	5.6755		4.26444	4.49199	5.96914	6.1662	6.07014		0.227549	1.17084	0.446923		1.7047	3.25961	0.000359625		1.90177	3.7367	5.76149e-05		1.80571	3.496	0.000172247		1.47715	2.78398	0.00195451		1.67422	3.19146
17305789	8.05924	7.52099	7.45474	6.43574	8.29022	8.13666	7.73337	6.9356	9.94723	9.91476	9.99512	9.03926	9.75548	9.87445	10.1031	8.82859	9.55432	9.68546	9.46474	8.69978		7.36768	7.77396	9.72409	9.6404	9.35107		0.406283	1.32527	0.405937		2.35641	5.12096	0.00119068		2.27272	4.83232	0.00207448		1.98339	3.95422	0.00271761		1.95013	3.8641	0.00214788		1.86643	3.6463
17482110	7.06416	7.96087	7.41369	7.66584	7.79979	7.81042	7.89176	7.34538	8.72856	8.86576	8.9424	9.09558	9.08259	9.17197	9.12791	8.99425	9.31218	9.19219	9.33157	9.31915		7.52614	7.71184	8.90808	9.09418	9.28877		0.185697	1.13737	0.444713		1.38193	2.60618	0.000520881		1.56804	2.96501	0.000192463		1.76263	3.39317	9.70488e-05		1.19624	2.29141	0.000175617		1.38234	2.60691
17373754	6.96579	6.8016	6.76521	7.34899	6.94908	6.56339	6.68426	6.94238	7.37577	7.67321	7.49448	7.68108	7.65001	7.8777	7.6523	7.51499	8.37143	8.49613	8.50141	8.05935		6.97039	6.78478	7.55614	7.67375	8.35708		-0.185617	-1.1373	0.30237		0.585742	1.50081	0.00858546		0.703353	1.62829	0.00373101		1.38669	2.61478	0.000177068		0.771359	1.70688	0.00070985		0.888971	1.85185
17220844	6.21267	6.23786	5.605	5.46403	7.02853	7.04068	6.40527	5.71258	8.602	8.65399	8.98208	7.52189	8.44161	8.53599	9.06265	7.4307	8.21813	8.58596	8.30274	7.36822		5.87989	6.54676	8.43999	8.36774	8.11876		0.666873	1.58763	0.124918		2.5601	5.89749	0.000491715		2.48785	5.6094	0.000757004		2.23887	4.72028	0.000507668		1.89323	3.71465	0.00548361		1.82097	3.5332
17379206	5.82821	5.74779	5.88825	5.76787	6.70602	6.58339	6.3857	5.86674	8.3274	8.51326	8.7358	7.90461	8.15192	8.26101	8.57182	7.52498	8.0356	8.43618	7.84329	7.5132		5.80803	6.38546	8.37027	8.12743	7.95707		0.577432	1.49219	0.0217967		2.56224	5.90622	7.29262e-06		2.3194	4.99126	4.49967e-05		2.14904	4.43532	3.35005e-05		1.9848	3.95809	0.000239743		1.74197	3.34492
17356622	5.27516	5.72852	5.35375	5.65673	6.22757	5.97231	6.35395	5.94938	7.90125	8.0577	8.39339	7.78824	7.71341	7.80396	8.16343	7.21316	7.76084	7.92357	7.65755	7.44735		5.50354	6.1258	8.03515	7.72349	7.69733		0.622261	1.53929	0.00580516		2.53161	5.78215	6.25128e-06		2.21995	4.65877	6.3042e-05		2.19379	4.57505	6.27384e-06		1.90934	3.75638	2.4643e-05		1.59769	3.02658
17504649	8.04024	8.22438	7.9562	8.3103	8.43467	8.35268	8.07675	8.13079	8.79862	9.03039	9.02513	9.21816	9.28975	9.38482	9.40269	9.16718	9.76474	9.79879	9.96065	9.7567		8.13278	8.24872	9.01807	9.31111	9.82022		0.115942	1.08368	0.365666		0.885293	1.84714	0.00029462		1.17833	2.26314	1.97715e-05		1.68744	3.22084	1.97052e-06		0.769351	1.7045	0.000726995		1.06239	2.08838
17529708	10.4531	10.542	10.0729	11.067	10.1725	9.53268	9.50426	11.0441	11.9124	11.9164	11.8006	12.2536	11.6147	11.7085	11.4501	11.9778	11.5466	11.4182	11.5263	12.0472		10.5338	10.0634	11.9708	11.6878	11.6346		-0.470372	-1.38547	0.300783		1.43702	2.70761	0.000727793		1.15402	2.22533	0.00255379		1.10081	2.14475	0.00440899		1.90739	3.7513	0.00223744		1.62439	3.08312
17405047	4.25353	4.46132	4.08736	4.81205	4.62791	4.29226	4.73068	5.57392	5.04823	5.01585	4.96549	5.15514	5.1409	5.36988	5.39934	4.80157	6.47536	6.7331	6.70589	5.59475		4.40356	4.80619	5.04618	5.17792	6.37728		0.402626	1.32191	0.247164		0.642614	1.56116	0.00723868		0.774359	1.71043	0.00991891		1.97371	3.92777	0.000698496		0.239988	1.18098	0.417072		0.371733	1.29391
17390980	5.22143	5.90061	5.00364	6.12084	5.24019	5.67945	5.04515	5.90608	6.65259	6.52438	6.5606	7.48174	6.45858	6.80313	6.80831	7.16757	6.87365	7.45409	6.87681	6.94492		5.56163	5.46772	6.80483	6.8094	7.03737		-0.093913	-1.06726	0.786731		1.2432	2.36722	0.0121205		1.24777	2.37474	0.00628752		1.47573	2.78125	0.0027174		1.33711	2.52645	0.00436351		1.34168	2.53446
17225413	7.26435	7.86791	7.34871	8.05225	5.8685	6.30523	6.48947	6.00424	7.92121	8.28446	8.02286	9.10179	7.84642	7.95365	7.59813	8.51837	7.25013	7.56937	7.28451	8.84047		7.6333	6.16686	8.33258	7.97914	7.73612		-1.46644	-2.7634	0.000860448		0.699274	1.62369	0.0783935		0.345838	1.27089	0.253952		0.102818	1.07387	0.815546		2.16572	4.4869	0.00037448		1.81228	3.51197
17353358	5.7659	5.57834	5.69835	5.47795	7.14593	6.19162	6.31587	6.02859	7.40262	7.27352	7.67807	7.048	7.60336	7.73721	7.84593	7.15213	7.86635	8.22625	8.18712	7.67578		5.63014	6.4205	7.35055	7.58466	7.98888		0.790367	1.72951	0.0217664		1.72042	3.29531	2.27121e-05		1.95452	3.87587	2.21211e-05		2.35874	5.12922	3.65201e-06		0.930049	1.90534	0.0163185		1.16415	2.24102
17359098	6.0252	5.968	5.23013	5.16623	7.14827	6.87464	6.00708	5.87716	8.48324	8.39587	8.77133	8.01761	8.24157	8.37351	8.84655	7.90385	8.08948	8.41383	7.96756	7.70966		5.59739	6.47679	8.41701	8.34137	8.04513		0.879401	1.83961	0.0652963		2.81963	7.05979	5.40249e-05		2.74398	6.69916	0.000100885		2.44775	5.45563	0.000108643		1.94023	3.83766	0.00147842		1.86458	3.64162
17327035	11.1949	11.1424	11.0848	11.2105	11.2127	10.4305	10.7047	10.8073	12.1793	12.2389	12.23	12.1303	12.2698	12.4789	12.3436	12.2183	12.3796	12.3902	12.4279	12.2218		11.1582	10.7888	12.1946	12.3276	12.3549		-0.369373	-1.29179	0.0659993		1.03648	2.05122	1.59812e-07		1.16946	2.24928	1.62944e-06		1.1967	2.29214	5.35469e-07		1.40585	2.64974	0.00013876		1.53883	2.9056
17269921	4.58617	5.01604	4.6348	4.61555	5.26655	5.1765	5.02563	4.91288	7.15469	7.33124	7.67115	6.94611	6.92753	6.99848	7.00712	6.4695	6.89027	6.50964	6.72382	6.51385		4.71314	5.09539	7.27579	6.85066	6.65939		0.38225	1.30337	0.0246696		2.56265	5.90793	8.53722e-06		2.13752	4.40004	1.2378e-05		1.94625	3.85372	7.54117e-06		2.1804	4.5328	1.49887e-05		1.75527	3.37588
17548673	4.53999	4.70772	5.22363	4.50317	5.85571	5.39227	5.1227	4.16924	5.8153	6.42159	6.93506	5.50711	6.17704	6.36585	6.44136	5.87968	6.69115	7.39819	6.24694	6.45293		4.74363	5.13498	6.16976	6.21598	6.6973		0.391351	1.31162	0.357316		1.42613	2.68726	0.00732692		1.47235	2.77474	0.000397893		1.95367	3.8736	0.000632363		1.03478	2.04881	0.0732045		1.081	2.11551
17542031	3.88468	5.32931	4.02914	4.22007	5.31283	5.03719	4.67017	4.83635	4.95141	4.36777	5.30893	4.53038	5.08864	5.93287	6.23309	5.33446	6.5903	7.46153	6.92827	5.08668		4.3658	4.96414	4.78962	5.64727	6.5167		0.598338	1.51397	0.14417		0.423825	1.34148	0.320114		1.28147	2.43086	0.0227352		2.1509	4.44104	0.0120821		-0.174513	-1.12858	0.516792		0.683131	1.60562
17256264	8.90944	9.23907	9.02092	10.3587	8.80083	9.42687	9.3136	9.97714	9.90902	9.96562	9.56922	11.2623	10.4234	10.7162	10.5467	11.3878	10.5441	10.9798	10.6205	11.5744		9.38204	9.37961	10.1765	10.7685	10.9297		-0.00242475	-1.00168	0.995484		0.794493	1.73447	0.162676		1.3865	2.61444	0.0128186		1.54767	2.92345	0.00896773		0.796918	1.73739	0.122608		1.38893	2.61883
17285863	6.20363	6.4737	7.02232	5.42981	6.64673	6.7991	7.06429	6.43245	7.90196	8.16514	8.47283	7.69394	7.47828	8.15251	8.08699	7.1104	8.52913	8.67535	8.20433	7.71624		6.28237	6.73564	8.05846	7.70704	8.28126		0.453275	1.36914	0.251174		1.7761	3.42499	0.00306683		1.42468	2.68454	0.0139432		1.99889	3.99693	0.00226907		1.32282	2.50155	0.000835507		0.971403	1.96075
17431720	6.75497	6.76585	6.97638	5.91859	6.86859	7.23081	7.89284	6.29685	6.85891	7.18658	7.38578	6.3664	7.69595	7.68067	7.97048	6.80047	8.62476	8.76797	8.82553	8.24038		6.60395	7.07227	6.94942	7.5369	8.61466		0.468324	1.3835	0.294847		0.34547	1.27056	0.325987		0.932949	1.90917	0.0356194		2.01071	4.02981	0.000293434		-0.122855	-1.08889	0.770041		0.464625	1.37996
17397268	5.65955	5.78283	5.68389	5.4953	6.86624	6.61803	6.28912	5.99804	7.74686	7.98744	8.21473	7.51757	7.88386	7.96346	8.33103	7.4817	8.13746	8.19467	8.08684	7.51901		5.6554	6.44286	7.86665	7.91501	7.98449		0.787465	1.72604	0.00743832		2.21125	4.63078	9.57893e-06		2.25962	4.78865	1.78353e-05		2.3291	5.02491	8.67418e-06		1.42379	2.68289	0.00107135		1.47215	2.77436
17466507	7.33411	7.23691	7.44803	6.84211	7.69567	7.62396	7.39878	6.96224	8.55919	8.76329	8.88857	8.24287	8.90091	8.86032	9.2398	8.29793	9.05356	9.20264	9.14789	8.43223		7.21529	7.42016	8.61348	8.82474	8.95908		0.204872	1.15258	0.369632		1.39819	2.63571	0.000350112		1.60945	3.05136	0.000480924		1.74379	3.34914	0.000223162		1.19332	2.28678	0.00152253		1.40458	2.64741
17462958	6.11977	5.79545	5.13982	5.29181	6.24334	6.17646	5.90311	5.7901	7.73659	7.84129	7.65212	7.59515	7.80621	7.76625	7.99407	7.40921	7.66373	7.87091	7.29377	7.43988		5.58671	6.02825	7.70629	7.74394	7.56707		0.441542	1.35806	0.128842		2.11958	4.34567	9.79745e-05		2.15723	4.46056	0.000156135		1.98036	3.94592	0.000263055		1.67804	3.19992	8.65748e-06		1.71568	3.28452
17406745	6.75786	6.49927	6.42497	6.59352	6.93394	6.93697	6.83589	6.50349	8.53683	8.55568	8.82514	8.09404	8.60162	8.51687	8.60287	7.95831	8.52094	8.66237	8.27287	7.90822		6.56891	6.80257	8.50292	8.41992	8.3411		0.233666	1.17582	0.110977		1.93402	3.82118	2.54069e-05		1.85101	3.60753	3.67867e-05		1.77219	3.41573	6.36073e-05		1.70035	3.2498	8.72795e-05		1.61735	3.0681
17349433	8.20493	7.62057	7.12282	6.76297	8.71127	8.45743	8.04327	7.63987	10.15	10.1798	10.3183	9.92745	9.96065	10.159	10.3817	9.7361	9.8889	9.9744	9.72196	9.40812		7.42782	8.21296	10.1439	10.0594	9.74835		0.785138	1.72326	0.0918771		2.71605	6.5707	0.000155098		2.63153	6.19685	0.000252658		2.32052	4.99514	0.000463473		1.93091	3.81296	0.000241648		1.8464	3.59601
17492826	5.10966	5.38126	5.42939	5.28632	5.2013	5.26651	5.28469	5.15646	5.53832	5.69378	5.76229	5.63481	5.47786	6.08805	5.71936	5.29286	6.84496	7.13839	6.90127	6.15145		5.30166	5.22724	5.6573	5.64453	6.75902		-0.0744185	-1.05294	0.36838		0.355641	1.27955	0.0057978		0.34287	1.26828	0.114258		1.45736	2.74605	0.000623403		0.430059	1.34729	0.000253378		0.417288	1.33541
17418592	4.98868	4.71481	4.85246	4.77261	6.02083	5.66364	5.32212	5.3372	7.20316	7.56903	7.83977	7.4027	7.04513	7.18121	7.62784	6.81803	7.09631	7.34263	7.14518	6.88595		4.83214	5.58595	7.50366	7.16805	7.11752		0.753807	1.68624	0.00509577		2.67152	6.37101	1.80034e-06		2.33591	5.04869	1.31466e-05		2.28538	4.87492	8.52168e-07		1.91771	3.77824	0.000105021		1.5821	2.99406
17231387	5.27699	5.98995	5.75662	6.30309	6.27473	6.31854	5.96277	6.30473	7.76853	7.94153	8.12243	7.772	7.6245	7.63402	7.83333	7.15224	7.76216	8.03528	7.80214	7.38497		5.83166	6.21519	7.90112	7.56102	7.74614		0.38353	1.30453	0.149562		2.06946	4.1973	0.000110488		1.72936	3.31581	0.000557967		1.91448	3.76977	0.000286616		1.68593	3.21748	7.84582e-06		1.34583	2.54176
17528137	5.80623	6.08892	5.62621	6.30336	6.71474	6.61105	6.34744	6.3861	8.21614	8.42699	8.49691	8.07872	8.10717	8.10666	8.61862	7.85186	8.11469	8.20788	8.17847	7.68111		5.95618	6.51484	8.30469	8.17108	8.04554		0.558656	1.4729	0.0183537		2.34851	5.09298	1.17172e-05		2.2149	4.64249	5.54997e-05		2.08936	4.25559	3.77689e-05		1.78986	3.4578	9.37202e-06		1.65624	3.15195
17423121	4.12342	4.33841	4.16605	3.96529	4.19829	4.26091	4.02496	4.32354	4.86482	5.32135	5.34543	4.90531	4.98476	5.05001	6.04812	4.63013	5.86423	6.08142	6.03244	4.94008		4.14829	4.20192	5.10923	5.17825	5.72954		0.0536305	1.03787	0.611276		0.960934	1.94657	0.00070026		1.02996	2.04197	0.0167735		1.58125	2.99229	0.00127454		0.907304	1.87554	0.000768125		0.976329	1.96745
17290359	4.84665	4.71706	5.20916	4.92697	5.17139	4.53698	4.85233	5.06018	5.01096	5.38544	4.57746	5.1092	5.55001	5.68294	5.67647	5.0526	6.62601	6.4085	6.57025	6.12302		4.92496	4.90522	5.02077	5.49051	6.43194		-0.0197427	-1.01378	0.913372		0.095807	1.06866	0.644627		0.565545	1.47995	0.0208714		1.50698	2.84215	6.44292e-05		0.11555	1.08339	0.615233		0.585287	1.50034
17461739	5.32207	5.49711	5.17383	4.75867	6.21353	6.14305	5.76524	5.39696	7.52226	7.7003	8.05499	7.14766	7.55361	7.47801	7.85627	6.93974	7.45413	7.75546	7.33564	7.07704		5.18792	5.87969	7.6063	7.45691	7.40557		0.691772	1.61527	0.0305774		2.41838	5.34571	6.36924e-05		2.26899	4.81985	9.47588e-05		2.21764	4.65133	4.39101e-05		1.72661	3.30949	0.000646847		1.57722	2.98393
17377525	4.92134	4.66355	4.92965	5.01237	5.2849	5.50263	5.06144	5.29976	6.89396	6.71407	7.07659	6.2403	6.86069	6.67033	7.23069	6.23864	6.88536	7.08184	6.85297	6.42017		4.88173	5.28718	6.73123	6.75009	6.81008		0.405455	1.32451	0.013691		1.8495	3.60376	7.79117e-05		1.86836	3.65117	0.000145061		1.92835	3.80621	1.88348e-05		1.44405	2.72083	0.000367213		1.4629	2.75663
17311191	4.90077	5.68553	5.63138	5.34038	5.1742	5.66624	5.12038	5.63079	5.75069	6.04186	5.65415	6.40593	6.08255	6.93293	5.89288	6.20387	6.78916	7.44928	6.61074	6.82478		5.38952	5.3979	5.96316	6.27806	6.91849		0.00838825	1.00583	0.972219		0.573641	1.48827	0.0590153		0.888542	1.8513	0.0220767		1.52898	2.88581	0.000997682		0.565252	1.47965	0.04432		0.880154	1.84057
17524944	4.28953	4.914	4.13977	4.99661	4.47422	4.13499	3.47973	4.06454	5.37361	5.39607	5.237	5.53875	5.33805	5.3944	5.39063	5.40264	5.46329	5.71303	5.64952	5.40451		4.58498	4.03837	5.38636	5.38143	5.55759		-0.546609	-1.46065	0.117632		0.801377	1.74276	0.0119654		0.796452	1.73682	0.0104794		0.972609	1.96239	0.00537351		1.34799	2.54557	0.00077647		1.34306	2.53689
17335129	5.69649	6.42295	5.72546	5.8913	5.3452	5.13089	5.28894	6.03171	8.29278	8.20889	8.73879	7.59319	7.66116	7.52931	8.23086	7.42689	7.13664	7.0022	6.72042	7.01322		5.93405	5.44918	8.20841	7.71205	6.96812		-0.484864	-1.39945	0.112664		2.27436	4.83785	0.000226205		1.77801	3.42952	0.000357214		1.03407	2.0478	0.00160377		2.75923	6.77034	0.000109571		2.26287	4.79945
17515539	4.09693	4.14235	3.88558	4.6538	4.38234	4.23432	3.75334	4.29845	4.35466	4.76154	4.67365	4.81687	4.82962	4.84719	4.8674	4.15465	5.76633	5.91838	5.62555	5.4192		4.19467	4.16711	4.65168	4.67471	5.68236		-0.0275505	-1.01928	0.902505		0.457016	1.3727	0.0556161		0.480048	1.39479	0.0903176		1.4877	2.80441	0.000260649		0.484567	1.39917	0.0324441		0.507598	1.42168
17549822	5.4166	4.80997	4.99476	6.06563	5.49252	5.15526	5.25123	6.45344	5.25428	5.3717	5.35328	6.02529	6.07177	6.73634	6.49862	6.56043	6.60109	7.30191	6.05326	8.44665		5.32174	5.58811	5.50114	6.46679	7.10073		0.266374	1.20278	0.537282		0.179399	1.13241	0.606109		1.14505	2.21153	0.010484		1.77899	3.43185	0.0230262		-0.0869753	-1.06214	0.809685		0.878674	1.83868
17480233	9.72625	9.59408	9.67598	9.50168	9.27755	9.16146	9.24974	9.33449	10.1137	10.1631	10.0586	9.69496	10.3685	10.5448	10.7404	9.90127	10.8846	11.1107	10.9102	10.1666		9.6245	9.25581	10.0076	10.3887	10.768		-0.368688	-1.29118	0.000926214		0.383069	1.30411	0.0170552		0.764237	1.69847	0.00629231		1.14352	2.20919	0.00169463		0.751757	1.68384	0.00053938		1.13292	2.19303
17527934	7.40711	6.68843	6.06342	5.90172	7.97864	7.60245	7.38759	6.79812	9.58033	9.60502	9.74927	8.95514	9.30612	9.38336	9.71566	8.82525	9.00454	9.04994	9.12789	8.63038		6.51517	7.4417	9.47244	9.3076	8.95319		0.926528	1.9007	0.0705432		2.95727	7.76654	0.00025507		2.79243	6.92795	0.000366543		2.43802	5.41897	0.000504228		2.03074	4.08616	0.000539589		1.8659	3.64495
17280760	7.89952	8.02156	7.91122	7.72423	7.40584	7.48557	7.4241	7.46435	8.04678	8.03185	8.17839	8.2048	8.007	8.61235	8.82653	8.32974	8.98118	8.99577	8.9713	8.87565		7.88913	7.44497	8.11546	8.44391	8.95597		-0.444163	-1.36053	0.000447704		0.226325	1.16985	0.0244717		0.554775	1.46894	0.0255701		1.06684	2.09485	3.97255e-06		0.670488	1.59161	8.38579e-06		0.998938	1.99853
17374058	5.57005	5.77463	5.82817	5.40873	6.44459	6.25663	6.22567	5.8013	7.85067	7.9951	8.15604	7.5896	7.81524	7.81745	8.26006	7.02224	7.77899	7.94218	7.62149	7.4284		5.64539	6.18205	7.89785	7.72875	7.69277		0.536655	1.45061	0.018119		2.25246	4.76493	6.4488e-06		2.08336	4.23792	0.000275837		2.04737	4.13352	8.26076e-06		1.7158	3.28479	7.93975e-05		1.5467	2.92149
17482793	3.74634	4.31288	4.51045	4.02634	4.27158	3.78557	4.42869	4.22687	5.30511	4.63316	4.98135	4.92582	5.56452	5.10623	4.96924	5.43231	5.54791	5.55281	5.58127	6.07192		4.149	4.17818	4.96136	5.26808	5.68848		0.0291765	1.02043	0.897224		0.812356	1.75608	0.00947574		1.11908	2.17208	0.00210042		1.53948	2.90689	0.000332975		0.78318	1.72092	0.00696146		1.0899	2.12859
17440465	5.72093	6.04459	5.83431	5.84959	6.52893	6.64553	6.12138	6.44283	8.21887	8.30253	8.53008	8.34521	8.15416	8.10724	8.30259	7.76302	8.01975	8.10373	7.94649	7.70916		5.86235	6.43467	8.34917	8.08175	7.94478		0.572314	1.48691	0.00471396		2.48682	5.60541	1.92642e-07		2.2194	4.65699	2.88029e-06		2.08243	4.2352	1.27526e-06		1.91451	3.76985	6.21799e-06		1.64708	3.132
17315352	4.73144	4.84336	4.61921	4.75372	5.59722	5.4163	5.16586	4.93603	6.88105	6.98375	7.1276	6.63396	6.76078	6.46956	7.06164	6.16138	6.86408	6.79891	7.06962	6.40733		4.73693	5.27885	6.90659	6.61334	6.78498		0.541921	1.45591	0.0117411		2.16966	4.49916	1.34293e-06		1.87641	3.6716	7.99068e-05		2.04805	4.13547	8.1678e-06		1.62774	3.09028	9.63e-05		1.33449	2.52186
17406921	5.69832	3.86248	5.27956	5.25526	5.13996	4.98227	5.17866	5.71236	7.13158	6.83324	6.36913	5.76613	6.91049	6.32591	7.22991	7.10251	6.64932	6.7991	7.52317	6.06505		5.02391	5.25331	6.52502	6.89221	6.75916		0.229405	1.17235	0.613366		1.50111	2.83061	0.0237197		1.8683	3.65102	0.00583961		1.73526	3.32938	0.0133124		1.27171	2.41447	0.00929327		1.63889	3.11427
17412237	5.65066	6.09007	5.70871	6.24063	6.44383	6.34375	5.70187	5.86782	7.65848	7.63199	7.98163	7.4595	7.72246	7.5714	7.98077	7.20212	7.65747	7.7648	7.61274	7.33347		5.92252	6.08932	7.6829	7.61919	7.59212		0.166803	1.12257	0.496809		1.76038	3.38788	6.69216e-05		1.69667	3.24152	0.000232655		1.6696	3.18127	6.60556e-05		1.59358	3.01797	0.000276304		1.52987	2.8876
17481682	3.68897	5.10228	5.40621	6.28398	4.82222	4.80543	4.36136	4.41505	5.73936	5.59201	6.44886	5.86015	5.53585	6.02307	6.60075	5.8137	6.39741	6.5764	5.36555	6.07114		5.12036	4.60101	5.91009	5.99334	6.10262		-0.519346	-1.43331	0.383784		0.789735	1.72876	0.215679		0.872983	1.83145	0.18575		0.982264	1.97556	0.153541		1.30908	2.47784	0.00112477		1.39233	2.62502
17303722	4.34812	4.96634	3.90761	3.71887	5.22867	4.9603	4.68598	4.33308	6.15522	6.03796	6.5834	5.52252	6.39299	6.53002	6.75702	5.8207	6.60031	6.62648	6.27725	5.70829		4.23524	4.80201	6.07478	6.37518	6.30308		0.566771	1.4812	0.143459		1.83954	3.57896	0.00198457		2.13995	4.40746	0.000766055		2.06785	4.19261	0.00104312		1.27277	2.41625	0.00465375		1.57318	2.97559
17289728	4.78471	4.47617	4.60332	4.12375	5.25753	5.39831	5.12516	4.23957	6.44751	6.55028	6.43197	5.17853	6.05309	6.48831	6.92734	5.27251	6.67382	6.90717	6.72392	5.71765		4.49699	5.00514	6.15207	6.18531	6.50564		0.508151	1.42223	0.137031		1.65508	3.14942	0.00342342		1.68832	3.22282	0.00432685		2.00865	4.02406	0.000554603		1.14693	2.21443	0.0333914		1.18017	2.26604
17361921	6.73932	6.43709	6.2307	6.81734	6.71089	6.1203	6.30106	6.51425	7.93666	7.62356	7.81276	7.21018	7.80664	7.41821	7.91917	7.87596	7.93978	8.17756	7.8409	7.68961		6.55611	6.41162	7.64579	7.75499	7.91196		-0.144487	-1.10534	0.468768		1.08968	2.12826	0.00199223		1.19888	2.29562	0.00051912		1.35585	2.55948	0.000208386		1.23416	2.35245	0.000926148		1.34337	2.53743
17433528	4.31313	4.19862	4.27366	4.49257	4.02733	3.90727	4.116	4.31906	5.42801	5.59096	5.88214	6.09997	5.34732	5.66028	5.92706	5.98859	5.45302	5.8287	4.79541	6.29275		4.31949	4.09241	5.75027	5.73081	5.59247		-0.22708	-1.17046	0.0778381		1.43078	2.69592	0.000117779		1.41132	2.6598	0.000114167		1.27297	2.41659	0.00755606		1.65786	3.15548	7.39201e-05		1.6384	3.1132
17241181	7.45501	7.88481	7.77358	7.74207	8.37159	7.8831	7.82222	7.74546	10.5698	10.465	10.4905	10.3113	10.4968	10.1436	10.0977	10.2272	9.65716	9.18885	9.42911	9.54259		7.71387	7.95559	10.4591	10.2413	9.45443		0.241726	1.18241	0.201484		2.74527	6.70517	2.22773e-07		2.52745	5.76553	1.0882e-06		1.74056	3.34165	1.37357e-05		2.50355	5.67078	3.12893e-06		2.28573	4.8761
17302234	4.30173	4.68395	4.28626	4.12386	4.75001	4.4948	4.83736	4.17281	5.42877	5.77053	5.75999	5.50251	6.29902	6.01676	6.43234	5.10023	6.30138	6.28997	6.11601	5.54271		4.34895	4.56375	5.61545	5.96209	6.06252		0.214797	1.16054	0.302932		1.2665	2.40577	0.000137898		1.61314	3.05916	0.00245444		1.71357	3.27971	0.00020382		1.0517	2.07298	0.00090386		1.39834	2.63598
17437969	9.19177	9.10867	8.81259	9.27957	8.26352	7.63588	7.28364	7.91191	10.3455	10.2149	10.2451	8.95457	10.1705	10.0687	10.0184	9.33918	9.44805	9.48832	9.17125	8.97591		9.09815	7.77374	9.94003	9.89921	9.27088		-1.32441	-2.50431	0.0012285		0.841882	1.79239	0.0504106		0.801066	1.74239	0.00973875		0.172735	1.12719	0.315754		2.16629	4.48869	0.00143423		2.12548	4.36348
17418268	4.4526	4.30252	4.95645	4.85684	4.59182	5.01129	4.73463	4.88421	5.67279	5.93255	6.41584	6.81879	6.28597	5.83516	6.45576	6.69818	6.33325	5.72553	6.25561	6.89545		4.6421	4.80549	6.20999	6.31877	6.30246		0.163384	1.11991	0.402746		1.56789	2.9647	0.0019401		1.67666	3.19688	0.000432502		1.66036	3.16095	0.00115262		1.4045	2.64727	0.00202859		1.51328	2.85458
17285879	3.79542	3.35248	3.0982	3.46478	3.356	3.45146	3.52527	3.35059	4.6218	5.29122	4.77324	5.21015	4.8343	5.20176	5.49948	4.19492	5.0959	5.27417	4.52097	4.76192		3.42772	3.42083	4.9741	4.93262	4.91324		-0.00688925	-1.00479	0.964974		1.54638	2.92084	0.000396436		1.5049	2.83804	0.00312005		1.48552	2.80018	0.000539763		1.55327	2.93482	9.27365e-05		1.51178	2.85163
17357020	5.63532	6.09759	6.27881	5.83634	5.68432	5.64668	6.45562	6.03836	5.72367	5.95055	6.09336	6.22228	6.24759	6.78353	6.80088	6.12571	7.54702	7.87731	7.74134	6.62889		5.96202	5.95624	5.99746	6.48943	7.44864		-0.00577475	-1.00401	0.981255		0.0354453	1.02487	0.848336		0.52741	1.44134	0.0587464		1.48663	2.80233	0.00327107		0.04122	1.02898	0.855322		0.533184	1.44712
17242232	5.43963	5.96395	5.95007	6.7126	5.38315	5.58935	5.40154	5.25704	6.31585	6.6985	6.64821	7.56284	6.97951	6.91023	7.21082	7.34735	6.78126	6.75198	6.54967	7.51028		6.01656	5.40777	6.80635	7.11198	6.8983		-0.608792	-1.52498	0.0657082		0.789789	1.72882	0.0788725		1.09542	2.13675	0.00800728		0.881737	1.84259	0.0394109		1.39858	2.63642	0.00224241		1.70421	3.25851
17411761	5.20478	5.13111	4.99711	5.68158	6.21002	6.18774	5.86672	5.48137	7.67166	7.945	8.01782	7.83995	7.3953	7.56311	7.88652	7.27575	7.38462	7.67875	7.46591	7.17364		5.25364	5.93646	7.86861	7.53017	7.42573		0.682821	1.60528	0.023608		2.61496	6.12607	4.27447e-06		2.27653	4.8451	2.71154e-05		2.17209	4.50674	2.09184e-05		1.93214	3.81621	4.74144e-05		1.59371	3.01824
17245481	6.8879	7.04707	6.85171	6.80623	7.92295	7.25997	6.9922	7.10933	8.89686	8.93884	9.07753	8.87458	9.0602	9.11586	9.42089	8.81363	8.9453	8.91844	8.77269	8.5949		6.89823	7.32111	8.94695	9.10265	8.80783		0.422881	1.3406	0.096094		2.04872	4.1374	9.99336e-08		2.20442	4.60889	3.40264e-06		1.9096	3.75706	1.04752e-06		1.62584	3.08622	0.000262998		1.78154	3.43792
17382169	5.50064	5.92827	5.74301	5.56497	6.71008	6.167	6.05199	5.95966	8.16038	8.27515	8.35611	8.09609	7.8347	8.02564	8.16141	7.36494	7.68389	8.00902	7.75517	7.36674		5.68422	6.22218	8.22193	7.84667	7.70371		0.53796	1.45192	0.0320694		2.53771	5.80667	4.92241e-07		2.16245	4.47675	3.57796e-05		2.01949	4.05439	1.7171e-05		1.99975	3.99931	2.9542e-05		1.62449	3.08333
17257593	3.59869	4.31667	4.49512	5.20653	4.53962	4.71587	4.16684	5.34385	5.99792	5.94003	6.12532	6.15258	6.0956	6.31243	6.42673	6.00049	6.35435	5.84949	6.19919	6.2887		4.40425	4.69154	6.05396	6.20881	6.17293		0.287291	1.22035	0.511319		1.64971	3.1377	0.00260965		1.80456	3.49322	0.0019376		1.76868	3.40742	0.00228703		1.36242	2.57116	0.00161741		1.51727	2.86248
17515653	7.42634	7.52181	7.47069	7.4992	6.18254	6.54393	5.80844	6.23242	7.0699	7.18023	6.76122	6.71187	7.59107	7.89752	7.38814	7.43592	7.5671	7.79551	7.96908	7.35991		7.47951	6.19183	6.9308	7.57816	7.6729		-1.28768	-2.44134	0.000148663		-0.548705	-1.46277	0.00331533		0.0986547	1.07077	0.430528		0.193393	1.14345	0.200431		0.73897	1.66898	0.00798889		1.38633	2.61413
17356383	6.486	6.47164	6.04158	6.56314	6.2076	5.91105	6.35655	6.55302	7.74798	7.48605	7.84804	8.08921	7.64842	8.0363	8.00633	8.21392	7.70648	7.68649	7.59821	7.96102		6.39059	6.25706	7.79282	7.97624	7.73805		-0.133535	-1.09698	0.485172		1.40223	2.64309	0.000182142		1.58565	3.00143	7.84768e-05		1.34746	2.54463	7.64241e-05		1.53576	2.89942	0.000161136		1.71919	3.29251
17232116	4.54205	4.76651	4.44491	5.34764	6.00167	4.63	4.45239	5.97087	7.57144	7.26723	7.08773	7.67497	7.57381	6.8769	6.79569	8.44055	6.84551	5.73948	6.59348	7.79879		4.77528	5.26373	7.40034	7.42174	6.74431		0.488454	1.40294	0.334059		2.62506	6.16911	3.7649e-05		2.64646	6.26129	0.000866254		1.96904	3.91506	0.0057277		2.13661	4.39727	0.00283888		2.15801	4.46298
17237186	6.47459	5.60013	5.63973	5.39495	6.51714	6.50387	6.46399	6.1329	7.96594	8.19528	8.31716	7.4746	8.06296	8.09336	8.41506	7.59594	8.0009	8.13195	7.85948	7.54606		5.77735	6.40447	7.98825	8.04183	7.8846		0.627122	1.54448	0.0494059		2.21089	4.62962	0.00033477		2.26448	4.80481	0.000242182		2.10724	4.30867	0.000231757		1.58377	2.99753	0.000261845		1.63736	3.11095
17241921	7.60472	7.33329	7.43459	7.82432	7.18211	6.93295	7.1344	7.55362	8.89852	8.67818	8.40557	8.61487	9.11184	9.05085	9.20608	9.1299	8.47691	8.80369	8.78921	8.64881		7.54923	7.20077	8.64929	9.12467	8.67965		-0.348461	-1.2732	0.0836937		1.10006	2.14363	0.00030278		1.57544	2.98026	8.09823e-06		1.13042	2.18923	0.000137103		1.44852	2.72927	0.000118833		1.9239	3.79447
17426365	10.606	10.6709	10.2425	10.4586	11.3235	10.8652	10.179	10.1768	12.285	12.1159	11.9576	11.8691	12.3234	12.0508	12.0569	11.6076	12.3613	12.058	12.175	11.8542		10.4945	10.6361	12.0569	12.0097	12.1122		0.141605	1.10313	0.649572		1.56238	2.95341	2.19358e-05		1.51518	2.85834	0.000135749		1.61763	3.06872	2.80328e-05		1.42078	2.67729	0.00295939		1.37358	2.59112
17455913	3.86415	4.03592	3.82169	3.78339	3.82079	3.70875	3.75866	3.99938	4.38793	4.27936	4.052	4.21611	4.76707	5.05917	4.55846	4.40151	5.27292	5.51922	5.17694	5.21678		3.87629	3.8219	4.23385	4.69655	5.29647		-0.0543912	-1.03842	0.543266		0.357561	1.28126	0.00721188		0.82026	1.76572	0.0017093		1.42018	2.67618	5.60369e-06		0.411952	1.33049	0.00480942		0.874652	1.83357
17444836	3.85943	4.39058	4.58551	3.92493	4.14128	4.56317	4.31549	3.64442	4.39871	4.54144	4.83617	4.69058	4.63453	4.88863	4.91151	5.11207	5.5245	5.21607	5.37695	6.4409		4.19011	4.16609	4.61673	4.88668	5.63961		-0.0240212	-1.01679	0.930154		0.426613	1.34407	0.0775928		0.69657	1.62065	0.0137519		1.44949	2.73112	0.00438377		0.450634	1.36664	0.0819536		0.720591	1.64786
17340411	5.18184	4.95709	5.21289	4.93639	5.11895	5.16946	4.89399	4.79319	6.38142	6.22779	6.28973	5.82343	5.84125	6.39621	6.55261	6.21725	6.53543	6.56304	6.81388	5.95344		5.07205	4.9939	6.18059	6.25183	6.46645		-0.078155	-1.05567	0.524015		1.10854	2.15628	0.00024262		1.17978	2.26542	0.00043617		1.3944	2.62879	0.000388927		1.1867	2.27631	0.000236415		1.25793	2.39153
17232332	7.5586	7.54776	7.48007	7.69466	8.24334	7.84904	7.69536	7.59774	9.32473	9.3409	9.63439	9.21401	9.59689	9.5501	9.88261	9.16628	9.49112	9.28789	9.42142	9.07459		7.57027	7.84637	9.37851	9.54897	9.31876		0.276097	1.21091	0.113345		1.80824	3.50214	1.89081e-06		1.9787	3.94137	1.36212e-05		1.74848	3.36005	2.53603e-06		1.53214	2.89214	9.79933e-05		1.7026	3.25487
17444047	5.63881	6.49261	5.76625	6.73899	5.4135	5.7424	5.879	6.63425	5.93759	5.93472	6.00182	6.39335	6.39441	6.6863	6.30071	6.61604	7.27426	7.66014	7.48604	7.12733		6.15917	5.91729	6.06687	6.49936	7.38694		-0.24188	-1.18253	0.541025		-0.092298	-1.06607	0.76201		0.340197	1.26593	0.276959		1.22778	2.34206	0.00583682		0.149582	1.10925	0.613146		0.582076	1.497
17233811	4.17006	4.11794	4.14048	4.61588	4.69322	4.90338	4.89891	4.81974	6.3148	6.46841	6.66479	6.05621	6.2938	6.30967	6.68983	5.72923	6.56195	6.49575	6.31604	5.81802		4.26109	4.82881	6.37605	6.25563	6.29794		0.567722	1.48218	0.00447998		2.11496	4.33178	1.94367e-05		1.99454	3.9849	0.000132267		2.03685	4.10348	6.15841e-05		1.54724	2.92257	2.94492e-05		1.42682	2.68853
17230918	6.71039	6.51673	6.14563	5.29253	7.77142	7.8481	7.2573	6.27581	9.14183	9.30025	9.37189	8.32879	9.19816	9.27003	9.47434	8.07882	9.12039	9.0162	8.98832	7.90132		6.16632	7.28816	9.03569	9.00534	8.75656		1.12184	2.17624	0.0577602		2.86937	7.30746	0.000348362		2.83902	7.15533	0.000691122		2.59024	6.02197	0.000888509		1.74753	3.35784	0.00695317		1.71718	3.28793
17269974	4.38048	4.62337	4.15091	4.92246	3.55216	3.97036	4.30488	4.36209	4.5545	5.00892	5.1705	5.58715	4.20767	5.16371	4.83378	6.14881	4.72162	5.5204	5.07525	6.73834		4.5193	4.04737	5.08027	5.08849	5.5139		-0.471932	-1.38697	0.107024		0.560962	1.47525	0.083025		0.569188	1.48369	0.241177		0.994598	1.99253	0.078567		1.03289	2.04613	0.0107586		1.04112	2.05783
17530033	5.03264	5.94975	5.55237	4.6947	4.75596	4.44785	5.16695	4.51501	6.09749	6.20246	6.21147	5.78966	6.08233	6.43969	6.24976	5.05032	6.02359	6.61582	6.25719	5.85398		5.30737	4.72144	6.07527	5.95553	6.18764		-0.585923	-1.501	0.118254		0.767905	1.7028	0.0402259		0.64816	1.56717	0.170517		0.880277	1.84073	0.0342996		1.35383	2.55589	0.000386305		1.23408	2.35232
17239664	4.33786	4.22854	4.59981	4.20897	4.54899	4.33991	4.41568	4.24646	5.10032	5.1413	6.09878	5.00747	5.10317	5.59661	5.65151	5.09426	5.98318	6.26318	6.2103	4.94586		4.3438	4.38776	5.33697	5.36139	5.85063		0.0439638	1.03094	0.704068		0.99317	1.99055	0.0104916		1.01759	2.02454	0.00119404		1.50683	2.84186	0.00332185		0.949206	1.93081	0.0113072		0.973628	1.96377
17301582	3.93906	4.03162	3.74971	5.15509	3.60939	3.84796	4.50626	5.13671	6.01886	6.28858	6.21622	6.54632	6.43945	6.6753	6.54336	6.30615	6.06926	5.29005	5.55459	6.03427		4.21887	4.27508	6.2675	6.49107	5.73704		0.0562088	1.03973	0.908376		2.04863	4.13712	0.000882782		2.2722	4.83058	0.000441081		1.51817	2.86428	0.00632566		1.99242	3.97903	0.00148861		2.21599	4.646
17474974	6.5335	6.70905	6.44349	6.41196	6.7928	6.28146	5.36375	5.97753	9.13762	8.81901	9.06308	8.40679	8.54125	8.56246	8.22963	8.08704	7.76676	7.39682	7.50815	7.59129		6.5245	6.10389	8.85663	8.35509	7.56575		-0.420615	-1.3385	0.218333		2.33213	5.03547	1.20555e-05		1.83059	3.55683	9.96931e-06		1.04125	2.05801	5.31947e-05		2.75274	6.73996	0.000193474		2.25121	4.76081
17267209	4.6425	4.5243	4.46468	4.90678	5.32889	5.2164	5.11475	4.8398	6.52801	6.69951	7.17119	6.66242	6.59196	6.74043	7.12942	5.77294	6.62933	6.6901	6.60565	6.42078		4.63457	5.12496	6.76528	6.55869	6.58646		0.490393	1.40483	0.0141226		2.13071	4.37934	1.63612e-05		1.92412	3.79505	0.000698917		1.9519	3.86883	2.52251e-06		1.64032	3.11735	8.35677e-05		1.43373	2.70143
17404073	4.63927	5.18734	5.75007	5.39644	5.53298	5.18209	5.58893	5.86468	4.50184	5.35742	5.74358	5.46015	5.14282	6.4108	6.21078	5.95869	6.67306	7.39852	6.71508	7.21295		5.24328	5.54217	5.26575	5.93077	6.9999		0.298888	1.2302	0.313054		0.0224678	1.0157	0.951496		0.68749	1.61048	0.106848		1.75662	3.37906	0.00099409		-0.276421	-1.21119	0.395243		0.388602	1.30912
17345293	8.14063	7.7982	7.68698	8.87138	7.90633	7.84024	7.27093	7.91965	8.51829	8.7353	8.47143	9.35125	8.47721	8.43442	9.0167	9.23842	8.83537	9.43071	9.06888	9.42902		8.1243	7.73429	8.76907	8.79169	9.19099		-0.390012	-1.3104	0.253747		0.64477	1.56349	0.102683		0.66739	1.5882	0.0920908		1.0667	2.09463	0.0127498		1.03478	2.0488	0.00668799		1.0574	2.08118
17309340	9.75809	9.53181	9.67149	9.27167	9.82567	9.26724	9.57978	9.09633	10.6336	10.6383	10.5589	10.1713	10.6528	10.8247	10.6336	10.2749	11.014	11.1453	10.8952	10.541		9.55826	9.44225	10.5005	10.5965	10.8989		-0.116011	-1.08373	0.571777		0.942264	1.92154	0.000866042		1.03824	2.05372	0.000574876		1.34062	2.53261	0.000204511		1.05828	2.08244	0.00169926		1.15425	2.22568
17240022	2.9017	3.46212	3.33803	4.01594	3.92678	3.40569	3.10332	3.86542	4.92024	4.96585	5.13968	4.81306	4.81471	5.13779	5.32307	4.6154	5.01364	5.27312	4.93961	4.89424		3.42945	3.5753	4.95971	4.97274	5.03015		0.145856	1.10639	0.645751		1.53026	2.88838	0.000689325		1.54329	2.91459	0.00147298		1.60071	3.03292	0.000608643		1.3844	2.61064	0.000543327		1.39744	2.63433
17401846	7.77545	7.58798	7.74207	7.53376	8.14882	7.4697	7.36375	7.20285	9.08955	9.02441	8.88626	8.6324	9.2076	9.08058	9.30585	8.74666	9.10287	8.9132	9.11627	8.8672		7.65981	7.54628	8.90816	9.08517	8.99988		-0.113534	-1.08188	0.618462		1.24834	2.37568	3.98833e-05		1.42536	2.68581	4.28978e-05		1.34007	2.53164	4.67765e-06		1.36188	2.57019	0.0010695		1.53889	2.90572
17329675	7.04767	6.99552	6.96124	7.0015	7.67049	7.22415	7.14863	6.86585	8.23786	8.28203	8.08684	7.52265	8.44707	8.6621	8.64924	8.21411	8.83961	8.85196	8.67828	8.34867		7.00148	7.22728	8.03234	8.49313	8.67963		0.225799	1.16943	0.226535		1.03086	2.04325	0.00108962		1.49165	2.8121	8.36363e-06		1.67815	3.20017	7.75935e-06		0.805063	1.74722	0.0157707		1.26585	2.40469
17450049	4.79396	4.46322	4.60896	4.86821	5.31739	4.87545	5.76522	4.46789	5.7603	5.75157	5.72223	5.92521	5.9153	5.92257	6.15381	6.24164	6.72199	6.42043	6.57297	6.51747		4.68359	5.10649	5.78983	6.05833	6.55822		0.4229	1.34062	0.200877		1.10624	2.15284	3.70544e-05		1.37474	2.59321	3.08331e-05		1.87463	3.66707	2.76702e-06		0.683339	1.60585	0.0525799		0.951842	1.93434
17223999	5.2266	5.26546	5.41695	4.61355	5.68768	5.66392	5.36428	5.2093	7.54065	7.6252	7.73748	6.80901	7.2772	7.314	7.61203	6.62574	7.17268	7.02516	7.08479	6.44679		5.13064	5.4813	7.42809	7.20724	6.93235		0.350653	1.27514	0.14953		2.29745	4.91587	0.000159721		2.0766	4.21813	0.000269428		1.80171	3.48633	0.000301755		1.94679	3.85516	0.000190612		1.72595	3.30798
17338959	5.12296	5.01042	4.63045	5.03141	5.19356	3.88148	4.93687	5.08182	5.90707	5.9653	6.1929	5.86283	6.13791	6.00511	6.20118	5.5751	6.18315	6.39701	6.17285	6.13018		4.94881	4.77343	5.98203	5.97982	6.2208		-0.175378	-1.12926	0.604489		1.03321	2.04658	0.000222942		1.03101	2.04346	0.00116367		1.27199	2.41494	5.06821e-05		1.20859	2.31112	0.00807849		1.20639	2.3076
17266489	6.74033	6.76022	6.70541	7.17299	7.35454	6.96887	6.70789	7.23614	8.36527	8.14935	8.50132	8.45275	8.41437	8.59244	8.7509	8.5342	8.44355	8.80278	8.36616	8.43915		6.84474	7.06686	8.36717	8.57298	8.51291		0.222122	1.16645	0.266776		1.52243	2.87275	2.87962e-05		1.72824	3.31323	1.13794e-05		1.66817	3.17812	2.85784e-05		1.30031	2.46282	0.00021362		1.50612	2.84044
17435584	9.35499	8.93833	9.17382	8.73602	10.1043	9.55992	9.43729	9.42216	10.7616	10.5421	10.824	10.4251	10.8579	10.8841	11.1331	10.7307	11.0819	11.316	11.1241	10.7844		9.05079	9.63092	10.6382	10.9015	11.0766		0.580131	1.49498	0.0327924		1.5874	3.00508	7.03786e-05		1.85068	3.60671	2.44656e-05		2.02582	4.07223	2.43892e-05		1.00727	2.01011	0.00163454		1.27055	2.41254
17506862	5.45463	5.98994	6.00462	5.77134	5.62491	5.66664	5.44396	5.47568	6.13873	6.4435	6.66596	6.42155	6.78469	6.78252	6.8497	6.38621	7.03571	7.16731	7.14051	6.6338		5.80513	5.5528	6.41743	6.70078	6.99433		-0.252332	-1.19113	0.120711		0.612305	1.5287	0.0107325		0.89565	1.86045	0.00169853		1.1892	2.28027	0.000547624		0.864637	1.82088	0.000380942		1.14798	2.21604
17429896	5.23029	4.9467	5.09985	4.86412	6.25451	5.97503	5.69126	5.6772	7.29651	7.44201	7.69544	6.84977	7.63269	7.48564	7.93994	6.88346	7.33367	7.67816	7.41531	6.91237		5.03524	5.8995	7.32093	7.48543	7.33488		0.864258	1.8204	0.00161571		2.28569	4.87597	2.33428e-05		2.45019	5.46488	4.70749e-05		2.29964	4.92334	1.34304e-05		1.42143	2.67851	0.000717219		1.58593	3.00201
17502179	4.41049	4.71322	4.60292	5.0326	5.08224	5.47964	5.19306	5.14555	7.14359	6.94148	7.07381	6.67261	6.80479	6.57534	7.03837	6.4863	6.81	6.69983	6.60065	6.53024		4.68981	5.22512	6.95787	6.7262	6.66018		0.535312	1.44926	0.0143645		2.26806	4.81676	9.7626e-06		2.03639	4.10218	2.82822e-05		1.97037	3.91869	9.38223e-06		1.73275	3.32361	1.43788e-05		1.50108	2.83054
17463923	4.4453	4.62205	4.54771	4.37023	4.34133	4.63429	4.15364	4.5435	4.56961	5.16182	4.50542	4.71465	5.03284	4.92707	5.63051	4.72961	5.73318	6.1305	6.27433	5.27485		4.49632	4.41819	4.73787	5.08001	5.85321		-0.0781358	-1.05565	0.541839		0.241553	1.18227	0.177173		0.583687	1.49867	0.027577		1.35689	2.56133	0.00107679		0.319689	1.24806	0.130867		0.661822	1.58208
17389481	7.44318	7.52614	7.14355	6.87905	8.21092	7.99243	7.64043	7.27631	9.12651	9.27451	9.49285	9.10302	9.17232	9.34123	9.46442	8.79892	9.30462	9.31605	9.26223	8.96778		7.24798	7.78002	9.24922	9.19422	9.21267		0.532042	1.44597	0.0799076		2.00124	4.00344	2.50579e-05		1.94624	3.8537	8.20751e-05		1.96469	3.90328	2.4669e-05		1.4692	2.76868	0.00059699		1.4142	2.66512
17281459	7.53713	7.69489	7.14803	7.65745	8.22551	7.63913	7.57739	8.1114	8.81679	9.07321	8.62812	8.89044	9.34277	9.2768	9.16618	9.21945	9.30724	9.2027	9.54074	9.23169		7.50938	7.88836	8.85214	9.2513	9.32059		0.378984	1.30043	0.11562		1.34276	2.53637	0.000131949		1.74192	3.3448	1.1033e-05		1.81122	3.50938	1.71955e-05		0.963779	1.95041	0.00216295		1.36294	2.57208
17226550	7.19932	7.61863	7.38764	7.38101	8.42738	8.28007	7.97068	7.76487	9.70749	9.89065	10.1392	9.21383	9.63742	9.82052	9.98061	8.76769	9.84529	9.89185	9.59713	8.82794		7.39665	8.11075	9.73778	9.55156	9.54055		0.714101	1.64046	0.00606598		2.34114	5.06701	3.44286e-05		2.15491	4.45341	0.000271724		2.1439	4.41956	0.000174699		1.62703	3.08877	0.000579152		1.44081	2.71473
17428217	6.93522	7.21454	6.75556	6.66743	7.49236	7.31558	6.94282	7.01311	8.40081	8.38436	8.49667	7.91222	8.20035	8.44373	8.75256	7.90331	8.84778	8.82395	8.58436	8.2243		6.89319	7.19097	8.29851	8.32499	8.6201		0.297782	1.22925	0.142853		1.40533	2.64878	0.0002206		1.4318	2.69783	0.000582921		1.72691	3.31019	9.51578e-05		1.10755	2.15479	0.000946148		1.13402	2.19469
17225373	7.04948	7.36998	7.31338	7.8923	6.3708	5.89697	6.25428	6.55414	7.76437	7.73829	7.80111	8.46053	7.67451	7.78277	8.12322	8.54178	7.365	7.4075	7.36381	8.63261		7.40629	6.26905	7.94108	8.03057	7.69223		-1.13724	-2.19959	0.00228796		0.534791	1.44873	0.0740228		0.624284	1.54145	0.055407		0.285946	1.21921	0.457088		1.67203	3.18662	0.000284777		1.76152	3.39055
17353962	8.87563	8.9233	8.21368	9.01515	9.32688	8.84824	8.95614	8.98886	10.3032	10.4108	10.1509	10.778	10.3365	10.5235	10.1429	10.8946	10.3424	10.4281	10.3373	10.7013		8.75694	9.03003	10.4107	10.4744	10.4523		0.27309	1.20839	0.242227		1.65379	3.14659	0.000339467		1.71743	3.2885	0.000406452		1.69534	3.23854	0.000157432		1.3807	2.60394	0.000180426		1.44434	2.72138
17432904	5.43935	6.01534	6.06782	5.53237	5.73836	4.97617	5.18007	5.4047	4.61931	4.88592	5.04594	5.27118	5.19759	5.70683	5.40038	4.77388	6.97265	7.24911	7.78583	4.9707		5.76372	5.32483	4.95559	5.26967	6.74457		-0.438892	-1.35556	0.104885		-0.808129	-1.75094	0.00887633		-0.494049	-1.40839	0.099655		0.980854	1.97363	0.173884		-0.369237	-1.29167	0.134051		-0.0551565	-1.03897
17239787	5.11468	5.49087	5.05192	6.33139	4.97838	5.05631	5.25213	5.85955	5.98064	5.99881	5.77501	7.14858	5.43226	6.42778	6.14408	6.31018	6.25225	7.19453	6.56032	6.81653		5.49722	5.28659	6.22576	6.07857	6.70591		-0.210623	-1.15719	0.575346		0.728545	1.65697	0.14026		0.581359	1.49626	0.166671		1.20869	2.31128	0.0145351		0.939168	1.91742	0.044231		0.791982	1.73145
17280350	5.39643	5.44303	5.43213	5.61336	5.81464	6.28535	5.86764	5.85357	5.91253	6.38165	6.48913	5.86097	7.1973	7.13828	7.54568	6.29801	7.64028	7.74142	7.59815	6.51541		5.47124	5.9553	6.16107	7.04482	7.37382		0.48406	1.39867	0.00703985		0.689831	1.61309	0.00620855		1.57358	2.97642	0.00110256		1.90258	3.7388	0.000620362		0.205771	1.1533	0.331244		1.08952	2.12803
17377793	8.61795	8.2604	7.67996	7.28267	9.19548	8.87853	8.64912	8.315	10.263	10.3133	10.4995	10.0913	10.2065	10.2368	10.52	9.85336	10.2015	10.4551	10.2505	9.80287		7.96024	8.75953	10.2918	10.2042	10.1775		0.799291	1.74025	0.0627731		2.33154	5.03343	0.000280564		2.24393	4.73686	0.000472691		2.21725	4.65007	0.000503639		1.53225	2.89237	0.000287095		1.44464	2.72195
17379873	6.49999	6.23862	6.82275	6.81696	5.92355	5.50429	6.38494	6.48225	7.3963	7.40785	7.35539	7.33596	7.02362	7.3841	7.79243	7.11353	7.3021	7.84762	7.5776	7.22903		6.59458	6.07376	7.37387	7.32842	7.48909		-0.520824	-1.43477	0.0977564		0.779293	1.71629	0.00150989		0.733837	1.66306	0.0164787		0.894504	1.85897	0.00414525		1.30012	2.46249	0.00120694		1.25466	2.38611
17248621	5.83127	6.07927	6.01702	5.9329	5.98749	5.92846	6.27485	5.9811	6.45087	6.18663	6.30157	6.19955	6.79047	7.1963	7.18689	6.84184	7.33326	7.9545	7.40074	7.13934		5.96511	6.04298	6.28466	7.00387	7.45696		0.0778605	1.05545	0.44411		0.319541	1.24793	0.00773679		1.03876	2.05446	0.000140155		1.49185	2.81249	0.000182856		0.24168	1.18237	0.0510566		0.9609	1.94652
17305910	8.28083	8.3697	8.2088	7.24703	7.72656	7.59404	6.92555	6.69063	8.35029	8.31604	7.99736	7.55024	8.64471	8.67799	8.6711	7.59882	9.068	8.72598	9.00111	7.79763		8.02659	7.23419	8.05348	8.39816	8.64818		-0.792395	-1.73195	0.0720937		0.0268942	1.01882	0.935961		0.371567	1.29376	0.358472		0.621589	1.53857	0.164833		0.81929	1.76454	0.0397434		1.16396	2.24072
17376446	5.20552	5.25351	5.40316	5.27618	5.89053	5.79614	5.99299	5.61988	6.72536	6.69115	6.88664	6.39405	6.65924	7.0433	7.21885	6.71245	7.25602	7.60303	7.44163	6.642		5.28459	5.82489	6.6743	6.90846	7.23567		0.540295	1.45427	0.000950639		1.38971	2.62026	1.58859e-05		1.62387	3.082	2.50836e-05		1.95108	3.86664	9.88823e-05		0.849413	1.80177	0.000606973		1.08357	2.11928
17451297	6.72746	6.82031	7.04696	6.64914	7.27185	6.93887	7.30624	6.54139	7.95251	7.83596	7.76546	7.32723	7.95968	8.18773	8.32056	7.63515	8.69277	8.44171	8.79791	7.75826		6.81096	7.01459	7.72029	8.02578	8.42266		0.203624	1.15159	0.343132		0.909325	1.87817	0.00134047		1.21482	2.32111	0.000415926		1.6117	3.05611	0.0006467		0.705701	1.63094	0.0199763		1.01119	2.01558
17470119	6.31723	6.52937	5.9286	6.10021	6.01924	5.5978	5.16385	5.76667	5.7988	5.70678	5.5819	5.76667	6.08817	6.20775	5.77623	6.18596	7.01804	6.89999	6.96799	7.29195		6.21885	5.63689	5.71354	6.06452	7.04449		-0.581965	-1.49689	0.0396664		-0.505315	-1.41943	0.010899		-0.154327	-1.1129	0.383435		0.825641	1.77232	0.00185981		0.0766498	1.05457	0.69481		0.427638	1.34503
17478406	3.92739	3.79933	3.70433	4.01616	4.11715	4.37569	4.02966	4.07482	4.03028	3.69638	3.97634	3.86706	4.33242	5.0644	4.16181	4.57352	5.33069	5.64874	5.55108	5.69194		3.8618	4.14933	3.89251	4.53304	5.55561		0.28753	1.22055	0.0322746		0.0307125	1.02152	0.770919		0.671234	1.59244	0.0179552		1.69381	3.2351	3.80372e-06		-0.256818	-1.19484	0.0532066		0.383704	1.30469
17438272	5.16186	5.30748	5.17568	5.33771	4.90615	5.51097	6.06144	5.33575	5.18467	5.37528	5.53214	6.02967	5.92819	5.908	5.96205	6.95278	6.71	6.65427	6.85708	7.21442		5.24568	5.45358	5.53044	6.18776	6.85894		0.207894	1.155	0.425706		0.284758	1.21821	0.177513		0.942074	1.92129	0.010901		1.61326	3.05942	1.97098e-05		0.0768642	1.05472	0.806274		0.73418	1.66345
17280041	6.55167	7.04074	6.38435	7.19818	6.06961	6.43814	6.23311	6.55943	6.81759	7.02216	7.04692	7.53406	6.82122	7.24833	7.45667	7.46825	7.44205	7.71385	7.59338	8.17199		6.79373	6.32507	7.10518	7.24862	7.73032		-0.468661	-1.38382	0.0794104		0.311449	1.24095	0.252873		0.454885	1.37067	0.113683		0.936586	1.91399	0.00949402		0.78011	1.71726	0.00582617		0.923546	1.89677
17539586	4.03918	4.23288	4.06956	3.81249	4.44834	4.48411	4.58813	4.26035	5.77644	5.98947	6.25833	5.73374	5.70799	5.93523	6.41811	5.31333	5.87667	6.07419	5.82498	5.62555		4.03853	4.44523	5.93949	5.84367	5.85035		0.406706	1.32566	0.0102358		1.90097	3.73463	1.36952e-05		1.80514	3.49463	0.000329597		1.81182	3.51085	7.22514e-06		1.49426	2.8172	3.70463e-05		1.39843	2.63615
17374792	3.82315	3.84483	3.81567	4.43896	4.2774	3.67999	4.09175	3.97618	3.88571	3.70077	4.05945	3.74127	4.38258	4.53076	4.83303	4.10813	5.62174	5.78616	5.7981	4.43571		3.98065	4.00633	3.8468	4.46363	5.41043		0.0256797	1.01796	0.900863		-0.133847	-1.09722	0.468831		0.482976	1.39762	0.0657164		1.42978	2.69405	0.0074775		-0.159527	-1.11692	0.326301		0.457296	1.37297
17247550	8.74972	8.89122	8.67042	9.30739	8.85987	8.72412	8.92694	8.9987	9.28148	9.33974	9.1894	9.6497	9.52023	9.74376	9.92336	9.7066	10.199	10.4021	10.3813	10.1382		8.90469	8.87741	9.36508	9.72349	10.2801		-0.0272805	-1.01909	0.864663		0.460395	1.37592	0.0377589		0.818801	1.76394	0.00247887		1.37546	2.5945	0.000119353		0.487676	1.40218	0.00557875		0.846082	1.79761
17517848	5.18389	5.4871	6.21218	5.71363	4.80683	5.50141	6.11208	5.69406	5.50783	5.85118	6.23632	6.55288	5.41997	6.17935	6.69114	5.95042	6.32475	7.20238	6.70514	7.49261		5.6492	5.52859	6.03705	6.06022	6.93122		-0.120604	-1.08719	0.740762		0.387852	1.30844	0.263134		0.411021	1.32963	0.27387		1.28202	2.43179	0.00905018		0.508457	1.42253	0.20173		0.531626	1.44556
17212931	6.90718	7.16277	7.16795	6.46315	7.2481	7.01692	6.96457	6.26934	7.64738	7.97208	7.72511	7.33736	7.85924	8.04609	8.05216	7.33192	8.39659	8.3645	8.59581	7.75249		6.92526	6.87473	7.67048	7.82235	8.27735		-0.0505285	-1.03564	0.856791		0.745219	1.67623	0.0123586		0.89709	1.86231	0.00912172		1.35209	2.55281	0.00152926		0.795747	1.73598	0.0184784		0.947619	1.92869
17227198	4.98965	4.68803	4.84616	4.73286	5.12849	4.9913	4.79274	4.3682	6.62985	6.75129	7.05234	5.91341	6.23524	6.51244	6.77598	5.58415	6.56401	6.5125	6.36569	5.44729		4.81418	4.82019	6.58672	6.27695	6.22238		0.00600925	1.00417	0.974282		1.77254	3.41656	0.000399972		1.46278	2.75638	0.00147725		1.4082	2.65406	0.00199459		1.76654	3.40236	0.000936191		1.45677	2.74493
17237496	3.40765	3.08867	3.59431	3.70527	3.79085	3.46533	3.85153	3.86207	3.81399	4.11589	3.61034	3.99915	4.14868	3.65821	4.28576	3.5972	5.04865	4.75233	5.40871	5.36599		3.44898	3.74244	3.88484	3.92246	5.14392		0.293466	1.22558	0.124193		0.435865	1.35272	0.046614		0.473484	1.38846	0.074175		1.69494	3.23764	0.000165562		0.142399	1.10374	0.363873		0.180017	1.1329
17328978	5.31158	5.32544	5.40105	5.66915	5.99331	5.74413	5.65254	5.8895	7.25804	7.41141	7.71457	7.19735	7.27625	7.20343	7.68315	6.87888	7.39707	7.5281	7.17181	6.78062		5.4268	5.81987	7.39534	7.26043	7.2194		0.393066	1.31318	0.012874		1.96854	3.91371	8.89911e-06		1.83362	3.56431	6.09382e-05		1.79259	3.46437	6.6419e-05		1.57547	2.98033	2.721e-05		1.44055	2.71425
17411457	4.46254	4.95756	4.69229	5.3759	4.37002	3.93199	4.22364	4.80732	6.32763	6.44022	5.79627	6.7448	6.37308	6.11577	5.94485	6.67857	5.46624	5.15982	5.83071	6.45938		4.87207	4.33324	6.32723	6.27807	5.72904		-0.538829	-1.45279	0.0908521		1.45516	2.74186	0.00196401		1.40599	2.65	0.00143584		0.856964	1.81122	0.0458578		1.99399	3.98336	0.00030972		1.94482	3.84991
17326982	5.99193	5.74556	6.098	5.56536	5.88579	5.69471	6.11857	6.89898	8.44823	7.5769	7.87892	7.43002	7.64693	7.86102	7.91043	7.5639	7.30121	7.5393	7.59218	7.74654		5.85021	6.14951	7.83352	7.74557	7.54481		0.2993	1.23055	0.342592		1.98331	3.95398	0.000239402		1.89536	3.72014	1.30144e-05		1.6946	3.23687	3.06216e-05		1.68401	3.21319	0.00285615		1.59606	3.02316
17260898	5.63406	5.09904	5.27166	5.49313	5.46417	5.09642	5.41057	5.54766	6.35228	6.11232	6.04425	6.25406	5.87071	6.09664	6.273	6.28745	6.45564	7.09933	7.07334	6.46626		5.37447	5.37971	6.19073	6.13195	6.77364		0.00523425	1.00363	0.973982		0.816256	1.76083	0.0010051		0.757479	1.69053	0.00258853		1.39917	2.6375	0.000641504		0.811022	1.75445	0.000523711		0.752244	1.68441
17314855	5.00095	5.03698	5.0054	4.64401	4.82192	4.41859	4.58161	4.89762	4.57759	5.09777	4.96039	4.82855	4.79297	5.10963	5.10424	4.77226	6.19541	6.27404	6.51386	5.31172		4.92184	4.67994	4.86607	4.94478	6.07376		-0.241899	-1.18255	0.144236		-0.0557615	-1.03941	0.713069		0.0229405	1.01603	0.867747		1.15192	2.2221	0.00613883		0.186137	1.13771	0.278348		0.264839	1.2015
17512772	5.89481	5.76827	5.82183	5.95284	6.32519	5.95691	5.66248	5.98699	6.04032	6.16698	5.9487	5.87534	6.86893	6.8254	6.94327	6.66357	7.37691	7.47466	7.72182	6.92878		5.85944	5.98289	6.00783	6.82529	7.37554		0.123453	1.08934	0.416458		0.148395	1.10834	0.094501		0.965856	1.95322	1.03655e-05		1.51611	2.86018	0.000112842		0.0249413	1.01744	0.872925		0.842403	1.79303
17529046	4.127	4.38484	3.75118	4.17998	4.47686	4.08334	4.60247	4.01	5.5422	5.6574	5.75483	5.42548	5.48589	5.45813	5.55094	5.66553	5.61041	5.8672	5.86268	5.40295		4.11075	4.29317	5.59498	5.54012	5.68581		0.182418	1.13478	0.388932		1.48423	2.79767	6.18001e-05		1.42937	2.69329	5.1308e-05		1.57506	2.97948	9.88002e-05		1.30181	2.46538	0.000197882		1.24695	2.3734
17266335	9.0422	8.89964	8.97317	9.45082	8.98762	8.64279	9.03357	9.1911	9.6844	9.50519	9.43022	9.57716	9.80884	9.8501	9.85487	9.90084	10.3722	10.6127	10.4413	9.99692		9.09146	8.96377	9.54924	9.85366	10.3558		-0.127688	-1.09254	0.478375		0.457785	1.37343	0.0144909		0.762207	1.69608	0.000874927		1.26431	2.40212	0.000403908		0.585474	1.50053	0.00373361		0.889895	1.85304
17369613	5.19332	5.55628	6.02814	5.33028	5.72228	5.28596	5.56114	5.63065	5.3656	5.49912	5.67861	5.59891	5.65275	6.10869	6.19466	5.43108	6.93333	7.5179	7.32758	5.98231		5.527	5.55001	5.53556	5.8468	6.94028		0.023005	1.01607	0.914626		0.008557	1.00595	0.966438		0.319792	1.24815	0.262333		1.41328	2.66341	0.0107629		-0.014448	-1.01006	0.904725		0.296787	1.22841
17289794	9.7384	9.6065	9.27458	9.61742	9.73756	9.60512	9.403	9.56468	10.6697	10.6953	10.3879	10.6115	10.8593	10.8073	10.7076	10.7541	10.9888	11.0385	10.9446	10.8994		9.55923	9.57759	10.5911	10.7821	10.9678		0.0183652	1.01281	0.884353		1.03186	2.04467	0.00014656		1.22285	2.33408	2.38196e-05		1.40859	2.65477	9.96218e-06		1.0135	2.0188	4.83591e-05		1.20449	2.30455
17487457	8.7818	8.35523	8.09951	9.18102	6.33985	6.46812	6.0981	7.59266	7.39067	7.52338	7.07336	7.8856	7.95946	7.97574	7.84078	8.56049	7.56776	8.29358	7.85978	8.338		8.60439	6.62468	7.46825	8.08412	8.01478		-1.97971	-3.94413	0.0028568		-1.13614	-2.19792	0.00801468		-0.520272	-1.43423	0.120716		-0.58961	-1.50484	0.0978278		0.843569	1.79448	0.0637814		1.45943	2.75001
17342868	5.89898	5.89817	5.37925	6.23487	6.00357	5.46546	5.39476	6.02771	6.82442	7.13115	6.85299	7.19376	6.63561	6.88218	6.92567	7.06177	7.01531	7.21167	6.95599	7.26723		5.85282	5.72287	7.00058	6.87631	7.11255		-0.129942	-1.09425	0.614838		1.14777	2.2157	0.00122717		1.02349	2.03283	0.00206246		1.25973	2.39451	0.000599537		1.27771	2.42453	0.000592429		1.15343	2.22442
17287330	5.5802	5.58828	5.4729	5.27732	6.1772	6.02373	5.92832	5.6273	7.14367	7.28451	7.62425	6.90333	7.51268	7.5302	7.86784	6.83067	7.41545	7.55588	7.29828	7.04536		5.47967	5.93914	7.23894	7.43535	7.32874		0.459463	1.37503	0.0151858		1.75926	3.38525	4.31853e-05		1.95567	3.87897	0.000142157		1.84907	3.60267	7.59755e-06		1.2998	2.46195	0.00048027		1.49621	2.821
17454226	8.26242	8.0114	7.89632	8.30357	8.3368	7.96288	7.99587	7.94877	9.63454	9.84969	9.86165	9.47169	9.4886	9.67322	9.93451	9.31006	9.64002	9.75522	9.48677	8.89658		8.11843	8.06108	9.70439	9.60159	9.44465		-0.057347	-1.04055	0.68555		1.58597	3.00209	2.35654e-05		1.48317	2.79562	0.00010861		1.32622	2.50745	0.0008253		1.64331	3.12383	1.60287e-05		1.54052	2.90898
17443689	5.10544	5.03287	4.8082	5.4475	4.95059	5.09126	4.73531	5.40439	5.39574	5.46885	5.28673	6.08903	5.36089	5.37062	5.67249	6.22321	6.38067	6.42267	6.29137	6.6088		5.0985	5.04539	5.56009	5.6568	6.42588		-0.053114	-1.0375	0.792294		0.461587	1.37706	0.0846087		0.558302	1.47253	0.060268		1.32737	2.50945	0.000108733		0.514701	1.4287	0.0651202		0.611416	1.52776
17373521	5.5289	6.18969	5.8852	6.13183	6.45223	6.23003	5.64465	5.87565	7.59818	7.38464	7.25566	6.52201	7.69829	7.32623	7.1277	6.66546	7.74683	7.40466	7.34059	7.23167		5.93391	6.05064	7.19012	7.20442	7.43094		0.116735	1.08428	0.636342		1.25621	2.38868	0.00400848		1.27051	2.41247	0.0028741		1.49703	2.82261	0.000202314		1.13948	2.20301	0.00832998		1.15378	2.22496
17260029	4.83498	5.32277	5.07232	4.43424	4.4425	4.77179	4.46799	4.59852	4.82378	5.4363	5.0609	5.83951	5.9144	6.02387	5.8398	5.91596	5.72856	6.50243	5.98542	5.57117		4.91608	4.5702	5.29012	5.92351	5.94689		-0.345881	-1.27093	0.140039		0.374043	1.29598	0.247198		1.00743	2.01032	0.00196297		1.03081	2.04318	0.00999571		0.719924	1.64709	0.0220407		1.35331	2.55497
17473161	7.40451	7.12069	6.58438	7.51797	7.02199	6.89525	6.78615	7.188	7.93903	8.17591	7.75445	8.14412	7.97881	7.73696	7.71299	8.25501	8.33145	8.23785	8.44699	8.38068		7.15688	6.97285	8.00338	7.92094	8.34924		-0.184039	-1.13606	0.445659		0.846491	1.79812	0.0103844		0.764058	1.69826	0.0201972		1.19236	2.28526	0.00138095		1.03053	2.04277	0.000221321		0.948097	1.92933
17471023	6.58953	7.60076	7.34111	7.04073	7.93714	7.83615	7.6388	7.48631	9.19677	9.24592	9.32784	8.82906	9.18488	9.20279	9.44274	8.68501	9.29612	9.34509	9.12361	8.61916		7.14303	7.7246	9.1499	9.12885	9.09599		0.581568	1.49648	0.051162		2.00686	4.01907	0.000172474		1.98582	3.96088	0.000318287		1.95296	3.87168	0.000377992		1.42529	2.68569	7.5653e-05		1.40425	2.64681
17513908	4.95636	4.61268	4.75862	4.56721	5.83296	5.91232	5.35478	5.14358	6.91801	6.99669	7.4683	6.72734	7.13704	7.10747	7.22665	6.39168	7.11034	6.99185	7.01269	6.61398		4.72372	5.56091	7.02759	6.96571	6.93222		0.837193	1.78657	0.00653353		2.30387	4.93781	1.40427e-05		2.24199	4.73049	4.20382e-05		2.2085	4.62194	4.1146e-06		1.46668	2.76385	0.000945024		1.4048	2.64781
17298021	6.55795	6.64381	6.36517	6.5721	6.4045	6.22546	6.62807	6.00426	7.31461	7.09233	6.99002	6.83484	7.40185	7.4922	7.10372	6.75464	7.83848	8.16524	7.82177	6.91663		6.53476	6.31557	7.05795	7.1881	7.68553		-0.219183	-1.16407	0.182044		0.523193	1.43713	0.00421531		0.653347	1.57281	0.0101825		1.15077	2.22033	0.00575943		0.742376	1.67293	0.0042699		0.872531	1.83087
17503023	5.70081	6.14707	5.87061	5.60532	6.96966	6.78934	6.17801	6.12283	8.21148	8.1929	8.52858	8.06908	7.97767	8.21514	8.28387	7.50944	8.09222	8.16912	7.59117	7.68408		5.83095	6.51496	8.25051	7.99653	7.88415		0.684008	1.6066	0.03137		2.41956	5.35007	4.20638e-06		2.16557	4.48645	5.07522e-05		2.0532	4.15024	3.39342e-05		1.73555	3.33007	0.000318443		1.48157	2.79252
17471127	9.65255	9.97146	9.72476	9.67107	9.70128	9.60576	9.27931	9.25357	10.2846	10.4018	10.4934	10.5259	10.373	10.6996	10.6552	10.3154	10.6061	10.9229	10.8844	10.8984		9.75496	9.45998	10.4264	10.5108	10.828		-0.29498	-1.22687	0.0722188		0.671458	1.59268	0.000326715		0.755828	1.6886	0.000819261		1.07301	2.10382	5.04927e-05		0.966438	1.95401	0.000254195		1.05081	2.07169
17373530	5.83368	6.2528	6.00032	7.10494	6.14686	6.08041	6.17432	6.53032	6.95421	7.10302	7.06926	7.21511	7.51284	7.79204	8.11528	7.33199	7.97835	7.66177	7.14346	7.61791		6.29793	6.23298	7.0854	7.68804	7.60037		-0.0649555	-1.04605	0.835753		0.787469	1.72604	0.0337877		1.3901	2.62098	0.00562217		1.30244	2.46646	0.00764831		0.852424	1.80553	0.000301687		1.45506	2.74168
17355420	4.2586	3.95656	4.16977	3.76323	4.57128	4.22149	4.75653	4.51844	6.21733	6.05735	6.32609	5.91413	6.37882	6.14787	6.35332	5.563	5.93344	6.04751	5.71625	5.83272		4.03704	4.51693	6.12872	6.11075	5.88248		0.479892	1.39464	0.0223236		2.09168	4.26245	6.46428e-06		2.07371	4.20968	8.08453e-05		1.84544	3.59362	8.23455e-06		1.61179	3.05631	2.92355e-05		1.59382	3.01847
17458682	6.98121	6.48083	7.1449	7.30347	7.10591	6.95162	7.22773	7.61806	7.94411	7.92911	7.97116	7.36806	8.35349	8.18482	8.44508	7.83832	8.64608	8.69763	8.84834	8.17053		6.9776	7.22583	7.80311	8.20543	8.59065		0.248231	1.18775	0.318268		0.825507	1.77216	0.0114936		1.22782	2.34213	0.00149861		1.61305	3.05897	0.000425641		0.577277	1.49203	0.0296644		0.979593	1.97191
17261710	5.97795	5.5641	5.10971	5.84076	6.68642	6.1016	6.05386	5.88466	7.89891	7.92199	8.10237	7.54472	7.74232	7.89857	8.14526	7.16369	7.60766	7.75171	7.68841	7.13029		5.62313	6.18163	7.867	7.73746	7.54452		0.558505	1.47274	0.0745991		2.24387	4.73666	5.77691e-05		2.11433	4.32989	0.000297439		1.92139	3.78788	0.000193304		1.68536	3.21622	0.000199731		1.55583	2.94002
17362559	6.63648	6.33276	6.5168	6.59406	7.67117	7.36277	7.08536	6.78673	8.82487	8.85403	9.18675	8.6102	8.76842	8.81718	8.93743	8.29528	8.80277	8.75314	8.6621	8.1394		6.52003	7.22651	8.86896	8.70458	8.58935		0.706481	1.63182	0.0125376		2.34894	5.09449	2.48723e-06		2.18455	4.54585	8.31917e-06		2.06932	4.1969	1.68002e-05		1.64246	3.12197	0.000325341		1.47807	2.78576
17461205	10.6411	10.5951	10.2404	11.081	9.95496	9.39414	8.95384	10.0885	10.8377	10.8549	10.5164	11.2424	10.7634	10.86	10.5685	11.3743	10.7741	10.8263	10.7526	11.489		10.6394	9.59787	10.8629	10.8916	10.9605		-1.04156	-2.05846	0.0159955		0.22342	1.1675	0.363976		0.252142	1.19097	0.340211		0.321048	1.24924	0.241214		1.26498	2.40325	0.00569576		1.29371	2.45157
17312146	5.14788	5.29107	5.70789	5.88628	5.78167	5.6043	5.31298	6.37212	5.43465	5.86942	5.82571	6.29172	6.12692	6.23663	6.01366	6.35991	7.36553	7.18532	7.28202	6.65172		5.50828	5.76777	5.85537	6.18428	7.12115		0.25949	1.19706	0.394014		0.347093	1.27199	0.208515		0.676001	1.5977	0.0115211		1.61287	3.05859	0.000485143		0.0876025	1.0626	0.768116		0.416511	1.3347
17358777	6.24703	6.24504	5.89256	6.45426	6.1473	5.98154	5.79171	6.36932	7.06026	7.12917	6.86773	7.42279	7.02648	7.23419	7.08284	7.51242	7.34114	7.47969	7.49585	7.38365		6.20972	6.07247	7.11999	7.21398	7.42508		-0.137256	-1.09981	0.448411		0.910262	1.87939	0.00143707		1.00426	2.00591	0.000745156		1.21536	2.32199	6.03109e-05		1.04752	2.06697	0.000794344		1.14152	2.20613
17310530	9.15647	9.0676	8.65363	9.06052	8.79203	8.49647	8.40822	9.41292	9.15703	9.40121	9.03743	9.51459	9.38646	9.58024	9.51023	9.8001	10.0851	10.1639	10.4801	9.78642		8.98455	8.77741	9.27757	9.56926	10.1289		-0.207143	-1.1544	0.44505		0.293015	1.2252	0.111052		0.584708	1.49973	0.006237		1.14431	2.2104	0.0007435		0.500158	1.41437	0.0945572		0.79185	1.73129
17404402	9.35347	8.49642	8.50593	8.02218	9.72906	9.46472	9.44809	9.06751	11.2191	11.1004	11.1519	10.5551	11.0071	10.9232	11.3215	10.4548	10.868	11.0179	10.8246	10.3953		8.5945	9.42735	11.0066	10.9267	10.7765		0.832846	1.7812	0.0356657		2.41215	5.32265	0.00026478		2.33216	5.03558	0.000401447		2.18195	4.53767	0.000393925		1.5793	2.98825	0.000246607		1.49931	2.82708
17473856	6.10386	6.37604	5.89545	5.62817	6.82991	6.73547	6.02279	6.59925	7.99234	8.04175	8.31749	7.82303	7.87444	8.19888	8.2312	7.43386	8.01021	8.11571	8.05339	7.40406		6.00088	6.54685	8.04365	7.9346	7.89584		0.545976	1.46001	0.063706		2.04278	4.12038	3.68774e-05		1.93372	3.82038	0.000213623		1.89496	3.71913	0.000168731		1.4968	2.82216	0.000364781		1.38774	2.61669
17329380	6.26565	6.35167	6.49911	6.73003	6.99019	6.93997	6.82137	6.94576	8.1935	8.10471	8.38031	8.10299	8.0755	8.38227	8.613	7.91457	8.35637	8.41216	8.29775	8.0149		6.46162	6.92432	8.19538	8.24634	8.2703		0.462709	1.37813	0.00514792		1.73376	3.32595	7.13729e-06		1.78472	3.44552	7.37553e-05		1.80868	3.50321	1.05304e-05		1.27106	2.41338	2.59397e-06		1.32201	2.50014
17495958	3.9415	3.86302	3.91015	3.9973	3.77799	3.66882	3.51428	3.62915	3.7148	3.66201	3.94048	3.81357	3.95806	4.58467	4.04792	3.95279	4.91048	5.34918	5.44383	4.26753		3.928	3.64756	3.78271	4.13586	4.99275		-0.280435	-1.21456	0.00379095		-0.145281	-1.10595	0.0746127		0.207864	1.15498	0.225232		1.06476	2.09182	0.00755347		0.135154	1.09821	0.150194		0.488298	1.40279
17398557	3.90579	4.16275	4.4397	4.04542	4.24558	3.77685	4.26221	4.1505	4.56984	4.20181	4.61835	4.37153	4.92871	4.90109	4.93199	4.53495	5.43166	5.87161	5.76136	4.75015		4.13841	4.10878	4.44038	4.82419	5.45369		-0.0296303	-1.02075	0.85943		0.301968	1.23283	0.0880455		0.685773	1.60856	0.0036767		1.31528	2.48851	0.00314866		0.331599	1.25841	0.066848		0.715403	1.64194
17215029	8.25501	8.50129	8.43004	7.51314	7.7423	7.67753	7.336	6.9046	8.48745	8.94142	8.79958	8.09926	8.90698	9.10437	9.26683	8.14968	8.88573	9.1032	9.09673	7.95042		8.17487	7.41511	8.58193	8.85696	8.75902		-0.759761	-1.69321	0.0430355		0.407059	1.32598	0.214943		0.682094	1.60447	0.08803		0.584151	1.49916	0.151655		1.16682	2.24516	0.0047949		1.44185	2.7167
17222837	7.91644	8.44536	7.779	8.43455	8.14571	7.94717	7.40212	7.51663	8.68944	8.70922	8.72619	8.88939	8.86281	8.87805	8.89701	8.90673	8.85366	9.24094	9.17734	9.11179		8.14384	7.75291	8.75356	8.88615	9.09593		-0.390933	-1.31124	0.16434		0.609722	1.52596	0.0144655		0.742313	1.67286	0.00522023		0.952096	1.93468	0.00261988		1.00065	2.00091	0.00150482		1.13325	2.19352
17428659	6.81194	6.8252	6.90811	6.66371	7.4013	7.23963	7.18111	6.8617	7.99091	8.14378	8.17368	7.57507	8.37026	8.3376	8.83925	7.7586	8.58957	8.86313	8.54798	8.03417		6.80224	7.17093	7.97086	8.32643	8.50871		0.368693	1.29118	0.0248557		1.16862	2.24796	0.00021025		1.52419	2.87625	0.000530668		1.70647	3.26362	7.90835e-05		0.799926	1.74101	0.00416679		1.15549	2.22761
17333102	4.61583	5.05685	5.04786	5.02215	5.03001	5.37425	5.06404	4.89858	5.42915	5.28504	5.34995	5.1301	5.25448	5.75799	5.67599	4.91987	6.48067	6.94105	6.908	5.38639		4.93567	5.09172	5.29856	5.40208	6.42903		0.156046	1.11423	0.328812		0.362882	1.28599	0.0266234		0.466408	1.38167	0.0806981		1.49335	2.81542	0.00756961		0.206836	1.15415	0.132876		0.310363	1.24002
17547664	5.2067	5.17032	5.2392	5.29491	5.9411	5.15432	5.38575	4.92806	5.98884	6.18115	6.12303	6.21534	6.0509	6.12116	6.00533	5.92411	6.85782	6.75134	6.70231	6.44184		5.22778	5.35231	6.12709	6.02538	6.68833		0.124525	1.09015	0.5902		0.899308	1.86517	3.87803e-06		0.797592	1.7382	3.44094e-06		1.46054	2.75212	4.01722e-06		0.774783	1.71093	0.0132367		0.673066	1.59446
17416325	9.01355	8.57515	8.91882	8.10444	9.70792	9.01003	9.09487	8.88615	10.4229	10.1561	10.55	9.72615	10.5136	10.3949	10.4836	10.3457	10.4971	10.5545	10.5544	10.4268		8.65299	9.17474	10.2138	10.4344	10.5082		0.521752	1.4357	0.106758		1.5608	2.95018	0.00128119		1.78145	3.43772	0.000144096		1.8552	3.61802	0.00011045		1.03905	2.05488	0.006905		1.2597	2.39446
17304510	6.81692	7.43029	7.19232	7.14596	6.72086	6.79834	6.76694	6.65616	7.39406	7.71308	7.28647	7.26582	7.71211	7.42884	7.98782	7.42375	8.06145	8.41408	8.2536	7.54654		7.14637	6.73557	7.41485	7.63813	8.06892		-0.410799	-1.32942	0.0195465		0.268481	1.20454	0.150896		0.491755	1.40615	0.0373041		0.922546	1.89546	0.0065975		0.679281	1.60134	0.000745595		0.902554	1.86937
17485357	7.72341	7.59805	7.89495	7.8013	7.91005	7.74617	7.99286	8.04338	8.41611	8.25849	8.6525	8.20087	8.7823	8.96385	9.02767	8.58302	9.27177	9.37749	9.3382	9.02315		7.75443	7.92311	8.38199	8.83921	9.25265		0.168687	1.12404	0.111442		0.627568	1.54496	0.00187161		1.08478	2.12106	9.36949e-05		1.49823	2.82495	6.02948e-06		0.458881	1.37447	0.00876558		0.916096	1.887
17416023	5.85025	5.48374	5.81992	5.58136	5.35141	4.98897	5.32279	5.62269	6.23922	6.04799	6.31512	6.35171	6.38916	6.41247	6.51481	6.54577	6.45762	6.6479	6.72087	6.76167		5.68382	5.32146	6.23851	6.46555	6.64701		-0.362354	-1.28552	0.0614553		0.554689	1.46885	0.00262285		0.781736	1.7192	0.000201934		0.963196	1.94962	0.000137708		0.917043	1.88824	0.000768395		1.14409	2.21007
17217552	4.95199	4.67571	3.86886	4.23496	4.77474	4.53719	4.87672	5.09971	6.20294	6.27458	6.80797	5.98076	6.29969	6.52125	6.81584	5.59543	6.26154	6.42395	6.03395	5.87091		4.43288	4.82209	6.31656	6.30806	6.14759		0.389207	1.30967	0.193775		1.88368	3.69015	0.000712551		1.87517	3.66846	0.00181375		1.71471	3.2823	0.000692393		1.49447	2.81761	0.000393527		1.48597	2.80105
17414114	7.12739	7.19558	6.6989	6.92319	7.87669	7.55226	7.38536	7.03395	8.93638	8.99977	9.18448	8.75109	8.97212	8.94123	9.30119	8.57432	8.82517	8.96449	8.86487	8.4896		6.98626	7.46206	8.96793	8.94721	8.78603		0.475799	1.39069	0.0622191		1.98167	3.94949	8.87776e-06		1.96095	3.89318	4.28581e-05		1.79977	3.48165	2.20574e-05		1.50587	2.83995	0.000260816		1.48515	2.79946
17499335	4.13963	3.96481	3.94952	3.8943	4.27012	4.02466	4.02688	4.337	3.48014	3.85635	4.1391	3.80778	4.28742	3.99716	4.4187	4.05619	6.06635	5.81679	6.36387	3.70283		3.98707	4.16467	3.82084	4.18987	5.48746		0.1776	1.131	0.117213		-0.166224	-1.12212	0.295537		0.2028	1.15093	0.120302		1.5004	2.8292	0.0485024		-0.343823	-1.26912	0.0719539		0.0252003	1.01762
17503245	4.23692	4.22775	4.12395	4.43073	4.59539	4.38196	4.22378	4.10169	5.27048	5.72406	5.76406	5.4711	5.24647	5.13773	5.64473	5.66341	5.54033	6.01078	5.46733	5.57044		4.25484	4.3257	5.55743	5.42308	5.64722		0.0708658	1.05035	0.589473		1.30259	2.46671	6.27247e-05		1.16824	2.24738	0.00023273		1.39238	2.62511	5.67444e-05		1.23172	2.34847	0.000228691		1.09738	2.13966
17349304	4.25204	3.64374	4.14416	3.89678	3.78637	3.71122	3.46028	3.15698	4.24094	4.45575	4.20275	4.42644	3.92131	4.38353	3.4749	4.54609	4.7002	5.02864	4.97652	4.68456		3.98418	3.52871	4.33147	4.08146	4.84748		-0.455469	-1.37123	0.0596398		0.347293	1.27217	0.0598732		0.097278	1.06975	0.737566		0.863301	1.8192	0.00183275		0.802762	1.74444	0.00211937		0.552747	1.46688
17490282	5.90188	5.81341	5.80326	6.11176	6.49824	6.39143	6.17929	6.27721	7.80615	7.92722	8.06323	7.27972	7.75714	7.72036	8.14443	7.36163	7.91017	7.81764	7.38541	7.50639		5.90758	6.33654	7.76908	7.74589	7.6549		0.428964	1.34627	0.00503842		1.8615	3.63386	5.71381e-05		1.83831	3.57592	4.4137e-05		1.74732	3.35735	1.88124e-05		1.43254	2.69922	0.000242191		1.40935	2.65618
17309905	4.33542	5.17259	5.86494	6.20319	5.64229	5.98822	5.81355	5.66355	6.49369	6.52479	6.59981	6.64593	6.58774	6.24123	6.8569	6.29761	7.24803	7.42583	7.2286	6.46667		5.39403	5.7769	6.56606	6.49587	7.09228		0.382869	1.30393	0.397794		1.17202	2.25327	0.0300253		1.10184	2.14628	0.0451196		1.69825	3.24506	0.0106519		0.789153	1.72806	0.000102617		0.718969	1.64601
17359113	5.2495	5.44799	5.55945	4.55954	5.08712	4.63512	4.88471	4.93926	6.21638	6.31837	6.03986	5.2432	6.1605	6.70032	6.34135	5.65447	6.13012	6.72713	6.39138	5.55855		5.20412	4.88655	5.95445	6.21416	6.2018		-0.317566	-1.24623	0.239381		0.750335	1.68218	0.064151		1.01004	2.01397	0.0178646		0.997677	1.99678	0.0242521		1.0679	2.09638	0.00647205		1.32761	2.50986
17273240	5.27904	5.83149	5.50989	6.44245	5.65801	5.73081	5.56213	6.44443	7.07631	7.11245	7.20895	7.50352	6.89565	6.83159	7.35272	7.46417	7.09	7.21413	6.87926	7.47084		5.76572	5.84884	7.22531	7.13603	7.16355		0.0831243	1.05931	0.8055		1.45959	2.7503	0.00166628		1.37031	2.58526	0.00373229		1.39784	2.63506	0.00251733		1.37646	2.59631	0.000842414		1.28719	2.44052
17519538	4.62227	4.78824	4.55751	4.81409	4.17619	4.35257	4.03914	4.55109	4.63298	4.84386	4.75043	5.23657	4.61971	5.41803	4.7327	4.72885	5.76571	5.77852	6.06389	4.76766		4.69553	4.27975	4.86596	4.87482	5.59395		-0.415777	-1.33402	0.0171442		0.170433	1.1254	0.284562		0.179297	1.13233	0.389599		0.89842	1.86402	0.0213795		0.58621	1.5013	0.0141816		0.595074	1.51055
17454166	3.1382	3.42202	2.89402	3.66183	4.03203	3.10332	3.258	3.48276	3.13656	3.40921	3.72181	3.20917	3.19348	3.53465	4.2478	3.17739	4.36317	4.7263	4.70189	5.33028		3.27902	3.46903	3.36919	3.53833	4.78041		0.190007	1.14077	0.497304		0.0901683	1.06449	0.685812		0.25931	1.19691	0.422133		1.50139	2.83115	0.00121377		-0.099839	-1.07165	0.693926		0.0693025	1.04921
17488379	4.73228	4.57785	4.93102	4.21569	4.61616	5.35035	5.79385	4.48731	4.05309	4.07262	4.50984	4.17431	3.96739	4.52322	5.33799	4.00547	6.7084	7.07698	6.98707	4.71049		4.61421	5.06192	4.20246	4.45852	6.37074		0.447709	1.36387	0.241155		-0.411745	-1.33029	0.0672149		-0.155693	-1.11396	0.674949		1.75653	3.37884	0.0229946		-0.859455	-1.81435	0.0390998		-0.603402	-1.5193
17295233	8.97778	8.89591	8.97734	8.63955	9.27463	9.06137	9.05111	8.94075	9.91924	9.92725	10.0448	9.80533	10.1541	10.173	10.2116	10.0273	10.3188	10.5604	10.5297	10.1476		8.87265	9.08197	9.92416	10.1415	10.3891		0.20932	1.15614	0.0962015		1.05151	2.0727	3.01071e-05		1.26882	2.40965	7.66675e-06		1.51648	2.86092	1.95866e-05		0.842193	1.79277	6.1956e-05		1.0595	2.08422
17334922	5.00314	5.42956	5.05048	4.46268	6.33427	5.86189	5.74542	5.29777	7.2135	7.38228	7.73863	6.67919	7.13754	7.45526	7.5712	6.41696	7.34306	7.46365	6.94117	6.71914		4.98646	5.80984	7.2534	7.14524	7.11676		0.823377	1.76954	0.0301423		2.26694	4.81301	0.000263767		2.15878	4.46536	0.000580748		2.13029	4.37806	0.000193429		1.44356	2.71991	0.00329354		1.3354	2.52345
17438389	5.10341	5.15727	5.14138	5.03121	5.31419	4.99448	5.28335	4.91719	5.7308	6.03221	6.23646	5.71623	6.05552	6.25663	6.12536	5.47194	6.41554	6.71494	6.62836	5.97292		5.10832	5.1273	5.92893	5.97736	6.43294		0.018984	1.01325	0.861558		0.820608	1.76615	0.000703502		0.869044	1.82645	0.002596		1.32462	2.50467	0.000221264		0.801624	1.74306	0.00249922		0.85006	1.80258
17438823	6.78148	7.29842	6.76627	7.29411	7.3799	7.17581	7.07425	7.15529	8.7834	8.85162	8.95245	8.64773	8.49983	8.61325	8.81654	8.28914	8.4026	8.78082	8.68553	8.13079		7.03507	7.19631	8.8088	8.55469	8.49993		0.161243	1.11825	0.364156		1.77373	3.41937	3.67595e-05		1.51962	2.86716	0.000185165		1.46487	2.76038	0.000438037		1.61249	3.05778	2.09895e-06		1.35838	2.56397
17293237	9.68702	9.78484	9.71576	9.52585	9.92615	9.55447	9.45295	9.43411	11.1043	11.1404	11.2082	11.0722	10.9728	11.2573	11.1156	10.8695	10.9875	10.9889	10.8893	10.7146		9.67837	9.59192	11.1313	11.0538	10.8951		-0.0864468	-1.06175	0.521306		1.45289	2.73756	4.00387e-07		1.37546	2.5945	9.59945e-06		1.21672	2.32417	7.10415e-06		1.53934	2.90661	1.26067e-05		1.4619	2.75472
17418271	6.12371	6.07276	6.27558	6.99679	6.36825	6.2425	6.2485	6.49465	7.1215	7.04852	7.06373	7.60754	7.26563	7.0139	6.70562	7.7787	7.5751	7.71848	7.48582	7.78404		6.36721	6.33848	7.21032	7.19096	7.64086		-0.0287338	-1.02012	0.901407		0.843112	1.79392	0.0155888		0.823754	1.77001	0.0385606		1.27365	2.41773	0.00129588		0.871846	1.83	0.00099026		0.852487	1.80561
17315878	7.42668	7.37783	7.58553	7.60607	7.74549	7.73164	7.72774	7.36517	8.71124	8.67262	8.85872	8.45454	8.85754	8.76539	9.09897	8.41798	8.88998	9.2377	9.04134	8.60575		7.49903	7.64251	8.67428	8.78497	8.94369		0.143482	1.10457	0.234681		1.17526	2.25833	2.43366e-05		1.28594	2.43841	0.000149824		1.44467	2.722	5.89039e-05		1.03177	2.04454	0.000168193		1.14246	2.20757
17355026	5.33507	5.82407	5.44894	6.74335	5.425	5.26622	5.36532	6.05495	5.79814	5.86332	5.81072	7.37831	6.28974	6.27026	5.94367	7.47884	6.68879	6.63305	6.30252	7.69104		5.83786	5.52787	6.21262	6.49563	6.82885		-0.309983	-1.23969	0.429499		0.374768	1.29663	0.484536		0.657771	1.57764	0.206476		0.990993	1.98755	0.0643395		0.684751	1.60742	0.16068		0.967754	1.95579
17469879	9.34178	9.20908	9.17216	8.97584	9.66052	9.14932	8.48872	8.91171	10.3234	10.3305	10.1748	9.75403	9.85646	10.2156	10.1075	9.71118	10.4194	10.6069	10.3347	10.0297		9.17472	9.05257	10.1457	9.97269	10.3477		-0.122148	-1.08835	0.64993		0.970972	1.96016	0.000770803		0.797975	1.73866	0.00115902		1.17297	2.25475	0.000170976		1.09312	2.13335	0.00787004		0.920123	1.89228
17224813	7.15262	7.18698	7.00097	7.66615	7.05307	6.7482	6.92094	7.23085	7.45449	7.51199	7.3067	8.0357	7.90023	7.68354	7.59168	7.93383	8.26876	8.32058	8.46037	8.0778		7.25168	6.98827	7.57722	7.77732	8.28188		-0.263413	-1.20031	0.186205		0.325542	1.25314	0.179628		0.525644	1.43958	0.0195009		1.0302	2.04231	0.000763778		0.588955	1.50416	0.0206155		0.789057	1.72794
17354345	3.1873	3.07302	3.26913	3.80801	4.39931	3.58822	4.10201	4.02025	3.74306	4.07887	3.87356	4.02863	4.58862	4.11939	3.64716	4.85816	5.65621	5.44476	5.27356	4.90836		3.33436	4.02745	3.93103	4.30333	5.32072		0.693084	1.61674	0.025093		0.596666	1.51222	0.0160859		0.968967	1.95744	0.0211073		1.98636	3.96236	0.000123528		-0.0964183	-1.06912	0.619291		0.275883	1.21074
17292069	4.27647	4.12002	4.11233	4.41615	4.67057	4.63889	2.68817	4.49857	4.15594	4.34981	4.49272	4.81511	4.5669	4.96309	4.24425	4.42832	5.15372	5.59439	5.33093	5.58402		4.23124	4.12405	4.45339	4.55064	5.41577		-0.107191	-1.07713	0.83258		0.222154	1.16647	0.205848		0.319401	1.24781	0.107343		1.18453	2.27289	9.28613e-05		0.329345	1.25644	0.534365		0.426592	1.34406
17431853	4.9866	4.37026	4.24174	4.44225	5.25604	4.92056	5.29362	4.91071	5.1439	5.41329	5.47388	4.65682	5.32478	5.88411	5.61795	5.12955	6.57552	6.64779	6.14978	6.17016		4.51021	5.09523	5.17197	5.4891	6.38581		0.585021	1.50006	0.0236697		0.661762	1.58201	0.0371709		0.978886	1.97094	0.00569187		1.8756	3.66955	0.000110411		0.0767408	1.05463	0.731187		0.393865	1.31391
17434623	5.6242	6.21341	5.49478	5.73239	5.86181	5.3453	4.99307	5.35657	6.89161	6.86663	7.1326	6.9757	6.63305	6.7816	7.09061	6.87352	6.57588	6.63486	6.62097	6.87926		5.7662	5.38919	6.96663	6.84469	6.67774		-0.377007	-1.29865	0.163882		1.20044	2.29809	0.000377298		1.0785	2.11184	0.0010815		0.911547	1.88106	0.00177865		1.57744	2.9844	0.000158506		1.45551	2.74253
17356425	5.81931	5.82657	5.71771	6.13728	6.26764	6.53938	6.13759	5.81026	7.63151	7.49211	7.30221	6.97084	7.71917	7.79675	8.13313	6.80135	7.54351	7.7789	7.44477	7.14171		5.87522	6.18872	7.34916	7.6126	7.47722		0.313497	1.24272	0.126115		1.47395	2.77781	0.000127416		1.73738	3.33429	0.00114191		1.602	3.03565	5.79383e-05		1.16045	2.23527	0.00141718		1.42388	2.68307
17278470	6.75385	6.70608	6.63129	6.94006	7.14503	6.86154	6.90198	6.87213	8.10567	8.06217	8.3052	7.80849	8.18163	8.08575	8.48718	7.77572	8.2261	8.43451	8.35822	7.91225		6.75782	6.94517	8.07038	8.13257	8.23277		0.187348	1.13867	0.0933442		1.31256	2.48382	3.71115e-05		1.37475	2.59323	0.000139641		1.47495	2.77974	3.15292e-05		1.12521	2.18133	9.25158e-05		1.1874	2.27742
17266586	5.01258	4.72602	5.05849	6.03098	3.82142	4.60481	4.55755	5.70226	4.86103	4.81997	4.76854	5.46448	4.77924	4.72522	4.56614	5.56332	6.04795	5.6852	6.13017	5.96652		5.20702	4.67151	4.97851	4.90848	5.95746		-0.535508	-1.44945	0.307882		-0.228513	-1.17163	0.511809		-0.298539	-1.2299	0.440252		0.750442	1.68231	0.0466081		0.306994	1.23713	0.492844		0.236969	1.17851
17344990	5.71031	5.38805	5.22988	5.2947	6.35045	6.14839	6.00047	5.19949	7.3232	7.39416	7.46923	7.12592	7.02018	7.22381	7.13374	6.95941	7.19648	7.49203	7.3684	6.78425		5.40574	5.9247	7.32813	7.08429	7.21029		0.518964	1.43293	0.106801		1.92239	3.79051	5.9014e-06		1.67855	3.20106	9.06949e-06		1.80455	3.49321	7.22859e-05		1.40343	2.64529	0.00175747		1.15958	2.23393
17399008	4.92279	5.22208	4.68255	5.63488	5.54581	4.9645	5.06574	6.09974	7.12485	6.49813	5.39207	6.45177	6.98571	6.0805	6.16935	6.551	6.1046	6.4606	7.91953	6.33241		5.11558	5.41895	6.36671	6.44664	6.70428		0.303372	1.23402	0.395039		1.25113	2.38028	0.0232945		1.33107	2.51588	0.00381167		1.58871	3.0078	0.0135781		0.947758	1.92887	0.0764545		1.02769	2.03876
17255558	7.15209	7.23045	7.11905	7.21792	7.72119	7.07069	6.9002	7.07728	8.08193	7.99655	7.92609	7.80397	8.14502	8.17725	8.09915	7.94328	8.56828	8.49841	8.42133	8.41785		7.17988	7.19234	7.95214	8.09117	8.47647		0.0124625	1.00868	0.947897		0.772258	1.70794	2.05802e-05		0.911297	1.88074	4.32178e-06		1.29659	2.45648	1.09663e-07		0.759796	1.69325	0.00717692		0.898834	1.86456
17325454	3.97629	4.6366	3.84864	4.12739	5.15374	5.2488	4.83028	4.63278	6.0055	6.35337	6.68082	6.21849	6.18848	6.30373	6.35569	6.00309	6.34196	6.46094	6.33196	5.86353		4.14723	4.9664	6.31455	6.21275	6.2496		0.81917	1.76439	0.0106487		2.16731	4.49186	6.87535e-05		2.06552	4.18584	3.55047e-05		2.10236	4.29413	7.01375e-05		1.34814	2.54584	0.000534264		1.24635	2.3724
17266372	6.77057	6.69775	7.48768	8.13926	7.21339	7.27447	6.94015	7.50215	8.33389	8.33572	8.16863	8.25299	8.44825	7.92616	8.77171	8.39911	8.54261	8.68203	8.49148	8.34475		7.27381	7.23254	8.27281	8.38631	8.51522		-0.0412748	-1.02902	0.912037		0.998992	1.9986	0.0264235		1.11249	2.16219	0.0266975		1.24141	2.36429	0.0115585		1.04027	2.05661	0.00014402		1.15377	2.22494
17288946	6.55972	5.74735	6.53122	6.64433	6.00581	6.33168	6.23948	6.03948	7.25197	6.3603	6.3328	6.45684	6.72454	6.38612	6.72631	6.91771	7.32508	7.37049	8.39278	6.65662		6.37066	6.15411	6.60048	6.68867	7.43624		-0.216545	-1.16195	0.369821		0.229826	1.17269	0.476426		0.318015	1.24661	0.227469		1.06558	2.09302	0.0423854		0.44637	1.36261	0.103219		0.534559	1.4485
17471201	5.04577	4.38689	4.00677	4.68391	5.09507	4.84901	4.54778	4.73275	6.41462	6.65375	6.43393	6.09709	6.63885	6.39228	6.84093	6.14249	5.85845	6.57442	6.27567	5.63185		4.53083	4.80615	6.39985	6.50364	6.0851		0.27532	1.21026	0.310433		1.86902	3.65283	0.000286555		1.9728	3.9253	0.00031879		1.55426	2.93684	0.00223134		1.5937	3.01821	6.35983e-05		1.69748	3.24335
17478181	4.3112	3.489	3.90377	4.40904	4.18269	3.09819	3.78988	3.85407	4.33934	4.79878	4.50228	4.62595	5.19203	4.78357	4.77664	5.1121	5.0624	5.02543	5.1031	4.84954		4.02825	3.73121	4.56659	4.96609	5.01012		-0.29704	-1.22862	0.375206		0.53834	1.4523	0.05922		0.937837	1.91565	0.00744865		0.981867	1.97502	0.00406017		0.83538	1.78433	0.0149969		1.23488	2.35361
17338118	6.66567	6.73241	7.08053	6.41854	7.25625	6.97044	7.04432	6.34262	8.65541	8.7223	8.79269	7.65673	8.48096	8.44253	8.80129	7.59407	8.39291	8.44902	8.30473	7.57711		6.72429	6.90341	8.45678	8.32971	8.18094		0.17912	1.13219	0.482465		1.73249	3.32301	0.00119687		1.60542	3.04285	0.00151722		1.45665	2.74471	0.00101297		1.55337	2.93503	0.00342207		1.4263	2.68757
17469217	10.1928	10.6045	10.4842	10.2521	9.94474	9.82642	9.77205	9.88702	10.5349	10.5994	10.6323	10.7091	10.7896	10.8432	10.9048	10.7924	11.1444	11.1684	11.2022	11.0174		10.3834	9.85756	10.6189	10.8325	11.1331		-0.525825	-1.43976	0.00230187		0.23554	1.17735	0.0630562		0.44914	1.36523	0.00426129		0.749715	1.68146	0.000379355		0.761365	1.69509	6.40836e-06		0.974965	1.96559
17357815	5.93551	5.96496	5.54949	5.78555	6.79681	6.51216	6.10415	6.13784	8.16363	8.15729	8.35448	7.96337	7.86339	8.04192	7.90939	7.54467	7.79696	7.7336	7.71673	7.40286		5.80888	6.38774	8.15969	7.83984	7.66254		0.578862	1.49367	0.0226817		2.35082	5.10113	1.39682e-06		2.03096	4.08678	7.27425e-06		1.85366	3.61416	7.32428e-06		1.77195	3.41516	6.97459e-05		1.4521	2.73606
17406323	3.44476	3.63827	3.4987	3.53912	2.76362	2.67328	2.49558	3.26421	3.38788	4.63891	4.35363	3.60977	4.58803	3.16105	4.45803	2.52868	4.95419	4.24575	3.54667	3.54799		3.53021	2.79917	3.99755	3.68395	4.07365		-0.731041	-1.65984	0.00504962		0.467336	1.38255	0.170337		0.153737	1.11245	0.770517		0.54344	1.45744	0.160038		1.19838	2.29481	0.0124205		0.884778	1.84648
17243850	5.18625	5.61911	5.00593	5.04514	6.15868	6.17473	5.65485	5.33789	7.19606	7.20833	7.54739	6.77943	7.20275	7.1985	7.34063	6.98166	7.0786	7.2421	7.19879	6.90452		5.21411	5.83154	7.1828	7.18089	7.106		0.617433	1.53414	0.0470066		1.9687	3.91415	8.53781e-05		1.96678	3.90895	1.69215e-05		1.8919	3.71123	2.16959e-05		1.35126	2.55136	0.00192722		1.34935	2.54797
17406205	6.18511	6.34549	6.03625	8.11776	6.10258	5.82141	5.8759	6.76838	6.17926	6.32708	6.54298	7.91789	6.31022	6.58522	6.7058	7.46581	7.01288	7.61453	7.29592	7.7426		6.67115	6.14207	6.7418	6.76676	7.41648		-0.529084	-1.44301	0.358979		0.0706485	1.05019	0.914248		0.0956105	1.06852	0.86665		0.745329	1.67636	0.196659		0.599733	1.51544	0.235085		0.624695	1.54188
17468702	9.02246	8.98562	9.2191	8.63011	8.37469	8.79164	8.61086	8.28173	9.29581	9.41758	9.59291	8.95622	9.5456	9.60451	9.8292	9.04707	10.0191	10.0416	9.67363	9.42216		8.96432	8.51473	9.31563	9.50659	9.78911		-0.449593	-1.36565	0.03703		0.351306	1.27572	0.101738		0.542271	1.45626	0.0386068		0.824792	1.77128	0.00518961		0.800899	1.74219	0.00401524		0.991863	1.98875
17348356	5.49112	5.56868	5.43236	6.13797	5.68615	5.80107	5.26218	5.65105	6.39271	6.71833	6.54852	6.50844	6.95052	6.92981	7.24059	6.40502	6.90832	6.92117	6.80383	6.86209		5.65753	5.60011	6.542	6.88148	6.87385		-0.0574202	-1.0406	0.784058		0.88447	1.84609	0.00239025		1.22395	2.33585	0.00213405		1.21632	2.32354	0.000316409		0.94189	1.92104	0.000433415		1.28137	2.4307
17243839	9.91097	9.62673	10.1519	9.0154	9.80435	9.46569	9.79712	9.89821	9.59807	9.72499	9.58574	8.78556	10.3713	10.6529	10.5828	9.49982	11.0787	11.4229	11.1984	10.358		9.67626	9.74134	9.42359	10.2767	11.0145		0.0650842	1.04615	0.812597		-0.252668	-1.19141	0.467726		0.600446	1.51618	0.147791		1.33825	2.52844	0.00727766		-0.317753	-1.24639	0.224957		0.535362	1.44931
17544073	5.63851	5.95238	5.62011	7.09028	5.5104	5.32684	5.6249	7.11111	5.81628	6.22227	5.9279	7.46695	6.25316	6.57782	5.79802	8.04414	6.71051	6.88156	6.95623	8.11611		6.07532	5.89331	6.35835	6.66828	7.1661		-0.18201	-1.13446	0.746394		0.283032	1.21675	0.601737		0.592964	1.50834	0.358799		1.09079	2.1299	0.0603647		0.465041	1.38036	0.437275		0.774974	1.71116
17477734	7.69504	7.81883	7.73914	7.87976	7.37932	7.55343	7.35839	6.99793	7.86674	8.00352	8.11432	7.82052	8.35882	8.48444	8.34911	7.99096	8.77876	8.87526	8.56746	8.15818		7.78319	7.32227	7.95127	8.29583	8.59492		-0.460923	-1.37642	0.00976682		0.16808	1.12356	0.0759019		0.512642	1.42666	0.00409764		0.811723	1.75531	0.00260778		0.629002	1.54649	0.00339511		0.973564	1.96369
17547865	5.26736	4.66748	5.23861	3.16404	5.95365	5.68176	5.58335	3.12408	6.93247	6.60653	7.28046	3.74837	7.2081	7.57968	7.59674	4.24333	6.77077	7.04332	7.21643	4.40283		4.58437	5.08571	6.14196	6.65696	6.35834		0.501339	1.41553	0.56464		1.55758	2.9436	0.151492		2.07259	4.20641	0.0714236		1.77397	3.41993	0.0744099		1.05624	2.07951	0.350563		1.57125	2.97162
17488735	9.15817	8.78959	8.35881	8.85807	8.56503	8.34426	8.3198	8.31447	10.2036	10.075	10.0132	9.57866	9.98051	9.76472	9.88799	9.93088	9.69941	9.48836	9.83804	9.6047		8.79116	8.38589	9.96763	9.89102	9.65763		-0.405272	-1.32434	0.0602777		1.17647	2.26023	0.00149833		1.09986	2.14334	0.00067161		0.866468	1.82319	0.00301629		1.58174	2.99331	4.00538e-05		1.50513	2.83851
17504190	10.0558	10.328	10.5359	10.0282	10.3459	10.3938	10.8182	10.4522	10.3134	10.6228	10.4469	10.5389	10.8429	11.2369	11.1877	10.6403	11.8029	11.9093	11.9586	11.4201		10.237	10.5025	10.4805	10.9769	11.7727		0.265578	1.20212	0.150995		0.243533	1.18389	0.126863		0.739975	1.67015	0.00738551		1.53574	2.89937	0.00010791		-0.022045	-1.0154	0.867126		0.474397	1.38934
17343652	5.92969	6.02788	5.83429	5.78531	6.32192	5.57808	5.12666	6.1251	7.19953	7.17737	7.49054	7.21949	6.80807	6.98485	7.37748	6.70228	7.23686	7.2894	6.79453	6.9074		5.89429	5.78794	7.27173	6.96817	7.05705		-0.10635	-1.0765	0.713377		1.37744	2.59807	5.23264e-06		1.07388	2.10509	0.000492887		1.16276	2.23885	0.000123855		1.48379	2.79683	0.00185129		1.18023	2.26613
17400449	7.15826	7.40674	7.46125	7.31743	7.94857	7.55963	7.54636	7.23801	8.274	8.4011	8.49025	8.22279	8.52036	8.74859	8.87571	8.04712	8.99541	8.9588	8.94393	8.46353		7.33592	7.57314	8.34703	8.54795	8.84042		0.237224	1.17872	0.188428		1.01111	2.01546	2.9392e-05		1.21203	2.31663	0.000780554		1.5045	2.83725	4.23403e-05		0.773888	1.70987	0.00268933		0.974803	1.96537
17231252	5.99892	6.28204	6.40375	6.0761	6.49289	6.192	6.71244	6.59925	6.60355	6.51112	6.51473	6.73346	6.61556	6.99327	6.87102	6.64736	7.59842	8.19534	8.03175	7.23774		6.1902	6.49914	6.59071	6.7818	7.76581		0.308943	1.2388	0.077698		0.400513	1.31998	0.00941974		0.591601	1.50692	0.00385348		1.57561	2.98062	0.000541145		0.0915705	1.06553	0.485859		0.282658	1.21643
17231963	4.47427	3.64356	4.44564	4.4256	5.21115	4.85347	4.68384	4.9387	6.61189	6.57898	6.50823	6.32773	6.34653	6.16059	6.48106	6.05406	5.99128	6.50636	6.48325	5.77085		4.24727	4.92179	6.50671	6.26056	6.18793		0.674524	1.59607	0.0260105		2.25944	4.78806	3.94143e-05		2.01329	4.03702	0.000102967		1.94067	3.83883	0.000382454		1.58492	2.99991	1.61998e-05		1.33877	2.52935
17361546	4.20675	4.25447	3.72367	4.78914	4.21005	3.66597	3.49558	3.51683	5.57361	5.56785	5.29004	5.73927	5.87684	5.89619	5.65382	5.75673	5.01849	4.65311	4.8061	5.47241		4.24351	3.72211	5.54269	5.79589	4.98753		-0.521398	-1.43535	0.106238		1.29919	2.4609	0.00153765		1.55239	2.93302	0.000458517		0.744019	1.67484	0.0383362		1.82059	3.53225	7.65687e-05		2.07379	4.2099
17312209	8.78835	8.81913	8.293	10.1594	7.87283	8.13456	8.1095	8.5419	9.40143	9.29787	8.94695	10.1512	9.35742	9.41054	9.32091	10.2461	9.1968	9.36796	9.07863	10.071		9.01496	8.16469	9.44936	9.58374	9.42861		-0.850267	-1.80284	0.0914297		0.4344	1.35135	0.394333		0.56878	1.48327	0.259978		0.413648	1.33205	0.400895		1.28467	2.43626	0.00434517		1.41905	2.67409
17303706	6.00548	6.04028	5.77977	5.19613	5.64741	5.38562	5.88821	4.65294	6.44927	6.61971	6.77121	5.74107	6.65013	6.52887	6.67428	5.55724	6.87896	6.94463	6.93126	5.87323		5.75541	5.39355	6.39531	6.35263	6.65702		-0.361868	-1.28509	0.316227		0.6399	1.55822	0.0768559		0.597215	1.51279	0.121002		0.901605	1.86814	0.0327617		1.00177	2.00245	0.0290972		0.959084	1.94407
17455608	5.67608	5.94839	5.91486	6.36532	6.14348	6.09513	5.91817	6.16412	7.05367	7.29542	7.67155	7.4906	7.15939	7.1233	7.63873	7.13861	7.30986	7.45405	7.45497	7.15153		5.97616	6.08023	7.37781	7.26501	7.3426		0.104063	1.0748	0.523653		1.40165	2.64203	0.000367939		1.28885	2.44333	0.000501049		1.36644	2.57833	0.00014322		1.29758	2.45817	0.000104021		1.18478	2.27329
17225499	7.76071	7.6067	7.71954	6.96129	7.56786	7.54569	7.43794	6.89876	8.01478	8.09272	7.96785	7.22048	8.40192	8.54666	8.81512	7.4222	8.91812	9.27238	8.96697	7.338		7.51206	7.36256	7.82395	8.29648	8.62387		-0.149496	-1.10918	0.562362		0.311896	1.24134	0.300775		0.784416	1.72239	0.0700096		1.11181	2.16116	0.0573837		0.461391	1.37687	0.122253		0.933912	1.91045
17483793	4.91721	4.92177	4.98162	4.89758	4.72065	4.59439	5.17582	4.87443	4.68936	4.73864	4.82673	4.94278	5.11338	5.37004	5.28541	5.24075	6.16514	6.44647	5.8302	5.95797		4.92954	4.84132	4.79938	5.25239	6.09995		-0.0882213	-1.06306	0.512121		-0.130168	-1.09442	0.0676786		0.32285	1.2508	0.0012466		1.1704	2.25074	0.00013412		-0.0419467	-1.0295	0.770008		0.411071	1.32967
17349544	6.39474	6.45378	6.56739	7.47618	6.87843	6.87775	6.46335	7.12833	7.70875	7.90092	7.87393	7.49233	7.88224	7.77797	8.40662	7.9351	7.99785	8.06776	8.27539	8.04084		6.72302	6.83696	7.74398	8.00048	8.09546		0.113942	1.08218	0.70665		1.02096	2.02927	0.00923601		1.27746	2.42412	0.00449289		1.37244	2.58908	0.00190392		0.907018	1.87517	0.00160671		1.16352	2.24003
17400562	5.29242	4.99532	5.54068	5.6857	5.78615	5.88936	5.46512	5.28559	6.459	6.41119	6.87645	6.37474	6.46825	6.55367	7.03883	5.924	6.86273	6.98327	7.00236	6.5889		5.37853	5.60655	6.53035	6.49619	6.85932		0.228023	1.17123	0.311129		1.15181	2.22193	0.000941644		1.11766	2.16994	0.00650816		1.48078	2.791	0.000168112		0.923791	1.89709	0.0022901		0.889632	1.8527
17309013	7.59269	7.86129	7.41434	7.51603	7.91721	7.60618	7.17411	7.77341	8.95424	9.0572	8.9585	8.79997	9.11054	8.95256	8.85376	8.67515	9.07127	8.67315	9.03249	8.69308		7.59609	7.61773	8.94248	8.898	8.8675		0.0216372	1.01511	0.911766		1.34639	2.54275	1.75522e-05		1.30191	2.46556	6.30566e-05		1.27141	2.41397	0.000114492		1.32475	2.5049	0.000231445		1.28028	2.42886
17315686	5.12519	5.50507	5.24249	5.44559	3.77571	3.83762	3.83019	4.37683	6.39576	6.28557	5.36175	6.84127	5.99241	6.2683	5.48074	6.68521	4.99378	5.16755	5.03273	5.61674		5.32958	3.95509	6.22108	6.10667	5.2027		-1.3745	-2.59277	0.000171413		0.8915	1.8551	0.0328235		0.777083	1.71366	0.0271943		-0.126886	-1.09193	0.478751		2.266	4.80987	0.000562757		2.15158	4.44314
17523186	3.85406	4.84577	4.45818	5.25202	4.68683	4.75973	4.38886	4.96982	5.84286	5.68886	5.67793	5.72832	5.50065	5.5327	6.31051	5.57214	6.02865	6.0598	6.00924	5.69722		4.60251	4.70131	5.73449	5.729	5.94873		0.0988023	1.07088	0.768543		1.13199	2.1916	0.00923597		1.12649	2.18328	0.0193215		1.34622	2.54245	0.00480651		1.03318	2.04654	0.000177116		1.02769	2.03876
17253175	4.18963	4.56618	4.8225	4.16582	4.46236	4.71985	4.56573	4.80744	5.25599	5.46995	5.41155	4.67812	5.39345	6.07267	5.61625	4.55013	6.13712	6.90261	5.41416	5.08886		4.43603	4.63885	5.20391	5.40812	5.88569		0.202813	1.15094	0.292895		0.767873	1.70276	0.0187151		0.972091	1.96168	0.0341798		1.44966	2.73143	0.0155273		0.56506	1.47945	0.0283552		0.769279	1.70442
17419773	4.65145	4.46269	3.95668	4.08854	5.05756	4.58165	4.35263	4.54057	5.7416	5.7564	5.78221	5.62735	5.83478	5.69603	6.22743	5.41271	5.83498	6.00686	6.20846	5.45839		4.28984	4.6331	5.72689	5.79274	5.87717		0.343263	1.26862	0.170146		1.43705	2.70767	0.000126088		1.5029	2.83412	0.000671727		1.58733	3.00494	0.00042131		1.09379	2.13434	0.000389449		1.15964	2.23401
17398651	5.01889	4.67201	5.0248	5.07427	4.81407	4.86882	4.87306	5.55305	6.70753	6.15408	6.35821	5.51961	6.28914	6.27834	6.33758	6.22214	6.16679	6.55121	6.34407	6.02294		4.94749	5.02725	6.18486	6.2818	6.27125		0.0797603	1.05684	0.702037		1.23737	2.35768	0.00350425		1.33431	2.52156	8.45458e-06		1.32376	2.50318	0.000104907		1.15761	2.23088	0.00903763		1.25455	2.38593
17351196	7.86832	8.33084	8.07773	7.45946	7.49208	7.61728	7.58684	7.091	8.22541	8.15065	8.13252	7.33304	8.57078	8.51049	8.05536	7.97252	8.89548	8.7088	8.78932	8.36956		7.93409	7.4468	7.9604	8.27729	8.69079		-0.487289	-1.40181	0.0694233		0.0263162	1.01841	0.928045		0.343201	1.26857	0.202402		0.756703	1.68962	0.0129162		0.513605	1.42761	0.0787129		0.830489	1.77829
17411815	4.56773	4.34717	4.03772	4.3076	4.98466	5.14926	4.64782	4.70705	6.41846	6.33327	6.38378	5.92557	6.29353	6.08821	6.68484	5.84945	6.14915	6.25714	6.30121	5.72818		4.31505	4.8722	6.26527	6.22901	6.10892		0.557145	1.47135	0.0132607		1.95022	3.86433	1.72147e-05		1.91396	3.76841	9.21439e-05		1.79386	3.46742	4.27996e-05		1.39307	2.62637	0.000147967		1.35681	2.56118
17414057	3.54652	3.56967	5.35705	3.73665	3.57698	2.93311	3.82014	4.54939	5.35712	3.79865	4.50328	4.95139	3.83268	4.42671	4.97933	4.59234	5.17154	5.04623	4.50467	5.10255		4.05247	3.7199	4.65261	4.45777	4.95625		-0.332569	-1.25925	0.567457		0.600136	1.51586	0.316943		0.405294	1.32436	0.446571		0.903777	1.87096	0.0986858		0.932706	1.90885	0.0956065		0.737863	1.6677
17232649	9.05971	9.10669	9.14083	9.19419	8.94857	8.94012	8.85759	8.99324	9.63518	9.64245	9.5252	9.57114	9.66928	9.78793	9.76737	9.73881	10.3162	10.2365	10.3157	9.81479		9.12535	8.93488	9.59349	9.74085	10.1708		-0.190476	-1.14114	0.00313201		0.468137	1.38332	2.25403e-05		0.615492	1.53208	3.7391e-06		1.04544	2.06399	0.000148061		0.658613	1.57856	3.04904e-06		0.805968	1.74832
17379871	6.67741	6.15975	6.61573	7.12303	6.11688	6.23573	6.21599	6.64343	7.89901	7.81306	7.63057	7.28122	7.78123	7.15296	8.11953	7.51699	7.64879	7.63555	7.87166	6.99595		6.64398	6.30301	7.65596	7.64268	7.53799		-0.340971	-1.26661	0.186836		1.01198	2.01668	0.00557284		0.998696	1.99819	0.0125773		0.89401	1.85833	0.0168736		1.35296	2.55435	0.000284372		1.33967	2.53093
17472223	5.63052	5.36415	5.22605	6.42118	5.33666	5.20372	5.43651	5.09073	6.07734	5.94085	5.98843	6.4348	5.87939	6.20962	5.95986	6.37265	6.46237	6.8764	6.29612	6.35497		5.66047	5.2669	6.11035	6.10538	6.49747		-0.393571	-1.31364	0.206047		0.44988	1.36593	0.171241		0.444904	1.36122	0.176155		0.836992	1.78632	0.0306021		0.843451	1.79434	0.000778335		0.838475	1.78816
17290083	5.59098	6.86799	6.37913	7.90707	5.53673	5.76738	5.06371	6.73825	5.73239	6.43422	6.09387	7.15925	6.35764	6.79148	6.4726	7.04035	6.54852	7.16209	6.71826	7.59878		6.68629	5.77652	6.35493	6.66552	7.00691		-0.909776	-1.87875	0.179713		-0.331365	-1.2582	0.583465		-0.020776	-1.01451	0.96875		0.320617	1.24886	0.57363		0.578411	1.4932	0.260326		0.889	1.85189
17386161	6.12217	6.38213	5.73893	6.0915	7.16576	6.92096	6.51201	6.30626	8.20057	8.1146	8.30865	7.94235	8.061	8.05995	8.30781	7.69712	7.96255	8.10283	7.97831	7.77615		6.08368	6.72625	8.14154	8.03147	7.95496		0.642564	1.5611	0.034003		2.05786	4.16368	1.05057e-05		1.94779	3.85782	3.98034e-05		1.87128	3.65856	1.5174e-05		1.4153	2.66714	0.000509268		1.30522	2.47122
17376988	4.29495	4.0749	4.2009	5.80575	4.75492	3.70785	3.91876	4.4168	5.06773	5.16367	4.78886	7.54981	5.07171	4.59142	4.09613	7.15322	4.80886	4.68582	5.13231	7.08552		4.59413	4.19958	5.64252	5.22812	5.42813		-0.394543	-1.31453	0.433975		1.04839	2.06822	0.216285		0.633996	1.55186	0.450249		0.834002	1.78262	0.273661		1.44293	2.71873	0.0791774		1.02854	2.03996
17424633	4.89695	4.97992	4.54794	4.65681	5.59298	5.13772	4.90482	4.71217	6.3586	6.22213	6.78024	5.98974	6.39596	6.11105	6.9898	6.01002	6.43995	6.68598	6.27623	5.85867		4.7704	5.08692	6.33767	6.37671	6.31521		0.316516	1.24532	0.191353		1.56727	2.96344	0.000194342		1.60631	3.04471	0.00056599		1.5448	2.91764	0.00025467		1.25076	2.37966	0.00255158		1.28979	2.44492
17302634	3.43825	3.39708	3.53754	3.78491	3.56311	3.46335	3.70424	3.32512	4.74921	4.80624	4.40957	4.12952	4.99366	4.52941	5.29973	4.71502	4.78554	5.39117	5.07052	3.70909		3.53944	3.51396	4.52363	4.88446	4.73908		-0.0254885	-1.01782	0.83639		0.98419	1.9782	0.00157201		1.34501	2.54032	0.000390268		1.19964	2.29682	0.0186533		1.00968	2.01346	0.00125496		1.3705	2.5856
17221096	6.07803	6.19934	6.41548	5.66257	5.61672	5.42026	5.17637	5.44195	6.05566	6.54516	6.69739	5.7914	6.20208	6.44524	6.40429	5.78713	6.62786	6.74968	6.88502	6.29097		6.08885	5.41382	6.2724	6.20968	6.63838		-0.675028	-1.59663	0.0100715		0.183552	1.13568	0.512346		0.120832	1.08736	0.600174		0.549528	1.46361	0.0352758		0.85858	1.81325	0.00959974		0.79586	1.73611
17463401	6.89134	6.17286	6.16174	6.31019	7.1856	7.07718	6.68109	6.78813	8.56758	8.6549	8.77027	8.14869	8.54531	8.40054	8.49776	7.9911	8.39322	8.30807	8.0804	7.84744		6.38403	6.933	8.53536	8.35868	8.15728		0.548966	1.46304	0.0394581		2.15133	4.44236	6.45242e-05		1.97464	3.93032	9.06479e-05		1.77325	3.41823	0.00015698		1.60236	3.0364	0.000112186		1.42568	2.68641
17235757	6.77549	6.17095	6.03157	7.54574	5.79755	5.65763	5.61374	6.46825	7.28812	7.1851	6.46042	7.06396	7.29356	6.41115	6.84483	7.04166	7.09202	7.29568	7.33903	6.69878		6.63094	5.88429	6.9994	6.8978	7.10638		-0.746646	-1.67789	0.109826		0.368464	1.29098	0.383175		0.266863	1.20319	0.521577		0.475441	1.39034	0.251504		1.11511	2.16612	0.00632353		1.01351	2.01882
17330945	4.72499	4.68436	5.37811	5.24253	4.73323	5.66307	5.5708	5.3615	6.72866	6.58235	6.86986	6.16673	6.61427	6.60378	6.91255	6.75487	6.48015	6.72033	6.48043	6.53325		5.0075	5.33215	6.5869	6.72137	6.55354		0.324651	1.25236	0.281342		1.5794	2.98846	0.000508248		1.71387	3.2804	0.000108456		1.54604	2.92015	0.00016514		1.25475	2.38626	0.00284797		1.38922	2.61937
17547943	5.08488	5.12657	4.97143	5.14981	5.37892	5.0709	4.8292	5.15831	5.66948	5.83801	6.23015	6.09666	6.6408	6.39119	6.07288	6.07567	6.44759	6.25746	6.1739	6.44131		5.08317	5.10933	5.95858	6.29514	6.33007		0.0261582	1.0183	0.835152		0.875402	1.83452	0.000571684		1.21196	2.31653	0.000147006		1.24689	2.3733	4.06412e-06		0.849244	1.80156	0.00244852		1.18581	2.2749
17435737	7.5722	7.63356	7.96771	7.02605	7.33432	7.40779	7.66568	7.04643	7.36024	7.61965	7.75243	6.93046	7.58422	8.00145	7.95376	6.91334	8.81986	8.81058	8.91626	7.78717		7.54988	7.36355	7.41569	7.61319	8.58347		-0.186327	-1.13786	0.454268		-0.134185	-1.09747	0.632107		0.063315	1.04486	0.848779		1.03359	2.04711	0.0203317		0.052142	1.0368	0.82164		0.249642	1.18891
17413615	5.459	5.69412	6.187	5.43699	6.32817	6.12282	6.2169	6.09432	6.08135	5.87688	6.06353	6.03103	6.71812	6.62446	6.74078	6.0679	7.48976	7.38457	7.78644	6.97921		5.69428	6.19055	6.0132	6.53781	7.41		0.496273	1.41056	0.0343836		0.318919	1.2474	0.127456		0.843536	1.79444	0.0116484		1.71572	3.2846	0.000388864		-0.177354	-1.13081	0.0454448		0.347263	1.27214
17469636	8.14571	8.02864	7.80542	8.08964	7.84649	7.72811	8.03944	8.019	9.41375	9.61832	9.76322	9.42094	9.30615	9.28321	9.6265	9.11089	9.12886	9.37446	9.24477	8.75706		8.01735	7.90826	9.55406	9.33169	9.12629		-0.109093	-1.07855	0.339164		1.53671	2.90131	9.59081e-06		1.31433	2.48687	5.64324e-05		1.10893	2.15686	0.000342926		1.6458	3.12921	6.29924e-06		1.42342	2.68222
17317983	5.36636	5.64015	5.9345	5.9538	5.36192	5.29655	5.11923	5.9999	6.30654	6.36036	6.65724	6.44396	6.36094	6.86023	6.34915	6.96182	6.72377	6.83565	6.48782	6.59875		5.7237	5.4444	6.44203	6.63304	6.6615		-0.279304	-1.21361	0.283538		0.718324	1.64527	0.00402818		0.909334	1.87818	0.00531273		0.937798	1.9156	0.00102792		0.997629	1.99672	0.00294361		1.18864	2.27938
17220776	4.97633	5.35013	5.01504	4.92712	6.14141	6.18527	5.46915	5.32354	7.46112	7.4099	7.71519	7.02496	7.22146	7.2588	7.64007	6.48439	7.10327	7.35426	7.09225	6.43164		5.06716	5.77984	7.40279	7.15118	6.99536		0.712685	1.63885	0.0263237		2.33564	5.04773	9.85225e-06		2.08403	4.23989	0.00020101		1.9282	3.8058	0.000120719		1.62295	3.08004	0.000868453		1.37134	2.58711
17323828	5.70602	5.9431	5.85861	5.39858	6.45089	5.99986	6.08337	5.40807	6.72209	7.02813	6.77782	6.38288	7.2322	7.50488	7.22349	6.48656	7.45779	7.57753	7.23102	6.5196		5.72658	5.98555	6.72773	7.11178	7.19648		0.258972	1.19663	0.334811		1.00115	2.0016	0.00138534		1.3852	2.61209	0.00143223		1.46991	2.77004	0.00146129		0.742182	1.6727	0.0263871		1.12623	2.18288
17376274	5.61893	4.8685	5.7534	6.24913	5.90492	4.70066	5.66172	6.02439	6.77769	6.64169	6.62966	6.41642	6.50395	6.41191	6.97587	6.51497	6.65902	6.98259	7.13573	6.35038		5.62249	5.57292	6.61637	6.60168	6.78193		-0.0495695	-1.03496	0.908699		0.993876	1.99153	0.0150852		0.979185	1.97135	0.0202216		1.15944	2.2337	0.013417		1.04345	2.06114	0.0150197		1.02875	2.04026
17374455	9.16299	8.92024	8.65852	9.56193	9.60387	9.2025	9.14634	9.15861	10.1039	10.1591	10.1453	10.6381	10.2467	10.1814	10.2921	10.4956	10.3337	10.4801	10.458	10.669		9.07592	9.27783	10.2616	10.304	10.4852		0.201909	1.15022	0.396008		1.18566	2.27468	0.00208895		1.22805	2.3425	0.000937984		1.40925	2.656	0.000455731		0.983752	1.9776	0.00105745		1.02614	2.03657
17330359	4.72817	4.61867	4.45349	5.84343	5.33361	4.79407	4.4426	5.54149	5.55665	5.5003	5.36838	6.12663	6.36626	6.1597	5.74842	6.55506	6.09261	6.12942	5.80156	6.91749		4.91094	5.02794	5.63799	6.20736	6.23527		0.117003	1.08448	0.78151		0.727054	1.65526	0.0882879		1.29642	2.45619	0.0113737		1.32433	2.50416	0.0155449		0.61005	1.52631	0.0895596		1.17942	2.26485
17351587	4.84716	5.25217	5.84124	5.78421	4.97373	5.85937	6.60447	6.5447	5.20686	5.0819	5.339	5.60929	5.63067	6.19705	6.15143	6.61822	6.84915	7.31442	7.33545	7.30333		5.43119	5.99556	5.30926	6.14934	7.20059		0.56437	1.47874	0.253877		-0.121932	-1.08819	0.657158		0.718146	1.64507	0.0600433		1.76939	3.40911	0.000526607		-0.686302	-1.60915	0.13432		0.153776	1.11248
17480384	4.11612	4.19875	4.34101	4.85623	4.97001	4.72925	4.6466	5.19064	6.76	6.05374	6.15813	6.04285	6.31595	5.91063	6.28843	5.77161	6.30701	6.05281	6.34032	5.654		4.37803	4.88412	6.25368	6.07166	6.08853		0.506095	1.4202	0.0498647		1.87565	3.66968	0.000221978		1.69363	3.23469	0.000220227		1.71051	3.27275	0.000300671		1.36956	2.58391	0.000627787		1.18753	2.27763
17294734	4.17759	4.40175	4.32968	5.38124	5.05355	3.66667	4.69498	4.5322	5.93688	4.7008	5.10706	4.63412	5.52881	4.73205	5.3618	4.95208	5.59544	5.53789	6.27888	5.35038		4.57257	4.48685	5.09471	5.14368	5.69065		-0.0857145	-1.06121	0.838138		0.522149	1.43609	0.245474		0.571118	1.48567	0.133418		1.11808	2.17058	0.0167717		0.607863	1.524	0.19789		0.656832	1.57662
17265724	3.97073	3.64424	3.47386	3.6566	4.23083	4.17483	4.01744	4.07148	5.48448	4.98407	5.66046	5.52531	5.74634	5.54886	5.88258	4.97274	5.57321	5.55587	5.21286	4.96715		3.68636	4.12364	5.41358	5.53763	5.32727		0.437288	1.35406	0.00870378		1.72722	3.3109	7.47734e-05		1.85127	3.60818	0.000176413		1.64092	3.11864	9.46851e-05		1.28993	2.44517	0.000167716		1.41398	2.66472
17247225	4.82964	5.31586	5.10242	5.15264	5.1855	5.37156	4.62241	4.81338	6.86389	6.06037	6.5918	6.15083	6.13143	6.38779	6.43181	6.14131	6.53674	6.25623	5.90121	6.10907		5.10014	4.99821	6.41672	6.27308	6.20081		-0.101926	-1.07321	0.625787		1.31658	2.49076	0.000850278		1.17295	2.25472	9.73506e-05		1.10067	2.14455	0.000594935		1.41851	2.67309	0.001419		1.27487	2.41977
17510254	6.21043	6.57724	6.91521	6.55121	6.2884	6.72361	6.72466	6.30917	7.37551	7.68025	7.47409	7.58002	7.40103	7.1944	7.86361	7.08678	7.83645	7.74011	7.73603	7.53557		6.56352	6.51146	7.52747	7.38646	7.71204		-0.0520618	-1.03675	0.792484		0.963943	1.95063	0.000892732		0.822932	1.769	0.0104512		1.14852	2.21686	0.000335861		1.01601	2.02231	0.00033987		0.874994	1.834
17428766	5.37029	5.32129	5.62843	6.01417	5.68885	5.57986	5.4826	5.94268	6.72038	6.59021	6.70157	7.06091	6.81082	6.68051	6.3874	7.12943	6.71609	6.73466	6.83397	7.20932		5.58355	5.6735	6.76827	6.75204	6.87351		0.08995	1.06433	0.647536		1.18472	2.2732	0.000752241		1.16849	2.24777	0.00184874		1.28997	2.44522	0.000587447		1.09477	2.13579	0.000249701		1.07854	2.1119
17396056	7.54826	7.71901	7.99528	7.75171	7.62471	7.60205	7.99379	7.72364	7.48723	7.64131	7.37465	7.62926	8.01073	8.28921	8.41402	8.33246	8.8573	8.9481	8.96091	8.97524		7.75356	7.73605	7.53311	8.26161	8.93539		-0.0175178	-1.01222	0.89617		-0.220452	-1.1651	0.0960645		0.508042	1.42212	0.00713149		1.18182	2.26863	1.73666e-05		-0.202934	-1.15104	0.114509		0.52556	1.43949
17550454	5.60184	4.7169	5.16608	5.72985	5.12198	4.97375	5.21186	5.59276	6.67066	6.73398	6.50001	6.02782	6.65165	6.56042	7.01774	6.367	6.41168	6.52132	6.72645	6.03523		5.30367	5.22509	6.48312	6.6492	6.42367		-0.0785773	-1.05598	0.776861		1.17945	2.26491	0.00558997		1.34554	2.54125	0.0023695		1.12	2.17347	0.00620355		1.25803	2.39169	0.000904709		1.42411	2.6835
17250638	6.83173	7.13034	7.13252	7.25599	7.15442	7.05519	7.24089	7.42776	8.2027	8.40652	8.76075	8.29908	8.09073	8.41382	8.40441	8.26498	8.38399	8.57994	8.53638	8.16943		7.08764	7.21957	8.41726	8.29349	8.41743		0.131922	1.09575	0.313672		1.32962	2.51336	0.000121719		1.20584	2.30672	5.05623e-05		1.32979	2.51366	4.95068e-05		1.1977	2.29373	0.00017195		1.07392	2.10514
17338599	4.37906	4.27529	4.75242	4.41173	4.31276	5.15018	5.54697	4.60455	4.04469	4.40439	4.54077	4.54453	5.10466	4.90781	5.20696	5.02005	5.957	6.93583	6.24106	5.27024		4.45462	4.90361	4.3836	5.05987	6.10103		0.448991	1.36508	0.178358		-0.0710277	-1.05046	0.666087		0.605248	1.52124	0.00248384		1.64641	3.13053	0.00380092		-0.520018	-1.43397	0.133597		0.156257	1.11439
17508766	7.4352	7.73911	7.52887	7.76155	8.11711	7.72815	7.62228	7.46894	8.63717	8.99922	8.91674	8.57219	8.57308	8.87199	9.23037	8.44267	8.79809	9.15929	9.13382	8.63248		7.61618	7.73412	8.78133	8.77953	8.93092		0.117938	1.08518	0.488165		1.16514	2.24256	0.0001141		1.16334	2.23976	0.000927904		1.31474	2.48757	0.000130822		1.04721	2.06653	0.000925763		1.04541	2.06395
17522235	5.9337	6.41465	6.60463	6.65359	6.46125	6.68564	6.49379	6.48317	7.35642	7.58164	7.55044	7.32827	7.37115	7.39358	7.72859	7.38574	7.82859	7.99545	7.73727	7.34773		6.40164	6.53096	7.4542	7.46976	7.72726		0.129319	1.09378	0.481329		1.05255	2.07419	0.00100234		1.06812	2.0967	0.00119929		1.32562	2.5064	0.000817738		0.923232	1.89636	3.22498e-05		0.938802	1.91694
17435180	5.87874	6.25072	5.80515	6.20193	5.76702	6.13361	5.94371	5.97538	5.24202	5.50048	5.26431	5.53963	5.60572	6.31471	5.6614	5.69866	7.18285	7.79346	7.5461	6.07781		6.03413	5.95493	5.38661	5.82012	7.15005		-0.0792052	-1.05644	0.579404		-0.647526	-1.56648	0.00318959		-0.214012	-1.15991	0.326743		1.11592	2.16733	0.0301794		-0.568321	-1.4828	0.00189926		-0.134807	-1.09795
17291343	4.40018	4.41323	4.31739	4.45454	5.06494	4.484	4.70696	4.45086	6.49929	6.12141	6.69389	5.82498	5.76165	6.43814	6.46763	5.54105	6.14025	6.20247	5.57453	5.56964		4.39634	4.67669	6.28489	6.05212	5.87172		0.280353	1.21449	0.0999537		1.88856	3.70264	7.17381e-05		1.65578	3.15094	0.000433344		1.47539	2.78058	0.000156001		1.6082	3.04872	0.000536346		1.37543	2.59445
17268031	5.15348	4.61694	4.30949	4.23682	4.77214	4.16653	4.45361	4.95348	5.48302	5.83461	5.66824	5.28558	5.78266	6.1018	5.92209	5.46173	5.95759	6.11033	5.78165	5.27194		4.57918	4.58644	5.56786	5.81707	5.78038		0.0072585	1.00504	0.979536		0.988677	1.98436	0.00618043		1.23789	2.35853	0.00249571		1.2012	2.2993	0.00488448		0.981419	1.97441	0.00345199		1.23063	2.3467
17398989	4.32795	3.8	4.00537	4.02018	3.96197	4.57118	4.52694	4.84145	5.05038	4.92154	4.82306	5.46283	4.33079	5.14392	4.26909	4.86764	5.30247	5.75431	5.92893	5.68338		4.03837	4.47539	5.06445	4.65286	5.66727		0.437011	1.3538	0.0876331		1.02608	2.03648	0.00118459		0.614486	1.53101	0.0417336		1.6289	3.09277	7.672e-05		0.589067	1.50427	0.0442692		0.177474	1.1309
17522158	4.78196	4.61546	4.66766	5.18134	5.05374	4.98039	4.68065	4.85779	5.70098	5.89588	5.38984	6.09267	5.77324	5.69834	5.90028	5.96766	6.08229	6.23179	5.63452	6.38904		4.8116	4.89314	5.76984	5.83488	6.08441		0.0815372	1.05814	0.610539		0.958239	1.94294	0.00281569		1.02328	2.03253	0.000358194		1.2728	2.41631	0.000845765		0.876702	1.83617	0.00213523		0.94174	1.92084
17271700	5.29817	5.53178	5.39903	5.57454	5.44515	5.63469	5.52709	5.54938	5.84653	5.44851	5.77963	5.48081	5.63322	5.78568	6.12749	5.90984	6.7275	6.73541	6.87413	6.57981		5.45088	5.53908	5.63887	5.86405	6.72921		0.0881998	1.06304	0.279451		0.187991	1.13918	0.167415		0.413176	1.33161	0.0147629		1.27834	2.42559	6.31832e-06		0.0997915	1.07162	0.394909		0.324976	1.25264
17418893	7.10889	7.25556	7.23425	7.26142	7.40204	7.28846	7.42173	7.5309	7.8639	7.90015	7.83181	8.4631	8.0008	8.23888	7.89829	8.58909	8.48668	8.57158	8.47012	8.87307		7.21503	7.41078	8.01474	8.18176	8.60036		0.195754	1.14532	0.0186915		0.799714	1.74076	0.00205051		0.966735	1.95441	0.000856039		1.38533	2.61232	8.91797e-06		0.60396	1.51988	0.0087604		0.770982	1.70643
17443833	5.29413	5.2707	5.10091	5.91949	4.86586	4.84602	5.59216	5.45281	6.24778	6.02226	5.70711	6.0739	6.05125	6.0271	6.33312	6.30568	6.4603	6.22776	6.45606	6.3704		5.39631	5.18921	6.01276	6.17929	6.37863		-0.207095	-1.15436	0.463892		0.616453	1.5331	0.0270922		0.782978	1.72068	0.00735368		0.982324	1.97565	0.00194972		0.823548	1.76975	0.0105453		0.990073	1.98629
17543150	5.54325	5.99443	6.06953	5.94843	6.85549	6.70762	6.47637	6.31565	7.63471	7.93191	8.14199	7.39712	7.86953	7.95307	8.26832	7.11253	7.86216	7.96185	7.75427	7.53213		5.88891	6.58878	7.77643	7.80086	7.7776		0.69987	1.62436	0.00592929		1.88752	3.69998	8.46201e-05		1.91195	3.76317	0.000412974		1.88869	3.70299	1.51478e-05		1.18765	2.27781	0.0010992		1.21208	2.31671
17541281	5.2295	5.67164	4.72173	5.48538	5.73384	5.28325	4.49001	6.28254	5.47461	5.60169	4.96438	5.7193	6.29364	6.42424	5.65185	6.29913	6.63236	6.26311	6.56831	7.07964		5.27706	5.44741	5.43999	6.16722	6.63586		0.17035	1.12533	0.706558		0.162933	1.11956	0.560924		0.890154	1.85337	0.0164719		1.35879	2.56471	0.0022108		-0.00741725	-1.00515	0.98628		0.719803	1.64696
17421694	8.82653	8.71297	8.95431	9.48782	9.14378	9.10886	8.80704	9.39779	10.4191	10.2037	10.3934	10.4201	10.2454	10.3716	10.441	10.2753	10.2762	10.4782	10.152	10.2999		8.99541	9.11437	10.3591	10.3333	10.3016		0.118957	1.08595	0.591255		1.36367	2.57338	0.000267743		1.3379	2.52782	0.000279723		1.30617	2.47284	0.00039348		1.24471	2.36971	8.00249e-05		1.21894	2.32775
17328432	7.90376	8.2091	7.9713	8.10124	8.57064	8.37855	8.09639	8.25271	9.6693	9.84624	9.99303	9.65885	9.45446	9.6868	9.86838	9.16991	9.61427	9.66414	9.50548	9.25593		8.04635	8.32457	9.79186	9.54489	9.50995		0.278224	1.2127	0.0614078		1.74551	3.35313	2.97608e-06		1.49854	2.82556	0.000102045		1.46361	2.75797	1.33966e-05		1.46728	2.76501	2.65428e-05		1.22031	2.32997
17405893	3.582	4.04982	4.10151	4.06656	3.82431	4.20589	4.34791	4.32826	3.64924	4.22849	3.85063	4.06664	4.25716	4.28767	4.30234	4.65403	5.40504	5.49499	5.89807	4.64424		3.94997	4.17659	3.94875	4.3753	5.36058		0.226622	1.17009	0.23818		-0.00121925	-1.00085	0.994709		0.425332	1.34288	0.0331914		1.41061	2.6585	0.00277544		-0.227842	-1.17108	0.241412		0.198709	1.14767
17399086	6.74414	6.8706	6.91503	7.47671	6.54787	6.53303	6.92556	7.00123	6.82131	7.07911	7.15909	7.43393	7.53855	7.32534	7.81754	7.79148	7.69448	8.11585	8.09212	7.83965		7.00162	6.75192	7.12336	7.61823	7.93553		-0.249697	-1.18896	0.26646		0.121739	1.08805	0.575514		0.616608	1.53327	0.0214501		0.933907	1.91044	0.00278982		0.371437	1.29364	0.0796575		0.866306	1.82299
17376908	5.34784	5.19204	4.55706	5.23254	4.79568	4.93083	4.83742	5.15274	5.41805	5.67578	5.79247	5.43621	5.47647	5.4912	5.51853	5.22694	6.28205	6.0556	6.10364	6.0064		5.08237	4.92917	5.58063	5.42828	6.11192		-0.153201	-1.11203	0.462395		0.498258	1.41251	0.0474474		0.345915	1.27096	0.119474		1.02955	2.04139	0.00155053		0.651459	1.57076	0.00173247		0.499117	1.41335
17394795	3.20484	4.0064	3.99662	4.25664	4.05174	4.20162	4.22546	4.17545	4.52992	4.74706	4.57933	4.43468	4.84145	5.17323	4.79575	4.55401	5.26153	5.40876	5.65231	5.06236		3.86613	4.16357	4.57275	4.84111	5.34624		0.297443	1.22896	0.246645		0.706623	1.63198	0.0248554		0.974985	1.96562	0.00977316		1.48011	2.78971	0.00127121		0.40918	1.32793	0.00168528		0.677542	1.59941
17387464	5.99774	5.79885	6.0373	6.06478	6.60607	5.87095	6.07196	6.23006	7.07868	7.0198	7.21563	7.03729	7.38384	7.27857	7.87984	7.02841	7.35483	7.7578	7.39115	7.00526		5.97467	6.19476	7.08785	7.39267	7.37726		0.220091	1.16481	0.235102		1.11318	2.16322	5.7784e-06		1.418	2.67215	0.000286206		1.40259	2.64376	0.000145922		0.893091	1.85715	0.00148492		1.19791	2.29407
17501025	5.24988	4.8628	4.85158	5.07235	5.84685	5.29935	4.93506	5.30441	7.07537	7.30014	7.60771	7.06236	6.84906	6.83713	7.03681	6.24113	6.47177	6.42805	6.71481	6.49649		5.00915	5.34642	7.26139	6.74104	6.52778		0.337267	1.26336	0.160259		2.25224	4.76423	7.76922e-06		1.73188	3.32161	0.000120702		1.51863	2.86519	1.13359e-05		1.91498	3.77107	0.000152035		1.39462	2.62919
17522319	8.69308	8.52076	8.7956	8.4933	9.38313	9.13974	9.04049	9.13467	8.56946	8.91347	8.5333	8.89521	9.72731	9.88235	9.64968	9.73743	10.2634	10.5543	10.5295	10.0727		8.62569	9.17451	8.72786	9.74919	10.355		0.548826	1.46289	0.00174278		0.102176	1.07339	0.444765		1.12351	2.17876	1.29993e-05		1.72929	3.31564	1.41863e-05		-0.44665	-1.36287	0.0120341		0.57468	1.48935
17212970	5.64677	4.69495	4.42434	4.82412	5.91275	5.81752	4.88999	4.91798	6.95873	7.01299	7.11145	6.39371	6.85063	6.65181	7.39535	5.74467	6.77812	6.90865	6.61998	5.95004		4.89755	5.38456	6.86922	6.66062	6.5642		0.487015	1.40154	0.250608		1.97168	3.92224	0.000695727		1.76307	3.3942	0.00654133		1.66665	3.17477	0.0026539		1.48466	2.79852	0.00363644		1.27606	2.42176
17521523	5.30072	4.96444	5.32567	4.84749	5.07662	5.2541	5.22619	4.78088	6.32993	6.31759	6.55698	5.82193	6.15273	6.01157	6.29319	5.58031	6.29296	6.55311	6.4048	5.80402		5.10958	5.08445	6.25661	6.00945	6.26372		-0.0251287	-1.01757	0.881657		1.14703	2.21457	0.00110053		0.899873	1.8659	0.00367186		1.15414	2.22552	0.0012393		1.17216	2.25349	0.000813677		0.925002	1.89869
17254041	7.79452	7.42846	7.29726	8.63338	7.49793	6.97353	5.88575	7.27719	10.1532	9.87254	9.7392	10.2274	9.13935	8.7392	8.34685	9.90542	8.08658	7.47664	7.5051	9.27914		7.7884	6.9086	9.9981	9.0327	8.08686		-0.879805	-1.84013	0.108632		2.2097	4.62578	0.000471596		1.2443	2.36904	0.0322488		0.298459	1.22983	0.58529		3.0895	8.51203	0.000174371		2.12411	4.35933
17349764	7.14865	6.9949	7.07177	7.51817	7.11172	6.54976	6.64289	7.14424	7.53165	7.76427	8.00435	7.80769	7.62447	7.99953	8.43701	8.14158	8.03063	8.08579	8.05303	7.9894		7.18338	6.86215	7.77699	8.05065	8.03971		-0.321225	-1.24939	0.147775		0.593613	1.50902	0.00774327		0.867273	1.82421	0.00546474		0.856336	1.81043	0.000342878		0.914838	1.88536	0.00243396		1.1885	2.27915
17522791	6.03047	6.63158	6.26661	6.74373	5.87432	5.82978	5.59017	5.82467	6.60157	6.67478	6.93677	6.88684	7.17998	6.89962	6.83966	6.53683	7.02185	7.30751	7.0079	6.49044		6.4181	5.77974	6.77499	6.86402	6.95693		-0.638358	-1.55656	0.0111656		0.356894	1.28067	0.0996074		0.445926	1.36219	0.0788519		0.538831	1.45279	0.0630826		0.995252	1.99343	7.18332e-05		1.08428	2.12032
17435505	5.93417	6.34352	5.91252	6.14816	6.42171	5.89045	6.1528	5.90172	6.6067	6.77759	6.79138	6.00284	6.57551	7.25648	7.06489	6.52546	7.16684	7.38546	7.45613	7.06362		6.08459	6.09167	6.54463	6.85558	7.26801		0.00707575	1.00492	0.966452		0.460032	1.37557	0.0723635		0.770991	1.70644	0.00984466		1.18342	2.27114	0.000131424		0.452957	1.36884	0.0895667		0.763915	1.69809
17519438	4.72389	4.9203	4.85353	5.2084	4.61519	4.79569	4.4013	5.10901	5.7194	5.49426	5.33711	5.33578	5.71934	5.88273	5.18405	5.59303	5.73215	5.78405	5.53304	6.57365		4.92653	4.7303	5.47164	5.59479	5.90572		-0.196236	-1.14571	0.32101		0.545105	1.45913	0.00722721		0.668258	1.58915	0.010178		0.979192	1.97136	0.00796924		0.741341	1.67173	0.00546719		0.864494	1.8207
17367555	5.22785	5.18224	5.30418	5.42286	5.87496	5.54712	5.49963	5.3591	6.49073	6.64697	6.60099	6.25636	6.60625	6.82572	6.99852	6.20079	6.83368	6.65526	7.12364	6.36989		5.28428	5.5702	6.49876	6.65782	6.74562		0.285919	1.21919	0.0562928		1.21448	2.32057	2.10432e-05		1.37354	2.59105	0.000264573		1.46134	2.75363	0.000121784		0.928561	1.90338	0.000560029		1.08762	2.12523
17308965	7.14357	6.79819	6.68543	5.55139	7.90027	7.64631	7.10242	6.3926	8.87167	9.06341	9.31035	8.24006	9.02492	9.07198	9.22691	8.0377	8.58413	8.62931	8.60681	7.9223		6.54465	7.2604	8.87137	8.84038	8.43564		0.715757	1.64235	0.18658		2.32673	5.01666	0.00135688		2.29573	4.91002	0.00195419		1.89099	3.7089	0.00269061		1.61097	3.05457	0.00727068		1.57997	2.98964
17444802	6.68365	6.23884	6.32832	7.18117	5.60433	5.85348	5.89063	5.76332	6.94336	6.98542	6.88104	6.81057	7.14763	7.02097	7.2974	7.22912	6.63194	7.20321	7.43383	6.54257		6.608	5.77794	6.9051	7.17378	6.95289		-0.830058	-1.77776	0.00985396		0.297102	1.22867	0.220394		0.565784	1.48019	0.0435391		0.344889	1.27005	0.300873		1.12716	2.18428	5.16241e-06		1.39584	2.63142
17475342	7.8386	7.84351	7.66263	8.42978	7.00275	6.92022	7.04974	7.1289	8.41271	8.44952	8.38777	8.89233	8.0859	8.2275	8.08079	8.50013	8.16759	8.09214	8.12482	8.41508		7.94363	7.0254	8.53558	8.22358	8.19991		-0.918227	-1.88979	0.00181754		0.591952	1.50729	0.0281634		0.27995	1.21415	0.199354		0.25628	1.19439	0.21046		1.51018	2.84845	2.17126e-05		1.19818	2.2945
17264863	7.48994	8.14194	7.98858	8.16475	7.04637	7.10312	6.57934	6.98291	8.07634	7.83621	7.98474	8.22471	8.11112	7.84757	8.19717	7.76691	8.3882	8.40933	7.89409	7.71704		7.94631	6.92794	8.0305	7.98069	8.10217		-1.01837	-2.02563	0.00207109		0.084192	1.06009	0.651036		0.034385	1.02412	0.860774		0.15586	1.11409	0.532156		1.10256	2.14736	0.000259562		1.05275	2.07449
17411647	6.49361	6.79275	6.93952	6.56896	6.64671	6.87202	6.89304	6.72277	6.54406	6.84277	6.88397	6.71217	7.3062	7.19989	7.39152	6.92823	8.15373	8.00245	8.43626	7.23885		6.69871	6.78364	6.74574	7.20646	7.95782		0.084927	1.06063	0.499842		0.0470352	1.03314	0.725521		0.507752	1.42183	0.012273		1.25912	2.39349	0.00382066		-0.0378918	-1.02661	0.709135		0.422825	1.34055
17548344	2.48389	2.90824	2.52134	2.84387	2.67472	2.50864	3.19067	2.77396	2.72844	3.29826	3.25536	2.92427	3.20506	3.03741	3.48608	3.14204	4.01055	3.8873	3.93483	4.00927		2.68933	2.787	3.05158	3.21765	3.96049		0.0976618	1.07004	0.609942		0.362246	1.28543	0.08315		0.528315	1.44224	0.0108209		1.27115	2.41354	2.944e-05		0.264584	1.20129	0.232409		0.430653	1.34784
17258178	8.03264	8.0143	7.92497	8.51212	7.99439	8.02804	7.7728	8.02531	9.20816	9.22067	9.44628	9.13775	9.13193	9.39019	9.31579	9.2089	9.12282	9.13408	9.20723	9.05036		8.12101	7.95514	9.25321	9.26171	9.12862		-0.165871	-1.12184	0.299102		1.13221	2.19194	0.000264525		1.1407	2.20488	0.000216889		1.00761	2.01058	0.000314619		1.29808	2.45901	7.28204e-06		1.30657	2.47353
17234552	7.8493	7.93252	8.24029	7.59309	8.5688	8.29641	8.26033	8.41346	9.13354	8.92582	9.48943	8.5845	9.39859	9.27994	9.22125	8.8395	9.65287	9.6265	9.63773	9.31179		7.9038	8.38475	9.03332	9.18482	9.55722		0.480948	1.39566	0.0186658		1.12952	2.18786	0.00278491		1.28102	2.4301	0.000387286		1.65342	3.14578	4.24339e-05		0.648573	1.56762	0.0183049		0.800069	1.74118
17518316	5.95191	4.68613	5.98008	6.70779	5.71034	5.87548	5.27236	6.02851	6.8709	7.09968	6.72471	6.56541	6.23405	6.56862	7.17488	6.91877	6.68385	6.8808	7.30528	6.70361		5.83148	5.72167	6.81517	6.72408	6.89339		-0.109805	-1.07908	0.815578		0.983698	1.97753	0.0644368		0.892606	1.85653	0.104758		1.06191	2.08769	0.0539183		1.0935	2.13392	0.0015155		1.00241	2.00335
17454574	11.6712	11.5839	11.7279	11.4541	10.975	11.0854	11.326	11.2329	11.9317	11.9636	12.1795	11.5184	11.9906	12.0919	12.2737	11.7935	12.3632	12.3786	12.463	12.0939		11.6093	11.1548	11.8983	12.0374	12.3247		-0.454453	-1.37026	0.0035474		0.289038	1.22182	0.102985		0.428133	1.34549	0.0104282		0.715397	1.64194	0.000371298		0.74349	1.67422	0.00335442		0.882585	1.84368
17440132	5.54113	5.78581	6.19783	6.62767	5.78873	6.17988	6.01949	6.13148	6.53571	6.63962	6.41304	7.25056	6.79186	6.41038	6.94812	6.83523	7.38711	7.19248	6.94787	7.26895		6.03811	6.0299	6.70973	6.7464	7.1991		-0.0082125	-1.00571	0.975266		0.671624	1.59287	0.0683063		0.708291	1.63387	0.0372484		1.16099	2.23612	0.00396207		0.679837	1.60196	0.0162432		0.716503	1.64319
17416540	7.37206	7.53249	7.42713	7.3999	7.62517	7.36735	7.55207	7.32888	8.70253	8.57439	8.91138	8.28536	8.8106	8.69289	8.84465	8.07377	8.74597	8.93388	8.72796	8.14189		7.43289	7.46837	8.61842	8.60548	8.63743		0.0354732	1.02489	0.671412		1.18552	2.27446	0.000123714		1.17259	2.25415	0.000692731		1.20453	2.30463	0.000466205		1.15005	2.21922	0.000249661		1.13711	2.1994
17447615	7.76147	7.8712	7.72514	8.44845	7.78846	7.67052	7.39332	7.86473	8.76123	8.90203	9.08787	9.39954	8.89935	8.96874	9.03702	9.13732	8.76236	8.89615	8.769	8.96329		7.95157	7.67926	9.03767	9.01061	8.8477		-0.272307	-1.20774	0.217528		1.0861	2.123	0.00248298		1.05904	2.08355	0.000949647		0.896133	1.86107	0.00221315		1.35841	2.56402	0.000220967		1.33135	2.51638
17406460	9.38315	9.07978	9.11773	9.39666	8.30901	8.41385	8.034	8.53732	8.68487	8.79295	8.59167	8.7104	9.11401	8.87727	8.94623	9.10823	9.38281	9.41868	9.81369	9.35267		9.24433	8.32355	8.69497	9.01143	9.49196		-0.920782	-1.89314	0.000516648		-0.549356	-1.46343	0.00111111		-0.232894	-1.17519	0.0647741		0.247633	1.18726	0.121049		0.371426	1.29363	0.0178732		0.687888	1.61092
17375641	5.43747	5.79194	5.94139	6.12629	6.25289	6.29224	6.13738	5.8104	7.19295	7.37163	7.52185	7.43212	7.32192	7.17732	7.74765	6.97806	7.18077	7.57237	7.27094	7.13715		5.82427	6.12323	7.37964	7.30624	7.29031		0.298958	1.23026	0.152231		1.55536	2.93908	7.20775e-05		1.48197	2.79329	0.000507317		1.46604	2.76262	0.000161613		1.25641	2.389	6.8897e-05		1.18301	2.2705
17256910	4.35831	4.93258	4.64135	4.82977	5.1997	4.98331	4.80206	4.60213	6.26726	6.52464	6.88002	6.77634	6.10518	6.57978	6.70104	5.87982	6.05568	6.35993	6.0559	5.77718		4.6905	4.8968	6.61207	6.31646	6.06217		0.206299	1.15372	0.293698		1.92157	3.78834	4.84004e-05		1.62596	3.08647	0.000416159		1.37167	2.5877	0.000216427		1.71527	3.28357	9.50368e-05		1.41966	2.67522
17331987	6.60057	6.72506	6.90735	6.73401	7.39034	7.04181	6.78664	6.45476	7.79488	7.96769	8.10914	7.47261	7.93072	8.07583	8.42538	7.40106	8.0613	8.50063	8.14702	7.62404		6.74175	6.91839	7.83608	7.95825	8.08325		0.17664	1.13025	0.427827		1.09433	2.13514	0.000349775		1.2165	2.32382	0.00154069		1.3415	2.53415	0.000414683		0.917693	1.88909	0.00885748		1.03986	2.05603
17334102	5.54175	5.88978	5.46839	5.93887	6.04764	6.1068	5.81242	5.73295	7.68813	7.63015	7.56282	7.09981	7.19269	7.09239	7.5729	6.98945	7.29545	7.22371	7.22696	6.61054		5.70969	5.92495	7.49523	7.21186	7.08917		0.215258	1.16091	0.200575		1.78553	3.44745	6.017e-05		1.50216	2.83267	0.000135637		1.37947	2.60173	0.00045906		1.57027	2.96961	6.85835e-05		1.28691	2.44004
17340220	9.76898	9.77165	9.73619	9.6571	10.0589	9.73497	9.80754	9.73393	10.4136	10.4794	10.3546	10.5384	10.5422	10.6937	10.8498	10.7602	10.8873	10.9555	11.0396	11.108		9.73348	9.83384	10.4465	10.7115	10.9976		0.100362	1.07204	0.264128		0.713003	1.63921	5.82849e-06		0.977983	1.96971	8.48974e-06		1.26413	2.40183	4.50434e-07		0.612641	1.52906	0.000401777		0.877621	1.83734
17501104	6.56021	6.28072	6.14672	7.20816	6.75522	6.29067	6.63022	7.45674	7.99035	7.95606	8.28536	8.43086	8.08209	8.07414	8.3818	8.35223	7.87627	8.06637	7.75633	8.0835		6.54895	6.78321	8.16566	8.22256	7.94562		0.23426	1.1763	0.516807		1.61671	3.06674	0.000842895		1.67361	3.19012	0.000543491		1.39666	2.63292	0.00136291		1.38245	2.6071	0.00220894		1.43935	2.71199
17219248	6.30771	6.67968	6.45713	7.27833	6.27311	5.40146	5.89766	6.37202	6.69906	6.85775	6.78957	7.79542	6.8071	7.02844	6.79481	7.68029	7.10993	7.09704	7.00427	7.38089		6.68072	5.98606	7.03545	7.07766	7.14803		-0.694653	-1.61849	0.0639736		0.354734	1.27875	0.327457		0.396943	1.31672	0.2311		0.467319	1.38254	0.0865597		1.04939	2.06965	0.020771		1.0916	2.1311
17227379	5.55012	5.8048	5.43021	5.15749	5.38989	5.70676	5.56855	4.92873	6.08322	6.21115	6.16041	5.78008	6.39464	6.31129	6.68007	5.63787	6.87407	6.67476	6.80801	5.87829		5.48566	5.39849	6.05872	6.25597	6.55878		-0.0871705	-1.06228	0.700923		0.573061	1.48768	0.0134167		0.77031	1.70564	0.0245862		1.07313	2.10399	0.00695315		0.660232	1.58034	0.0147663		0.85748	1.81187
17336829	6.12417	6.01406	6.2912	6.47197	6.41036	6.18887	6.23003	6.52349	7.6952	7.72485	7.7895	7.27235	7.64166	7.59415	7.88156	7.04902	7.64139	7.65462	7.40997	7.28701		6.22535	6.33819	7.62047	7.5416	7.49825		0.112838	1.08135	0.408513		1.39512	2.63011	0.000103154		1.31625	2.49018	0.000627628		1.27289	2.41646	7.95568e-05		1.28228	2.43224	0.000100689		1.20341	2.30283
17289584	3.51582	3.46643	3.19718	3.27839	4.35252	3.62711	3.80926	3.74984	5.51227	5.72271	5.498	5.57384	5.21404	5.27101	5.30245	5.5372	5.27121	4.91981	5.20747	4.77933		3.36445	3.88469	5.57671	5.33117	5.04445		0.520232	1.43419	0.0262185		2.21225	4.63399	3.2803e-07		1.96672	3.90879	1.39721e-06		1.68	3.20428	1.96437e-05		1.69202	3.23109	5.65883e-05		1.44649	2.72544
17317056	9.14492	9.34301	9.32714	9.88388	8.8159	9.20828	9.07123	9.95206	8.35749	8.56314	8.07478	9.28722	9.21538	9.41503	8.73752	9.80453	10.1079	10.6233	10.1882	10.7661		9.42474	9.26187	8.57066	9.29312	10.4214		-0.162872	-1.11951	0.596582		-0.854081	-1.80761	0.0308385		-0.131623	-1.09553	0.647175		0.996636	1.99534	0.00460115		-0.691208	-1.61464	0.100087		0.0312498	1.0219
17304514	4.98964	4.29033	5.26548	5.31911	5.20894	4.76356	4.34033	4.89105	6.60311	6.62069	5.92596	5.63566	6.25413	6.09412	6.54823	5.78835	5.89298	6.11457	6.55535	5.26032		4.96614	4.80097	6.19635	6.17121	5.95581		-0.165172	-1.1213	0.598416		1.23021	2.34602	0.0114216		1.20507	2.30548	0.00548815		0.989667	1.98573	0.0328874		1.39538	2.63059	0.00383003		1.37024	2.58513
17303453	5.19584	5.49067	5.26652	4.36036	5.61177	5.62331	5.49334	4.81207	6.49573	6.5844	6.55	5.64327	6.13284	6.65524	6.53041	5.44505	6.57158	7.24995	6.59869	5.7332		5.07834	5.38513	6.31835	6.19089	6.53835		0.306782	1.23695	0.366254		1.24001	2.36199	0.0100649		1.11254	2.16227	0.0233055		1.46001	2.75111	0.0103937		0.933223	1.90954	0.0200631		0.805762	1.74807
17371495	5.24102	5.56718	5.24294	5.39635	5.3101	5.72398	5.09225	5.46878	5.58394	6.1156	6.22606	5.87739	6.03513	6.26307	6.52542	5.79459	6.48909	6.61858	6.84413	6.25467		5.36187	5.39878	5.95075	6.15455	6.55162		0.0369025	1.02591	0.81859		0.588876	1.50407	0.0109043		0.79268	1.73229	0.00391858		1.18975	2.28113	0.000180532		0.551973	1.46609	0.0298212		0.755777	1.68854
17394461	5.63992	5.38074	5.595	5.89591	5.83604	5.74152	5.65176	5.17954	6.05199	6.20411	5.8368	6.3311	6.31939	6.49816	6.22272	6.78701	6.34939	7.0552	6.66137	6.94858		5.62789	5.60221	6.106	6.45682	6.75363		-0.0256785	-1.01796	0.891304		0.478108	1.39292	0.0188735		0.828928	1.77636	0.00224873		1.12574	2.18214	0.00104156		0.503786	1.41793	0.0315189		0.854606	1.80826
17523705	7.08956	7.10869	6.44339	7.60657	6.90789	7.02097	6.49134	7.75682	7.3474	7.42209	7.02447	8.30366	7.84597	7.82575	7.2856	8.8366	7.80862	7.89945	7.98587	9.08548		7.06205	7.04426	7.5244	7.94848	8.19485		-0.0177937	-1.01241	0.961683		0.462352	1.37779	0.249875		0.886429	1.84859	0.0694354		1.1328	2.19284	0.0252266		0.480146	1.39488	0.253119		0.904222	1.87154
17358598	8.41661	8.44732	8.27537	8.58937	8.74226	8.52735	8.16516	8.70227	9.178	9.51979	8.67227	9.4118	9.25508	9.65993	8.99775	9.6276	9.57865	9.77372	9.56115	9.81868		8.43217	8.53426	9.19546	9.38509	9.68305		0.102091	1.07333	0.511966		0.763295	1.69736	0.00862593		0.952925	1.93579	0.00141776		1.25088	2.37987	9.98808e-06		0.661205	1.5814	0.0281659		0.850834	1.80354
17229128	5.76164	5.83657	5.57543	5.39072	6.64772	6.29527	6.28536	5.68128	7.68931	7.72791	8.18516	6.92593	7.79757	7.74108	7.86881	6.88523	7.53877	7.72114	7.45635	6.78838		5.64109	6.22741	7.63208	7.57317	7.37616		0.586317	1.50141	0.0397786		1.99099	3.97509	0.000384339		1.93208	3.81606	0.000254534		1.73507	3.32896	0.000260364		1.40467	2.64757	0.00527539		1.34577	2.54165
17435249	5.50597	6.09539	5.7657	5.29949	4.67342	5.42586	5.50408	4.72249	5.94653	5.92434	6.09137	5.76347	6.39549	5.71487	5.93137	5.76464	6.70985	6.38633	6.71664	5.10784		5.66664	5.08146	5.93143	5.95159	6.23017		-0.585174	-1.50022	0.0823636		0.264792	1.20146	0.201162		0.284957	1.21837	0.264277		0.563531	1.47788	0.227084		0.849966	1.80246	0.0105604		0.870131	1.82783
17482000	9.18938	9.47698	9.67645	9.03856	9.9218	9.84644	10.0226	9.66322	9.98852	10.1222	10.0181	9.98986	10.4618	10.7178	10.6851	10.212	10.9801	11.1686	11.1658	10.7332		9.34534	9.86352	10.0297	10.5192	11.0119		0.518179	1.43215	0.018584		0.684323	1.60695	0.00342171		1.17383	2.2561	0.000714836		1.66658	3.1746	7.9363e-05		0.166144	1.12206	0.0897676		0.655651	1.57533
17518596	5.00566	5.36487	5.19139	4.9073	5.76424	5.78405	5.83941	5.1908	6.77149	6.90133	6.79617	6.18854	7.15323	6.94595	6.86353	6.38902	6.95847	7.08375	6.91657	6.21026		5.11731	5.64462	6.66439	6.83793	6.79226		0.527318	1.44125	0.0278862		1.54708	2.92225	0.0001863		1.72063	3.2958	0.000103929		1.67495	3.19309	0.000279513		1.01976	2.02758	0.00368161		1.19331	2.28677
17313811	8.48551	8.51947	8.43841	8.61811	7.93461	8.00058	7.9818	7.94477	8.04784	8.26012	8.14489	8.30589	8.4563	8.53468	8.64231	8.56523	9.02346	9.4039	8.86904	9.15204		8.51537	7.96544	8.18969	8.54963	9.11211		-0.549932	-1.46402	1.0783e-05		-0.325687	-1.25326	0.00337651		0.034258	1.02403	0.550113		0.596738	1.51229	0.00245734		0.224245	1.16817	0.00978613		0.58419	1.4992
17220432	6.53056	6.17311	5.97027	6.20787	5.95678	5.68094	5.66677	5.50066	6.614	6.70098	6.40377	6.35137	6.60961	6.70556	6.52896	6.5072	6.75003	7.01848	7.03389	6.5893		6.22045	5.70129	6.51753	6.58783	6.84793		-0.519164	-1.43312	0.0132696		0.297075	1.22865	0.0826764		0.367379	1.29001	0.025442		0.627472	1.54486	0.00745243		0.816239	1.76081	0.000643902		0.886543	1.84874
17224015	4.42884	4.57567	4.4314	3.8202	4.50251	4.08174	4.56787	4.30545	5.83096	5.64118	5.48033	5.05802	5.14972	5.6223	5.8356	4.50155	5.81687	5.26343	5.46496	5.49687		4.31403	4.36439	5.50262	5.27729	5.51053		0.0503668	1.03553	0.810176		1.1886	2.27931	0.00233085		0.963267	1.94972	0.0298696		1.1965	2.29184	0.00106967		1.13823	2.20111	0.00119638		0.9129	1.88283
17535434	9.55695	9.221	9.40447	9.00282	9.72126	9.30557	9.25648	9.34944	10.592	10.3204	10.6211	9.89187	10.4521	10.4059	10.6155	10.1182	10.5637	10.6705	10.7032	10.2786		9.29631	9.40819	10.3563	10.3979	10.554		0.111877	1.08063	0.510091		1.06003	2.08497	0.00217522		1.10162	2.14595	0.000434481		1.25768	2.3911	0.000178925		0.948151	1.9294	0.00315102		0.989739	1.98583
17246299	7.90487	7.95336	8.09944	8.07144	8.25048	8.09172	8.20284	7.91103	8.8641	9.33276	9.31008	8.95613	9.21582	9.1564	9.57415	9.03134	9.25788	9.44454	9.44504	8.88929		8.00728	8.11402	9.11577	9.24443	9.25919		0.106741	1.07679	0.273702		1.10849	2.1562	0.000136511		1.23715	2.35732	6.25591e-05		1.25191	2.38157	0.000104682		1.00175	2.00242	0.000405593		1.13041	2.18921
17328610	4.61608	4.62849	4.67035	4.66071	4.75138	4.16422	4.3916	4.08062	5.0481	4.74171	5.46817	4.58019	5.12253	5.51463	5.56695	4.9504	5.3525	6.02227	5.42042	5.17088		4.64391	4.34695	4.95955	5.28863	5.49152		-0.296951	-1.22855	0.0959697		0.31564	1.24456	0.158016		0.644722	1.56344	0.00521543		0.847613	1.79952	0.00376774		0.612591	1.529	0.0473222		0.941673	1.92075
17220148	6.18645	6.11841	6.75325	6.21955	6.90226	6.83404	7.0113	5.96531	7.76027	8.01137	8.01184	7.12678	7.83468	7.70457	8.20053	6.83872	7.9546	8.11507	8.027	7.19165		6.31942	6.67823	7.72757	7.64462	7.82208		0.35881	1.28237	0.249353		1.40815	2.65396	0.00148069		1.32521	2.50569	0.00636695		1.50266	2.83365	0.00112791		1.04934	2.06958	0.0165102		0.966398	1.95396
17529888	5.69501	5.82483	5.65129	5.42802	6.29946	5.65907	6.15935	5.71445	6.84387	6.82806	7.21713	6.67721	7.0618	7.1103	7.20183	6.82828	7.38416	7.12085	7.30518	6.59446		5.64979	5.95808	6.89157	7.05055	7.10116		0.308297	1.23825	0.137124		1.24178	2.36491	0.00012112		1.40077	2.64042	1.83392e-05		1.45138	2.73469	0.000311111		0.933486	1.90989	0.00316879		1.09247	2.13239
17221401	3.25493	3.31895	3.1946	2.95222	3.20464	3.19828	3.35707	2.82168	3.50549	3.43474	3.2261	3.23096	3.92092	3.52088	4.0953	3.35071	3.87517	4.34695	4.05261	4.87901		3.18017	3.14542	3.34933	3.72195	4.28844		-0.0347562	-1.02438	0.811317		0.169151	1.1244	0.165659		0.541779	1.45577	0.0292578		1.10826	2.15586	0.0031869		0.203908	1.15181	0.180033		0.576536	1.49126
17260747	4.3431	4.03428	4.24862	4.9454	4.53851	4.5482	3.88209	4.69567	6.1641	6.37368	6.01369	5.80397	5.68866	5.66951	6.16905	5.95515	5.64127	5.50855	5.86668	5.21523		4.39285	4.41612	6.08886	5.87059	5.55793		0.0232707	1.01626	0.933284		1.69601	3.24004	0.000313344		1.47774	2.78513	0.000649577		1.16509	2.24246	0.00271968		1.67274	3.1882	0.000255122		1.45447	2.74056
17403864	4.37206	2.8694	4.12761	3.93977	2.31689	4.08473	3.74379	3.32388	4.48363	2.99859	2.1165	4.78271	5.22411	3.2811	3.62288	3.98078	4.06564	4.54242	4.91111	4.51705		3.82721	3.36732	3.59536	4.02722	4.50906		-0.459887	-1.37543	0.39892		-0.231849	-1.17434	0.755293		0.200008	1.1487	0.722798		0.681848	1.60419	0.11794		0.228038	1.17124	0.767224		0.659895	1.57997
17498502	10.525	10.4992	10.1208	10.6414	11.6494	11.0633	10.3023	10.5564	12.5278	12.3654	12.4119	12.3814	12.3324	12.3534	12.2473	12.285	12.0785	11.8925	11.9996	12.1581		10.4466	10.8928	12.4216	12.3045	12.0322		0.446255	1.3625	0.210564		1.97503	3.93136	3.01126e-06		1.85794	3.62491	3.65215e-06		1.58558	3.00128	1.56706e-05		1.52877	2.88541	0.00222748		1.41169	2.66049
17523188	5.89987	6.66073	6.55828	6.53842	6.46051	5.97006	6.06567	6.25853	6.83415	6.6523	6.7424	6.93511	7.02851	7.16233	7.38175	6.63893	7.35933	7.21718	7.37718	7.35802		6.41433	6.18869	6.79099	7.05288	7.32793		-0.225631	-1.16929	0.312752		0.376665	1.29834	0.0864251		0.638553	1.55677	0.033909		0.913601	1.88374	0.00212142		0.602296	1.51813	0.00288452		0.864184	1.82031
17547853	4.01292	3.8566	3.79301	3.89779	3.79434	3.86406	3.46301	4.05798	5.9398	5.7495	4.5502	4.85894	5.89936	4.5248	4.67795	5.79647	4.80576	4.63652	5.67549	4.61389		3.89008	3.79485	5.27461	5.22464	4.93291		-0.0952317	-1.06824	0.498509		1.38453	2.61087	0.00660384		1.33456	2.52199	0.010595		1.04284	2.06027	0.00648203		1.47976	2.78903	0.00623196		1.4298	2.69409
17299268	5.69368	5.01828	4.89274	4.36742	6.22709	5.9314	5.93582	5.33385	7.68094	7.54789	7.5667	6.76873	7.46455	7.40883	7.69298	6.59678	7.13177	7.25259	7.03165	6.56139		4.99303	5.85704	7.39107	7.29078	6.99435		0.864009	1.82009	0.0401398		2.39804	5.27086	0.000432893		2.29776	4.91692	0.00072618		2.00132	4.00366	0.000676348		1.53403	2.89593	0.0015808		1.43375	2.70147
17515315	8.13702	7.76312	8.23927	6.75264	9.25544	8.60771	8.46195	8.13022	10.026	9.73752	10.1356	9.30051	9.96029	9.87164	9.8345	9.43564	10.0965	9.74702	9.78663	9.37257		7.72302	8.61383	9.79992	9.77552	9.75068		0.890813	1.85422	0.074552		2.07691	4.21902	0.00171975		2.0525	4.14825	0.0012343		2.02766	4.07744	0.00154851		1.18609	2.27536	0.0075974		1.16169	2.23719
17284135	7.42718	7.06351	7.05912	7.54914	6.73858	6.55896	7.13224	7.38496	8.28722	8.27778	8.58973	8.04993	8.20271	8.08697	8.36999	7.99616	7.97795	8.21565	8.11318	8.05015		7.27474	6.95369	8.30117	8.16396	8.08923		-0.321053	-1.24924	0.204189		1.02643	2.03697	0.00086385		0.889218	1.85217	0.00100442		0.814492	1.75868	0.00095286		1.34748	2.54467	0.000812533		1.21027	2.31381
17298364	9.86177	9.59337	9.5128	10.3907	9.74812	9.85272	10.0561	9.50824	10.6522	10.6685	10.6111	10.2549	10.8992	11.0475	11.1888	10.3735	11.0614	11.2709	10.9102	10.4495		9.83967	9.79129	10.5467	10.8772	10.923		-0.0483778	-1.0341	0.839457		0.707005	1.63241	0.0186752		1.03757	2.05276	0.00803887		1.08335	2.11895	0.00632957		0.755382	1.68808	0.00239171		1.08595	2.12277
17484907	8.53051	8.67942	8.89188	9.10621	8.21069	8.52106	8.43147	8.73634	9.26026	9.21212	9.35845	9.15118	9.53208	9.27843	9.79804	9.26188	9.68308	9.88769	9.23421	9.61322		8.802	8.47489	9.2455	9.46761	9.60455		-0.327115	-1.2545	0.096614		0.443497	1.3599	0.0157286		0.665605	1.58623	0.00966335		0.802544	1.74417	0.00494787		0.770611	1.70599	0.000596739		0.99272	1.98993
17342308	4.8112	4.83746	4.84138	4.81711	5.30952	5.27413	4.9663	4.73156	6.49536	6.81691	7.02073	6.56933	6.43004	6.26117	6.46179	5.83316	6.34474	6.3355	6.24041	5.87858		4.82679	5.07038	6.72558	6.24654	6.19981		0.243588	1.18393	0.125563		1.8988	3.72902	4.09209e-06		1.41975	2.67539	6.49156e-05		1.37302	2.59012	1.60706e-05		1.65521	3.14968	9.90475e-05		1.17616	2.25975
17433931	6.10588	6.47085	6.31425	6.76584	6.27252	6.50363	6.2328	6.30672	7.08896	6.87369	7.52506	7.0847	6.65747	7.40152	7.69682	7.08975	7.28149	7.61634	7.48895	7.44462		6.41421	6.32892	7.1431	7.21139	7.45785		-0.0852858	-1.0609	0.593814		0.728898	1.65737	0.0096657		0.797184	1.73771	0.0228105		1.04364	2.06143	0.000527231		0.814184	1.7583	0.00159408		0.88247	1.84353
17513641	9.17485	9.33561	9.54974	9.42307	9.65875	9.45835	9.52511	9.73375	10.2946	10.3503	10.4403	10.6194	10.311	10.4237	10.4311	10.4129	10.5663	10.8245	10.5053	10.9907		9.37081	9.59399	10.4261	10.3947	10.7217		0.223176	1.1673	0.0681816		1.05532	2.07818	5.95849e-05		1.02384	2.03332	1.8058e-05		1.35088	2.55067	6.523e-05		0.832147	1.78033	0.000119979		0.80066	1.7419
17548717	9.33201	9.29931	9.68595	9.13821	9.44417	9.49809	9.75762	9.34592	9.1304	9.15156	9.1613	9.11615	9.54026	9.95553	10.0203	9.57804	10.6188	10.8058	10.5938	10.519		9.36387	9.51145	9.13985	9.77354	10.6344		0.14758	1.10771	0.348267		-0.22402	-1.16798	0.101354		0.409672	1.32838	0.0525141		1.27049	2.41243	6.75502e-05		-0.3716	-1.29379	0.00568812		0.262092	1.19922
17232215	5.48271	6.13856	5.46146	6.49741	5.89307	5.46876	5.61003	6.57231	5.74559	5.72734	5.96503	7.48393	6.06037	6.44029	6.11572	7.83184	6.51989	6.74677	6.1335	8.63234		5.89504	5.88604	6.23047	6.61206	7.00812		-0.00899375	-1.00625	0.98054		0.335434	1.26176	0.521178		0.717019	1.64378	0.191504		1.11309	2.16308	0.118669		0.344428	1.26965	0.506313		0.726013	1.65406
17548983	5.86046	6.30597	5.96199	6.32927	5.8215	5.6578	5.89027	5.63409	6.50971	6.9736	6.98827	6.16976	6.40761	6.97822	6.7249	5.99648	6.8434	7.23547	6.95835	6.4513		6.11443	5.75091	6.66033	6.5268	6.87213		-0.363513	-1.28655	0.0355121		0.545908	1.45994	0.0559335		0.412377	1.33088	0.140726		0.757705	1.6908	0.00942606		0.909421	1.87829	0.00463452		0.775889	1.71225
17344122	9.22959	8.5561	8.96992	9.86645	8.36338	8.53589	8.8383	9.14338	9.62786	9.6507	9.45662	9.67572	9.85713	9.44703	10.1471	9.80358	9.71658	10.1508	9.68947	9.79746		9.15551	8.72024	9.60273	9.81371	9.83858		-0.435276	-1.35217	0.227587		0.447211	1.3634	0.160108		0.658195	1.57811	0.0778422		0.683061	1.60554	0.059515		0.882487	1.84355	0.00262038		1.09347	2.13387
17458393	11.5754	11.2332	11.2677	11.6969	10.842	10.5613	10.6297	11.4614	11.6373	11.468	11.167	11.9234	11.6803	11.6723	11.6881	12.3241	11.7789	12.0366	11.7881	12.3639		11.4433	10.8736	11.5489	11.8412	11.9919		-0.569683	-1.4842	0.0512539		0.105635	1.07597	0.60789		0.397897	1.31759	0.0904942		0.54857	1.46264	0.0220495		0.675318	1.59695	0.0401714		0.96758	1.95556
17405789	7.60068	7.60336	7.5124	7.26479	7.95347	7.88324	7.60928	7.11935	8.7071	8.83318	9.06508	8.48854	9.10313	8.57517	9.12297	8.31705	8.75098	8.87042	8.74874	8.66449		7.49531	7.64134	8.77347	8.77958	8.75866		0.146028	1.10652	0.503555		1.27816	2.4253	0.000115853		1.28427	2.43559	0.000986515		1.26335	2.40053	8.28461e-06		1.13213	2.19183	0.00233873		1.13824	2.20113
17363865	7.75623	8.08086	8.09691	8.05799	8.22724	7.86063	7.7169	8.29221	8.47208	8.58934	9.01684	8.57016	8.69266	8.82295	8.69337	8.53451	9.20125	9.27397	9.17815	8.90835		7.998	8.02425	8.6621	8.68587	9.14043		0.0262492	1.01836	0.876213		0.664107	1.58459	0.00384619		0.687875	1.61091	0.000470783		1.14243	2.20753	5.67607e-05		0.637858	1.55602	0.0136152		0.661626	1.58186
17444016	5.2205	5.5125	5.77977	4.61757	5.48039	5.08287	5.34144	4.3476	5.32605	5.67917	5.58939	5.20828	6.17899	6.46371	6.4058	5.06024	6.29259	6.81463	6.08959	5.51905		5.28258	5.06308	5.45072	6.02719	6.17896		-0.21951	-1.16434	0.5588		0.168137	1.12361	0.560069		0.744601	1.67551	0.120813		0.89638	1.86139	0.0498056		0.387646	1.30826	0.208795		0.96411	1.95086
17421908	5.47239	5.15047	4.98273	5.21089	5.16927	5.1933	4.99094	4.84403	6.05288	5.9871	5.79874	5.62246	5.97805	5.60854	6.2982	5.98837	5.86216	6.04587	6.3538	6.39508		5.20412	5.04939	5.8653	5.96829	6.16423		-0.154735	-1.11322	0.280788		0.661177	1.58137	0.00332116		0.764167	1.69839	0.0045896		0.960107	1.94545	0.00105861		0.815911	1.76041	0.000676904		0.918902	1.89068
17339187	5.46949	4.86255	5.08272	5.63888	5.83474	5.55391	5.59114	5.73812	6.80119	6.83555	6.91899	6.60791	6.81025	6.85121	6.92262	6.64807	6.95426	6.74367	6.84617	6.63097		5.26341	5.67947	6.79091	6.80804	6.79377		0.416064	1.33428	0.0697809		1.5275	2.88286	0.000192411		1.54463	2.91728	0.000167761		1.53036	2.88857	0.000197319		1.11143	2.1606	2.04026e-05		1.12856	2.18641
17550456	3.87591	3.55875	3.8359	4.27162	4.30986	3.5899	3.51805	3.84844	4.24826	4.6222	5.01536	4.28476	4.64135	4.74593	5.25858	4.54187	5.11845	4.9974	4.80064	4.79693		3.88554	3.81656	4.54265	4.79693	4.92835		-0.0689827	-1.04898	0.775791		0.657102	1.57691	0.029478		0.911388	1.88085	0.00564697		1.04281	2.06024	0.000770551		0.726084	1.65414	0.0284098		0.980371	1.97297
17409839	8.85512	8.65246	8.62789	8.88678	8.53596	8.176	8.60052	8.31417	9.10625	9.07942	8.89544	8.91165	9.35438	9.22049	9.53069	9.22572	9.5261	9.4339	9.79162	9.3221		8.75557	8.40666	8.99819	9.33282	9.51843		-0.348904	-1.27359	0.0262759		0.242626	1.18314	0.0313411		0.577255	1.49201	0.00112393		0.762867	1.69686	0.000728622		0.59153	1.50684	0.00192119		0.926159	1.90021
17292828	4.59721	4.69931	4.78612	4.50687	5.30433	5.09715	4.97814	4.6915	6.94481	6.85791	7.00116	6.25259	6.62814	6.29737	6.82125	6.0281	6.16043	6.47071	6.19373	5.69242		4.64738	5.01778	6.76412	6.44372	6.12932		0.3704	1.29271	0.039819		2.11674	4.33712	2.54131e-05		1.79634	3.47337	7.05e-05		1.48194	2.79325	0.000136377		1.74634	3.35506	0.000187965		1.42594	2.68689
17523190	7.30044	6.91115	8.04021	8.24264	6.92075	6.58286	7.15974	7.43175	8.62971	8.4097	8.42993	9.00281	8.27032	7.77726	8.49103	8.40757	8.21565	8.09683	7.912	8.31119		7.62361	7.02378	8.61804	8.23654	8.13392		-0.599833	-1.51554	0.147109		0.99443	1.99229	0.0267776		0.612936	1.52937	0.130992		0.510309	1.42436	0.166007		1.59426	3.0194	0.000413362		1.21277	2.31782
17334262	7.87696	8.06565	7.98487	8.41522	8.27151	8.19828	8.02922	7.99371	8.76617	8.91155	9.22224	8.95342	8.91268	8.91484	9.30974	8.84038	9.15199	9.29018	9.27231	9.21335		8.08568	8.12318	8.96335	8.99441	9.23196		0.0375045	1.02634	0.789196		0.877669	1.8374	0.00111508		0.908736	1.8774	0.0011958		1.14628	2.21342	7.72581e-05		0.840165	1.79025	0.000354454		0.871231	1.82922
17293513	6.0392	5.32948	5.87514	6.71385	6.26079	6.05402	6.71096	6.76753	8.1431	7.63413	7.17388	7.13807	7.45635	7.29812	7.82794	7.71541	7.47862	7.6073	7.9309	7.20999		5.98942	6.44832	7.5223	7.57445	7.5567		0.458907	1.3745	0.218374		1.53288	2.89363	0.0060587		1.58504	3.00016	0.00217936		1.56729	2.96347	0.0028049		1.07397	2.10522	0.0104722		1.12613	2.18273
17448565	7.11883	7.41528	7.45231	7.90577	8.12043	7.81986	8.23444	8.41457	8.12733	8.06193	7.85625	8.60409	8.84982	8.91756	9.03393	9.23273	9.07991	9.26768	9.41958	9.25242		7.47305	8.14732	8.1624	9.00851	9.2549		0.674278	1.5958	0.0165738		0.689354	1.61256	0.022773		1.53546	2.89882	0.000154952		1.78185	3.43867	5.51029e-05		0.0150757	1.0105	0.942785		0.861186	1.81653
17547690	3.59681	3.36737	2.77903	3.43684	3.08488	3.51512	3.22224	3.11963	4.24611	3.94267	4.75551	4.34382	4.18541	4.44803	5.01657	3.68611	4.25954	4.69677	4.09349	4.31532		3.29501	3.23547	4.32203	4.33403	4.34128		-0.0595422	-1.04214	0.779732		1.02702	2.0378	0.00574506		1.03902	2.05483	0.0197491		1.04627	2.06518	0.00310052		1.08656	2.12367	0.00138689		1.09856	2.14141
17215065	4.41128	3.77469	4.86111	5.16476	4.63963	4.82376	4.23821	4.61222	5.53677	5.01544	5.16052	4.21741	5.37862	5.60103	5.74207	4.60154	5.94968	6.27515	5.96905	4.54082		4.55296	4.57845	4.98254	5.33082	5.68368		0.025496	1.01783	0.940218		0.429577	1.34684	0.335466		0.777857	1.71458	0.0963799		1.13072	2.18968	0.0611987		0.404081	1.32325	0.23156		0.752361	1.68455
17439805	3.97102	3.99481	3.57643	3.62932	4.13274	3.74753	3.59873	3.74094	4.84462	4.79675	4.28182	5.93748	3.86572	4.58234	3.91977	5.65245	4.93948	4.87812	4.6014	5.21622		3.79289	3.80499	4.96517	4.50507	4.90881		0.0120935	1.00842	0.941854		1.17227	2.25366	0.0183892		0.712179	1.63828	0.148839		1.11591	2.16732	0.00055455		1.16018	2.23485	0.0194455		0.700085	1.6246
17340967	7.3279	6.77236	7.21724	7.40845	7.26132	6.99926	7.49537	7.19334	7.90654	8.09836	7.7983	7.65735	8.21116	8.08174	8.16785	8.01232	8.34786	8.48581	8.47201	8.05739		7.18149	7.23732	7.86514	8.11827	8.34077		0.0558367	1.03946	0.760457		0.68365	1.6062	0.00688165		0.936779	1.91425	0.000745122		1.15928	2.23346	0.000540477		0.627814	1.54522	0.00393517		0.880942	1.84158
17472777	7.01441	7.5138	6.99264	7.34898	7.0626	6.95739	6.73971	7.1427	7.51421	7.61059	7.64871	7.88289	7.8781	7.83777	7.76645	8.0949	8.09828	7.96993	8.07351	8.17421		7.21746	6.9756	7.6641	7.8943	8.07898		-0.241859	-1.18252	0.169725		0.446642	1.36286	0.0247699		0.676845	1.59864	0.0035941		0.861523	1.81696	0.000692433		0.688501	1.61161	0.00107851		0.918705	1.89042
17496645	5.70285	5.75661	5.76545	6.15828	6.14558	6.41729	5.80893	6.11995	7.06721	7.28483	7.36924	7.31966	7.30961	7.34624	7.51127	6.62991	7.27661	7.51948	6.91736	7.18833		5.8458	6.12294	7.26023	7.19926	7.22545		0.277141	1.21179	0.139693		1.41444	2.66555	2.77583e-05		1.35346	2.55524	0.000872508		1.37965	2.60205	0.000147344		1.13729	2.19968	0.000195465		1.07632	2.10865
17317115	4.54815	4.13269	4.42776	4.52545	4.63798	4.27042	4.3149	4.76833	5.54288	5.76901	5.98271	5.62934	5.58398	5.39695	5.97193	5.37544	5.34263	5.73666	5.80059	5.5202		4.40851	4.49791	5.73098	5.58208	5.60002		0.0893968	1.06393	0.584644		1.32247	2.50094	6.63723e-05		1.17356	2.25568	0.000427922		1.19151	2.28391	0.000154519		1.23307	2.35067	0.000210327		1.08417	2.12015
17320967	6.56906	6.17106	6.06586	6.76285	6.17172	5.98252	6.05152	6.44826	6.6981	6.61838	6.65283	6.84508	6.96281	7.05534	7.02789	7.10672	7.17982	7.47183	7.15758	7.25303		6.39221	6.16351	6.7036	7.03819	7.26557		-0.228702	-1.17178	0.282534		0.31139	1.2409	0.119759		0.64598	1.5648	0.00829352		0.873358	1.83192	0.00279178		0.540092	1.45407	0.00321829		0.874682	1.8336
17363903	8.27725	8.25857	7.61458	8.96302	8.36978	7.85882	7.12625	8.4885	9.46771	9.52619	9.46173	9.9472	9.35916	9.10832	9.17723	9.86566	8.96257	8.69518	9.0479	9.54453		8.27836	7.96084	9.60071	9.37759	9.06255		-0.31752	-1.24619	0.472772		1.32235	2.50073	0.00445421		1.09924	2.14241	0.0146571		0.78419	1.72212	0.0537089		1.63987	3.11638	0.00256917		1.41676	2.66985
17548916	3.02781	3.5059	3.77422	3.45958	3.77561	3.81008	3.9201	3.34929	3.97002	3.87577	4.25747	4.10059	3.89419	4.75088	4.5161	3.86575	4.82291	5.01411	4.72956	4.69491		3.44188	3.71377	4.05096	4.25673	4.81537		0.271892	1.20739	0.220676		0.609083	1.52529	0.0132236		0.814852	1.75912	0.0238384		1.37349	2.59097	0.000194074		0.337192	1.2633	0.0659528		0.54296	1.45696
17344336	7.61735	7.89619	7.45661	8.03086	7.55555	7.42051	7.27352	7.48479	9.12415	9.16949	9.38576	9.07367	8.42567	8.5887	8.60482	8.54705	8.5707	8.66743	8.35674	8.54328		7.75025	7.43359	9.18827	8.54156	8.53454		-0.316659	-1.24544	0.0695068		1.43802	2.70948	6.65329e-05		0.791307	1.73064	0.00115477		0.784286	1.72224	0.0016884		1.75468	3.3745	1.2787e-06		1.10797	2.15542
17461114	4.10556	4.16369	4.00512	4.24901	4.30625	3.95423	4.24053	3.98859	4.64019	4.49233	4.44164	4.49575	4.75737	5.35641	4.99405	4.35596	5.36219	5.32179	5.25303	4.95498		4.13084	4.1224	4.51748	4.86595	5.223		-0.008443	-1.00587	0.93687		0.386635	1.30734	0.00115586		0.735106	1.66452	0.0144624		1.09216	2.13192	4.73217e-05		0.395078	1.31501	0.00695235		0.743549	1.67429
17440812	5.11936	5.24261	4.89322	5.57779	5.34239	5.72497	5.05444	5.30696	6.34346	6.55632	6.28936	6.25332	5.99379	6.89101	6.61459	6.10721	6.5865	6.79305	6.22697	6.21779		5.20824	5.35719	6.36061	6.40165	6.45607		0.148948	1.10876	0.482172		1.15237	2.22278	0.000340142		1.19341	2.28692	0.0034217		1.24783	2.37484	0.000805493		1.00342	2.00475	0.000624616		1.04446	2.06259
17253422	4.94227	5.21632	5.27241	5.94662	5.54039	5.5883	5.93963	5.55391	5.86498	6.08282	6.42412	6.47169	5.89537	6.31841	6.32376	6.0918	6.84771	6.85236	6.5536	6.76347		5.3444	5.65556	6.2109	6.15734	6.75428		0.311154	1.2407	0.231207		0.866498	1.82323	0.0151281		0.812932	1.75678	0.0139041		1.40988	2.65715	0.000757738		0.555344	1.46952	0.0182835		0.501778	1.41596
17431938	4.70367	5.18411	4.98883	4.97859	4.79193	4.63667	4.90171	4.67524	4.47943	4.64607	5.16212	4.75735	5.01525	4.99012	5.08397	4.68972	5.79819	6.3816	5.67962	5.54094		4.9638	4.75139	4.76124	4.94477	5.85009		-0.212412	-1.15862	0.115681		-0.202556	-1.15074	0.292825		-0.0190332	-1.01328	0.889917		0.886289	1.84842	0.00550189		0.0098565	1.00686	0.952046		0.193379	1.14344
17514830	5.81001	4.9502	5.76989	7.09517	6.17766	5.62699	6.25892	6.4519	7.91347	7.99511	6.91229	7.01542	7.93291	6.72741	7.70625	7.53057	7.05405	7.15337	7.90218	6.79913		5.90632	6.12887	7.45907	7.47428	7.22718		0.22255	1.16679	0.657307		1.55276	2.93377	0.0259144		1.56797	2.96486	0.022639		1.32086	2.49816	0.0391251		1.33021	2.51438	0.00759086		1.34542	2.54104
17548238	9.38428	9.33856	9.763	9.15468	9.52123	9.5383	9.85422	9.39173	9.22796	9.30945	9.21982	9.18862	9.58034	10.0129	10.0926	9.62576	10.6776	10.7976	10.6594	10.559		9.41013	9.57637	9.23646	9.8279	10.6734		0.166242	1.12213	0.341836		-0.173667	-1.12792	0.230758		0.417766	1.33586	0.0625817		1.26327	2.4004	9.07423e-05		-0.339909	-1.26568	0.015473		0.251524	1.19046
17548561	6.0507	6.44301	6.45463	6.07341	6.48441	6.26187	6.74662	6.313	6.88754	6.98937	7.24831	6.64551	7.12208	7.69303	7.51448	6.61965	7.62368	8.03812	7.20267	7.32605		6.25544	6.45148	6.94268	7.23731	7.54763		0.196037	1.14555	0.256459		0.687246	1.61021	0.00634394		0.981873	1.97503	0.00967674		1.29219	2.449	0.00100029		0.491209	1.40562	0.0252522		0.785836	1.72409
17420514	6.64088	6.44275	6.60284	6.62438	6.70475	6.59322	6.8955	6.68093	7.4397	7.44882	7.28578	7.78989	7.37628	7.57134	7.54543	7.60915	7.61326	8.14953	7.4697	8.01786		6.57771	6.7186	7.49105	7.52555	7.81259		0.140889	1.10258	0.122204		0.913337	1.8834	0.000219979		0.94784	1.92898	9.08619e-06		1.23488	2.35361	0.000322638		0.772448	1.70817	0.000791182		0.80695	1.74951
17548987	7.41762	7.94231	7.95329	7.78947	7.87037	7.93488	7.74683	7.50427	8.59165	8.66603	8.66324	8.39652	8.51817	8.98138	9.07165	7.97433	8.86918	9.55227	8.7747	8.23233		7.77567	7.76409	8.57936	8.63638	8.85712		-0.0115898	-1.00807	0.943571		0.803685	1.74555	0.00122324		0.860706	1.81593	0.0221825		1.08145	2.11616	0.0110363		0.815275	1.75963	0.000379885		0.872296	1.83057
17492329	3.19309	3.26842	3.52426	3.37771	3.25676	3.78958	4.21927	3.50062	3.23137	3.96798	3.44751	3.72293	3.51288	3.87864	3.94364	3.31334	4.61481	6.20925	4.83379	3.47463		3.34087	3.69156	3.59244	3.66212	4.78312		0.350688	1.27517	0.160471		0.251576	1.19051	0.202718		0.321253	1.24942	0.101702		1.44225	2.71744	0.0434966		-0.0991125	-1.07111	0.718125		-0.0294353	-1.02061
17432749	4.41216	3.95742	4.18445	4.08324	4.94013	4.13804	4.5553	4.36184	5.46153	5.67225	5.13874	5.0297	5.69409	5.48614	5.59053	5.34259	5.4966	5.49527	5.74043	5.62412		4.15932	4.49883	5.32555	5.52834	5.58911		0.339507	1.26532	0.132902		1.16623	2.24425	0.000571491		1.36902	2.58295	2.99771e-05		1.42979	2.69407	1.47562e-05		0.826728	1.77366	0.0104184		1.02951	2.04133
17429521	4.68553	4.18879	5.11884	5.658	4.50734	5.03048	4.98979	5.38066	5.30696	5.29465	5.39243	5.46329	4.71913	5.53241	5.59082	4.78337	6.24918	6.38215	6.1005	5.53712		4.91279	4.97707	5.36433	5.15643	6.06724		0.0642818	1.04556	0.864373		0.451541	1.3675	0.201981		0.243645	1.18398	0.556074		1.15445	2.22599	0.0192335		0.387259	1.30791	0.0796742		0.179364	1.13238
17402662	4.52679	4.41823	4.83113	4.82993	4.56656	4.50847	4.66977	4.37936	4.34007	4.76401	5.0977	5.20752	4.84913	5.04165	4.91757	5.33274	5.23404	5.5825	5.12601	6.53332		4.65152	4.53104	4.85233	5.03527	5.61897		-0.120478	-1.0871	0.360871		0.200808	1.14934	0.40028		0.383754	1.30473	0.043305		0.967447	1.95538	0.0283905		0.321287	1.24944	0.16677		0.504232	1.41837
17374722	5.38981	5.32541	5.24149	5.51137	6.42012	6.23803	5.91762	5.90832	7.693	7.87412	8.21441	7.54669	7.51459	7.52653	7.94193	7.28481	7.288	7.36975	7.35276	6.82462		5.36702	6.12102	7.83205	7.56696	7.20878		0.754001	1.68646	0.00156852		2.46503	5.52139	3.89444e-06		2.19994	4.5946	5.87082e-06		1.84176	3.58448	1.25276e-05		1.71103	3.27395	0.000108575		1.44594	2.7244
17327802	6.36423	6.19978	6.12545	6.14832	6.15875	6.05569	6.17792	5.8797	6.82104	6.8586	7.25331	6.60543	7.12862	6.99629	7.34838	6.52503	7.25127	7.46123	7.26213	6.64668		6.20944	6.06801	6.88459	6.99958	7.15533		-0.141428	-1.103	0.155046		0.675149	1.59676	0.00351958		0.790135	1.72924	0.00489329		0.945887	1.92637	0.00215419		0.816577	1.76122	0.00166584		0.931563	1.90734
17373616	4.32825	4.5066	4.39687	4.51313	4.5808	4.48526	4.0432	4.68832	4.22567	4.31095	3.74758	4.20834	4.8221	4.56729	4.71939	4.56919	5.39336	5.88654	5.82483	5.03916		4.43621	4.44939	4.12313	4.66949	5.53597		0.013182	1.00918	0.932165		-0.313079	-1.24236	0.0592929		0.233278	1.1755	0.0226138		1.09976	2.14319	0.00166262		-0.326261	-1.25376	0.137329		0.220096	1.16481
17291353	9.06968	8.62621	9.13236	9.14977	9.43936	9.18472	9.49922	10.0615	10.8803	10.6682	10.8675	10.53	10.9778	10.5763	10.9189	10.6901	10.5791	10.5638	10.6772	10.7092		8.9945	9.54619	10.7365	10.7908	10.6323		0.551684	1.4658	0.0478532		1.74201	3.34501	2.442e-05		1.79627	3.47322	2.57449e-05		1.63781	3.11193	1.46795e-05		1.19033	2.28204	0.00109006		1.24459	2.36951
17230550	7.80006	8.055	8.29334	6.97005	8.79547	8.6191	8.43156	7.58713	9.01165	9.24257	9.66977	8.41912	9.43487	9.55086	9.88366	8.54287	9.59996	9.77908	9.60919	8.78705		7.77961	8.35832	9.08578	9.35307	9.44382		0.578704	1.49351	0.191445		1.30616	2.47283	0.0151897		1.57345	2.97616	0.0082255		1.6642	3.16939	0.00380874		0.72746	1.65572	0.0994376		0.99475	1.99273
17292547	8.88545	9.14094	8.83632	8.46545	9.46871	9.12051	8.44618	8.75341	9.52057	9.56888	9.69669	9.32803	9.89102	9.95988	9.69362	9.43292	10.2384	9.90785	10.0322	9.94914		8.83204	8.94721	9.52854	9.74436	10.0319		0.115163	1.0831	0.675564		0.6965	1.62057	0.00464661		0.912319	1.88207	0.00246291		1.19987	2.29718	0.000266373		0.581337	1.49623	0.0479731		0.797155	1.73767
17370439	6.04377	6.41416	6.73105	5.41268	6.40856	6.45887	6.73698	6.27745	7.04495	7.02354	7.39103	6.93476	7.62626	7.5079	7.72197	7.2074	7.85427	7.44576	7.57314	7.34258		6.15042	6.47046	7.09857	7.51588	7.55394		0.320049	1.24837	0.325961		0.948154	1.9294	0.0196679		1.36547	2.5766	0.00416925		1.40352	2.64547	0.00362942		0.628105	1.54553	0.00407591		1.04542	2.06396
17458407	4.48179	4.69311	4.37753	4.60765	4.7347	4.11497	3.91133	3.71427	5.62318	5.58291	5.45543	4.78764	5.79561	5.82994	5.69709	5.3466	5.39081	5.10395	5.07574	5.23681		4.54002	4.11882	5.36229	5.66731	5.20183		-0.421201	-1.33904	0.118883		0.822271	1.76819	0.00732337		1.12729	2.18448	0.000132752		0.66181	1.58207	0.000576052		1.24347	2.36768	0.00555844		1.54849	2.9251
17316690	8.62294	8.54254	8.50401	8.42054	7.72397	7.95164	7.78143	7.43355	9.05213	8.827	9.02459	8.78477	8.63212	8.77176	8.95813	8.5167	8.76103	9.0712	9.0481	8.34145		8.52251	7.72265	8.92212	8.71968	8.80544		-0.799861	-1.74093	0.000453548		0.399613	1.31915	0.00244367		0.197167	1.14645	0.106646		0.282936	1.21667	0.157291		1.19947	2.29656	8.1612e-05		0.997028	1.99588
17316390	5.29942	4.86646	5.30405	6.03	5.14506	5.38945	4.83287	5.82237	5.96443	5.79163	5.98822	5.86502	6.25329	5.72612	6.52358	5.71986	6.31813	6.36172	6.80929	6.03128		5.37498	5.29744	5.90232	6.05571	6.3801		-0.0775433	-1.05522	0.816061		0.527338	1.44127	0.0753143		0.680729	1.60295	0.0727702		1.00512	2.00711	0.0133485		0.604882	1.52085	0.02993		0.758273	1.69146
17357148	9.27022	9.4895	9.48527	10.0997	9.30076	9.72426	9.34571	9.48199	9.82386	10.1856	10.1086	10.6949	10.1673	9.72975	10.499	10.1296	10.7919	10.7542	9.96047	10.6732		9.58618	9.46318	10.2032	10.1314	10.5449		-0.122999	-1.089	0.565739		0.617052	1.53374	0.0516234		0.545229	1.45925	0.0620261		0.958752	1.94363	0.0112167		0.740051	1.67024	0.0111968		0.668228	1.58912
17296532	7.13564	7.37246	7.27767	7.33197	7.1185	7.07265	6.92211	6.8704	6.75533	7.21909	6.93203	7.41931	7.22579	7.35084	7.60432	7.50751	7.80196	8.26486	8.15166	8.08891		7.27944	6.99591	7.08144	7.42212	8.07685		-0.283524	-1.21716	0.0112939		-0.197996	-1.1471	0.252703		0.142681	1.10395	0.197273		0.79741	1.73798	0.000373901		0.0855283	1.06108	0.610291		0.426205	1.34369
17381143	4.33832	4.23758	4.31506	4.35431	4.70723	4.62894	4.37552	4.70718	4.38105	4.04481	4.31994	4.73629	4.28135	4.47706	4.90259	4.31535	5.70193	5.89582	6.85789	4.27803		4.31132	4.60472	4.37052	4.49409	5.68342		0.293399	1.22552	0.0121317		0.0592065	1.04189	0.696235		0.182772	1.13506	0.254372		1.3721	2.58847	0.042068		-0.234193	-1.17625	0.199488		-0.110627	-1.0797
17334983	5.89404	4.79574	5.25777	4.29734	5.49912	4.93567	4.36287	5.10083	5.45922	6.21935	5.29599	5.3734	5.59691	5.72422	5.70258	5.41354	5.73937	6.25408	6.18714	6.0298		5.06122	4.97462	5.58699	5.60932	6.0526		-0.0866	-1.06186	0.841087		0.525768	1.4397	0.238085		0.548095	1.46215	0.165504		0.991378	1.98808	0.0326716		0.612368	1.52877	0.102434		0.634695	1.55261
17345666	7.0479	7.38793	7.70178	6.97388	7.61457	7.61282	7.7558	6.94323	8.53583	8.69889	8.70715	8.07464	8.54635	8.79694	8.92393	7.91662	8.5555	8.8301	8.75257	8.09723		7.27787	7.48161	8.50413	8.54596	8.55885		0.203732	1.15167	0.442475		1.22625	2.33959	0.001549		1.26809	2.40842	0.00396196		1.28098	2.43004	0.0015775		1.02252	2.03147	0.00484807		1.06435	2.09123
17548178	7.44156	7.47463	7.94837	7.91371	7.89411	7.24437	7.81268	7.9357	9.14927	8.79374	8.85045	8.82623	8.69083	8.93562	8.91806	8.50858	8.8983	8.88382	8.82627	8.58547		7.69457	7.72172	8.90492	8.76327	8.79847		0.0271475	1.019	0.902032		1.21035	2.31394	0.000274336		1.0687	2.09754	0.000764541		1.1039	2.14934	0.000385266		1.1832	2.2708	0.000611261		1.04155	2.05844
17477774	4.35077	4.17009	4.47218	4.23317	4.39586	4.13639	3.98007	4.06068	3.84551	4.06949	4.20192	4.4233	4.20334	4.11147	4.40423	4.98159	4.83614	6.15672	4.79317	5.0939		4.30655	4.14325	4.13505	4.42516	5.21998		-0.163303	-1.11985	0.195317		-0.171499	-1.12623	0.260842		0.118602	1.08568	0.586372		0.913428	1.88352	0.0311278		-0.00819575	-1.0057	0.95843		0.281905	1.2158
17249375	8.99703	9.19439	9.20381	9.11509	9.25396	9.39427	8.95806	9.12663	10.0794	10.2707	10.4477	10.1063	10.2803	10.4019	10.5567	10.1019	10.2025	10.3695	10.2521	10.2108		9.12758	9.18323	10.2261	10.3352	10.2587		0.0556518	1.03933	0.613318		1.09847	2.14127	2.94899e-05		1.20762	2.30956	2.95919e-05		1.13114	2.19031	1.64905e-06		1.04282	2.06025	0.000168149		1.15197	2.22216
17291001	2.89317	2.40197	2.39713	2.27236	2.36281	2.50287	2.33863	2.66219	3.51109	3.51115	4.24804	3.36531	2.9669	4.09438	3.74098	3.24873	3.23338	4.00544	4.07214	2.85451		2.49116	2.46662	3.6589	3.51275	3.54137		-0.0245335	-1.01715	0.88039		1.16774	2.24659	0.00292888		1.02159	2.03016	0.0118274		1.05021	2.07084	0.0185267		1.19227	2.28513	0.0013791		1.04612	2.06497
17367574	3.49981	3.78933	3.29989	4.4368	3.79122	3.69987	4.4555	4.01188	5.72764	5.50483	4.72477	4.65973	5.51114	4.69333	5.50593	5.34703	5.14284	4.57186	6.44398	4.09837		3.75646	3.98962	5.15424	5.26436	5.06426		0.23316	1.17541	0.466396		1.39778	2.63497	0.00891001		1.5079	2.84396	0.00303929		1.3078	2.47565	0.0597028		1.16462	2.24175	0.0107032		1.27474	2.41955
17212982	8.76256	8.50759	8.22901	8.67548	8.68853	8.49686	8.39625	8.10801	9.91788	9.93263	9.50954	9.29283	9.90027	9.592	9.84459	9.76334	9.49241	9.30527	9.62944	9.5523		8.54366	8.42241	9.66322	9.77505	9.49485		-0.121245	-1.08767	0.499333		1.11956	2.17281	0.00126651		1.23139	2.34794	9.89458e-05		0.951197	1.93348	0.0004307		1.24081	2.36331	0.000782839		1.35264	2.55379
17415778	6.03467	6.15481	6.09922	6.63417	6.22744	5.7409	6.27969	6.27203	6.97918	7.0679	7.18348	7.00516	6.86493	7.14369	7.24815	6.99924	6.92259	7.33678	7.52848	7.01914		6.23072	6.13002	7.05893	7.064	7.20175		-0.100701	-1.07229	0.612939		0.82821	1.77548	0.00120628		0.833286	1.78174	0.00201809		0.971032	1.96024	0.00256051		0.928911	1.90384	0.000521997		0.933987	1.91055
17374848	5.56463	4.62505	3.24701	4.00472	4.13726	4.13028	3.73212	3.84508	4.80726	4.50679	4.75389	3.84394	4.68403	4.55685	4.87858	4.59034	4.73466	4.78116	5.66829	4.94715		4.36036	3.96118	4.47797	4.67745	5.03281		-0.399173	-1.31875	0.455949		0.117615	1.08494	0.834206		0.317095	1.24582	0.546031		0.672456	1.59378	0.256423		0.516788	1.43077	0.0782612		0.716268	1.64293
17550138	5.56463	4.62505	3.24701	4.00472	4.13726	4.13028	3.73212	3.84508	4.80726	4.50679	4.75389	3.84394	4.68403	4.55685	4.87858	4.59034	4.73466	4.78116	5.66829	4.94715		4.36036	3.96118	4.47797	4.67745	5.03281		-0.399173	-1.31875	0.455949		0.117615	1.08494	0.834206		0.317095	1.24582	0.546031		0.672456	1.59378	0.256423		0.516788	1.43077	0.0782612		0.716268	1.64293
17301340	5.11841	4.93998	5.73507	5.28265	4.7791	5.21325	5.43792	5.38403	5.72141	5.9948	6.23033	5.43769	6.53426	5.8649	6.64749	5.65089	6.38978	6.7232	6.01523	5.97192		5.26903	5.20358	5.84606	6.17438	6.27503		-0.0654495	-1.04641	0.782416		0.577032	1.49178	0.0541436		0.905358	1.87301	0.0231041		1.00601	2.00835	0.00634269		0.642482	1.56101	0.0300805		0.970807	1.95994
17290242	8.25815	8.50112	8.0662	8.63923	6.95652	7.14307	6.99949	7.4425	7.84734	7.83792	7.8411	7.82794	8.08894	8.29953	8.18933	7.93624	8.17623	8.26527	8.06916	8.316		8.36618	7.13539	7.83858	8.12851	8.20667		-1.23078	-2.34694	0.000331969		-0.527599	-1.44153	0.00605928		-0.237667	-1.17908	0.161466		-0.159512	-1.11691	0.292742		0.703183	1.62809	0.000687778		0.993115	1.99048
17258738	10.9792	10.8944	10.7089	11.2044	10.2043	10.133	9.9992	10.5314	11.2287	11.2719	11.1998	11.7603	11.1174	11.218	11.3077	11.6462	11.2798	11.2693	11.1568	11.4455		10.9467	10.217	11.3652	11.3223	11.2879		-0.729766	-1.65837	0.00307739		0.418435	1.33648	0.0468582		0.375585	1.29737	0.0505979		0.341117	1.26674	0.028322		1.1482	2.21637	0.00058668		1.10535	2.15151
17288677	3.69605	3.82394	3.87161	3.55493	3.54401	3.686	3.81507	3.78037	3.74941	4.32766	3.58045	4.23606	3.94603	4.35349	4.25764	3.79011	4.70414	4.85357	4.79908	4.75014		3.73663	3.70636	3.97339	4.08682	4.77673		-0.030273	-1.02121	0.75672		0.23676	1.17834	0.271843		0.350184	1.27472	0.0578103		1.0401	2.05637	1.0949e-05		0.267033	1.20333	0.214023		0.380457	1.30175
17342298	9.37853	9.24182	9.51635	9.1015	9.3453	9.17298	9.50036	9.00624	9.97403	9.95325	9.73893	9.5434	10.032	10.0027	10.0339	9.6912	10.4508	10.485	10.5697	9.79647		9.30955	9.25622	9.8024	9.93995	10.3255		-0.0533275	-1.03766	0.714756		0.492853	1.40722	0.0106987		0.630397	1.54799	0.00207707		1.01593	2.02221	0.00221961		0.546181	1.46021	0.00998662		0.683724	1.60628
17276642	10.0877	10.1808	10.0977	9.99149	10.0893	10.1094	9.94931	9.93659	10.6283	10.6985	10.7833	10.981	10.8587	10.9754	11.0149	10.9757	11.1261	10.9549	11.1638	11.1149		10.0894	10.0211	10.7728	10.9562	11.0899		-0.068288	-1.04847	0.296185		0.683336	1.60585	0.000205434		0.866718	1.82351	2.78346e-06		1.00051	2.0007	3.05617e-06		0.751624	1.68369	0.000148435		0.935006	1.9119
17540982	6.42841	6.42717	6.27635	6.58568	6.48824	6.39422	6.37703	6.66579	7.10374	7.00381	7.25035	7.05662	7.22036	7.39362	7.3699	7.22362	7.59018	7.80038	7.54781	7.25924		6.4294	6.48132	7.10363	7.30188	7.5494		0.0519172	1.03664	0.59089		0.674225	1.59574	0.000179974		0.872472	1.8308	3.12712e-05		1.12	2.17347	0.000123517		0.622308	1.53934	0.00032686		0.820555	1.76608
17304493	8.40357	8.56109	8.66038	8.42725	8.4783	8.47819	8.38971	8.10732	9.60706	9.56297	9.64346	9.0318	9.61236	9.62801	9.78384	8.82515	9.62565	9.51946	9.62005	8.95961		8.51307	8.36338	9.46132	9.46234	9.43119		-0.14969	-1.10933	0.209326		0.948251	1.92953	0.000905421		0.949267	1.93089	0.00546522		0.918121	1.88965	0.00166554		1.09794	2.14049	0.000628776		1.09896	2.142
17357971	5.40289	6.24595	5.56649	5.42575	5.99672	6.53244	6.09079	5.52199	6.1432	6.52967	5.85521	5.66725	6.41399	7.22887	5.97044	6.29604	6.98247	7.50812	7.09955	6.81872		5.66027	6.03548	6.04883	6.47734	7.10221		0.375215	1.29703	0.238915		0.388561	1.30909	0.204926		0.817066	1.76182	0.0496079		1.44194	2.71686	0.00111482		0.0133463	1.00929	0.963484		0.441852	1.35835
17444106	10.231	10.3017	10.3701	9.83366	10.4245	10.2598	10.3156	10.1754	10.7044	10.7676	10.7372	9.78935	10.7437	11.0264	11.1103	10.2973	11.4022	11.4501	11.4097	11.1802		10.1841	10.2938	10.4996	10.7944	11.3605		0.109708	1.07901	0.434656		0.315524	1.24446	0.280142		0.6103	1.52658	0.0318365		1.17642	2.26015	0.000125272		0.205816	1.15334	0.429126		0.500592	1.41479
17525418	6.91584	6.71886	6.75599	6.77472	7.0377	6.72137	6.75591	6.39582	8.07459	8.11163	8.10032	7.59945	8.01847	8.21669	8.42987	7.49112	7.92465	8.1138	7.81859	7.31772		6.79135	6.7277	7.9715	8.03904	7.79369		-0.063651	-1.04511	0.661439		1.18014	2.266	0.000107044		1.24769	2.3746	0.000908523		1.00234	2.00324	0.00124265		1.2438	2.36821	0.000465581		1.31134	2.48172
17354595	6.02662	5.63534	5.33667	6.23342	5.43094	5.44881	5.56004	5.7081	6.64805	6.98772	6.69566	6.82806	7.15946	6.70587	6.96613	6.8235	6.78097	6.70035	6.4101	6.51818		5.80801	5.53697	6.78987	6.91374	6.6024		-0.27104	-1.20668	0.244465		0.981858	1.97501	0.00375115		1.10573	2.15208	0.00254		0.794384	1.73434	0.0106199		1.2529	2.3832	1.5216e-05		1.37677	2.59686
17440164	4.74028	4.58633	4.22521	4.7789	5.03096	4.96418	5.33852	4.63254	6.24801	6.12145	6.22324	6.3015	6.14784	6.20111	6.57237	6.06994	6.18736	5.99533	6.03086	6.01432		4.58268	4.99155	6.22355	6.24781	6.05697		0.408869	1.32765	0.0773497		1.64087	3.11854	1.63568e-05		1.66513	3.17143	6.17519e-05		1.47429	2.77846	3.30557e-05		1.232	2.34892	0.000173388		1.25626	2.38876
17435107	5.04248	5.77462	5.74808	6.63265	5.07339	5.82235	5.61441	5.38152	6.06442	6.24415	5.91822	7.49411	5.6391	6.43855	5.21892	6.76321	6.2062	6.68046	5.75205	7.51387		5.79946	5.47292	6.43023	6.01495	6.53815		-0.326543	-1.254	0.402919		0.630767	1.54839	0.241884		0.215487	1.1611	0.670339		0.738687	1.66866	0.188188		0.957309	1.94168	0.0516227		0.542029	1.45602
17288057	5.60594	5.36602	5.46684	5.96005	5.45321	5.98276	5.62942	5.681	6.68325	6.22779	6.04666	6.06063	6.95701	6.38613	6.89125	6.91144	6.76037	6.79509	6.96408	6.47793		5.59971	5.68659	6.25458	6.78646	6.74937		0.0868808	1.06207	0.627965		0.65487	1.57447	0.0160452		1.18674	2.27638	0.000710256		1.14965	2.21861	0.000425118		0.567989	1.48246	0.0219462		1.09986	2.14334
17293515	5.60594	5.36602	5.46684	5.96005	5.45321	5.98276	5.62942	5.681	6.68325	6.22779	6.04666	6.06063	6.95701	6.38613	6.89125	6.91144	6.76037	6.79509	6.96408	6.47793		5.59971	5.68659	6.25458	6.78646	6.74937		0.0868808	1.06207	0.627965		0.65487	1.57447	0.0160452		1.18674	2.27638	0.000710256		1.14965	2.21861	0.000425118		0.567989	1.48246	0.0219462		1.09986	2.14334
17501408	7.8325	8.07911	7.85375	7.96175	8.107	8.03733	8.00088	7.92646	8.64669	8.72761	8.5659	8.59834	8.87443	9.11914	8.76047	8.76827	9.0616	9.24091	9.08712	8.93288		7.93178	8.01792	8.63464	8.88058	9.08063		0.0861398	1.06153	0.252301		0.702858	1.62773	4.29232e-05		0.948799	1.93026	8.28684e-05		1.14885	2.21737	1.00944e-05		0.616718	1.53338	2.05029e-05		0.862659	1.81839
17236102	5.66392	6.22469	6.01024	5.92697	5.5398	5.7347	5.84176	5.63168	7.77051	8.00069	8.21079	7.47924	7.41253	7.35432	7.39502	7.01564	7.12295	6.6893	6.66339	6.51541		5.95646	5.68699	7.86531	7.29438	6.74776		-0.269469	-1.20536	0.0891319		1.90885	3.7551	6.56929e-05		1.33792	2.52787	0.00010693		0.791306	1.73064	0.00398614		2.17832	4.52626	1.38639e-05		1.60739	3.047
17288059	6.57263	5.60552	6.27369	7.07383	6.68022	6.42091	7.23624	7.13594	8.57745	8.03601	7.41266	7.50155	8.10347	7.57704	8.23594	8.17811	7.84014	8.00481	8.3352	7.53437		6.38142	6.86833	7.88192	8.02364	7.92863		0.486906	1.40144	0.227175		1.5005	2.82941	0.0104095		1.64222	3.12146	0.00299945		1.54721	2.92251	0.00442487		1.0136	2.01894	0.0221685		1.15532	2.22733
17514836	6.57263	5.60552	6.27369	7.07383	6.68022	6.42091	7.23624	7.13594	8.57745	8.03601	7.41266	7.50155	8.10347	7.57704	8.23594	8.17811	7.84014	8.00481	8.3352	7.53437		6.38142	6.86833	7.88192	8.02364	7.92863		0.486906	1.40144	0.227175		1.5005	2.82941	0.0104095		1.64222	3.12146	0.00299945		1.54721	2.92251	0.00442487		1.0136	2.01894	0.0221685		1.15532	2.22733
17489886	6.03684	5.64159	5.96829	6.57467	6.12523	6.32354	6.33463	6.07817	7.37084	7.33999	7.57118	7.69653	7.52509	7.17178	7.52154	7.43263	7.23693	7.29244	7.01488	7.5561		6.05535	6.21539	7.49463	7.41276	7.27509		0.160046	1.11732	0.463539		1.43929	2.71187	0.000488142		1.35741	2.56225	0.000658623		1.21974	2.32905	0.00156167		1.27924	2.42712	2.13433e-05		1.19737	2.29321
17291222	3.4521	4.01452	3.45626	4.26176	3.93751	3.88012	3.60807	4.5628	5.06349	5.29911	5.40517	4.47343	4.55572	5.06093	5.38119	4.19063	5.14463	4.75287	5.12739	5.20221		3.79616	3.99712	5.0603	4.79712	5.05677		0.200963	1.14947	0.509713		1.26414	2.40184	0.00488276		1.00096	2.00133	0.0239847		1.26061	2.39597	0.00147923		1.06317	2.08952	0.0104977		0.799993	1.74109
17510494	6.40659	6.44736	6.29421	6.18726	6.74223	6.42035	6.24632	6.14745	7.28195	7.30507	7.69541	7.20925	7.21402	7.74374	7.80296	6.85881	7.51889	7.77351	7.63673	6.86516		6.33385	6.38909	7.37292	7.40488	7.44858		0.0552355	1.03903	0.712798		1.03907	2.0549	0.000158122		1.07103	2.10093	0.00367307		1.11472	2.16553	0.00180112		0.983831	1.97771	0.00117636		1.01579	2.02201
17257444	4.7788	4.93134	4.637	5.25092	4.59047	4.33442	4.57415	4.634	5.60597	5.76796	5.69679	5.93217	5.97783	5.87563	5.65637	5.63521	5.37277	5.63632	5.65907	5.70004		4.89952	4.53326	5.75072	5.78626	5.59205		-0.366259	-1.28901	0.0480772		0.851206	1.80401	0.00122941		0.886742	1.849	0.0012821		0.692533	1.61612	0.00376434		1.21747	2.32538	1.51744e-05		1.253	2.38337
17513681	6.80754	6.98297	6.76215	6.88679	6.8175	7.03484	6.72676	6.90959	7.36236	7.1328	7.72823	7.24709	7.46907	7.58876	7.84308	7.70641	8.12115	8.16909	7.79825	7.63371		6.85986	6.87217	7.36762	7.65183	7.93055		0.0123078	1.00857	0.885238		0.507755	1.42184	0.0102759		0.791965	1.73143	0.000148766		1.07069	2.10043	0.000236705		0.495447	1.40976	0.0141305		0.779657	1.71672
17302289	6.95014	7.69155	7.43296	7.0658	7.55555	7.70566	7.30056	7.36296	7.6383	7.83727	7.66921	7.94809	8.42906	8.17951	7.90488	8.22153	8.56681	8.32252	8.74698	8.51904		7.28511	7.48118	7.77322	8.18375	8.53884		0.196068	1.14557	0.350318		0.488107	1.4026	0.0386819		0.898635	1.8643	0.0042742		1.25373	2.38457	0.000602183		0.292039	1.22437	0.0477206		0.702567	1.6274
17418857	7.34753	6.84757	7.21854	7.41616	6.90017	6.69295	7.17134	7.20502	8.13724	8.20756	8.13907	8.23323	7.90696	7.93019	8.02062	8.18698	8.02708	8.0057	7.82546	8.33816		7.20745	6.99237	8.17927	8.01119	8.0491		-0.215082	-1.16077	0.265489		0.971819	1.96131	0.000284422		0.803734	1.74561	0.00129668		0.841648	1.7921	0.00225467		1.1869	2.27663	7.2016e-05		1.01882	2.02626
17541618	4.84075	4.9969	4.78293	5.66913	5.02154	5.18169	4.46499	4.83671	5.37403	5.29767	5.24588	6.52654	5.33715	5.4678	5.00101	6.90678	5.75046	5.42755	5.48528	7.0609		5.07243	4.87623	5.61103	5.67819	5.93105		-0.196195	-1.14567	0.471948		0.538604	1.45257	0.193638		0.605761	1.52178	0.243084		0.858621	1.8133	0.0952573		0.734799	1.66417	0.0758463		0.801956	1.74346
17373696	6.44107	6.60633	6.57965	6.46955	6.56657	6.43367	6.15862	6.29722	5.66927	6.00193	5.7598	5.78629	6.46483	6.82083	6.47293	6.36454	7.46063	7.42742	7.73404	7.04784		6.52415	6.36402	5.80432	6.53078	7.41748		-0.160132	-1.11739	0.148859		-0.719828	-1.64699	0.000115414		0.00662875	1.00461	0.952919		0.893332	1.85746	0.000894778		-0.559696	-1.47396	0.00252428		0.166761	1.12254
17274247	8.78645	8.06946	8.557	8.64093	9.05656	8.5404	9.09429	9.47223	10.4376	10.0959	10.3876	10.1089	10.3852	10.0389	10.3211	10.1287	10.0408	10.0115	10.2652	10.0552		8.51346	9.04087	10.2575	10.2185	10.0932		0.527411	1.44134	0.0762373		1.74402	3.34968	6.85972e-05		1.70503	3.26036	6.7675e-05		1.57974	2.98915	7.65074e-05		1.21661	2.324	0.00120418		1.17762	2.26203
17277411	5.41845	6.17924	6.39345	5.45973	6.0607	6.43186	6.49437	5.7369	5.98562	6.06223	5.91609	5.53352	6.00536	6.86474	6.14385	5.72073	7.37159	7.71882	7.28065	6.56167		5.86272	6.18096	5.87437	6.18367	7.23318		0.318243	1.24681	0.33659		0.0116505	1.00811	0.967577		0.320956	1.24916	0.391945		1.37047	2.58554	0.0076003		-0.306593	-1.23678	0.197935		0.00271275	1.00188
17241137	5.76455	5.70792	5.65102	6.42239	6.12912	5.69624	5.77859	6.14887	7.62342	7.42665	7.70785	7.81673	7.29403	7.21509	7.33228	7.16465	6.94501	7.0837	6.5527	7.37388		5.88647	5.9382	7.64366	7.25151	6.98882		0.0517338	1.03651	0.817785		1.75719	3.38039	0.000114277		1.36504	2.57584	0.000309145		1.10235	2.14704	0.0043629		1.70546	3.26132	2.13039e-05		1.31331	2.48511
17435055	6.9759	6.73515	6.31079	7.73043	6.46769	5.961	6.08167	7.36078	7.89105	7.63043	7.50074	8.67375	7.56385	7.47888	7.33323	8.30514	7.52597	7.28456	7.3771	7.8765		6.93806	6.46778	7.92399	7.67028	7.51603		-0.470281	-1.38538	0.320841		0.985927	1.98058	0.0476318		0.732211	1.66118	0.0940285		0.57797	1.49275	0.125579		1.45621	2.74386	0.0122358		1.20249	2.30137
17495412	4.7465	4.621	4.99158	5.64185	5.17	5.17348	4.8676	5.09882	5.81372	5.9454	5.29116	5.67819	6.26374	5.56926	5.95757	5.76401	6.03474	6.23405	6.29132	5.93158		5.00023	5.07747	5.68211	5.88865	6.12292		0.0772398	1.055	0.756976		0.681881	1.60423	0.0436111		0.888413	1.85114	0.016923		1.12269	2.17752	0.00357121		0.604641	1.5206	0.00883477		0.811173	1.75464
17376626	5.49486	5.50131	5.59414	5.82694	5.7337	5.6089	5.83589	5.77252	7.24707	7.17488	7.34987	7.08736	6.71839	7.0904	7.22059	6.71922	6.84876	6.95738	6.73715	6.58939		5.60431	5.73775	7.21479	6.93715	6.78317		0.13344	1.09691	0.193573		1.61048	3.05354	2.77313e-06		1.33284	2.51897	0.000114829		1.17886	2.26398	4.00434e-05		1.47704	2.78377	9.74744e-07		1.1994	2.29644
17533269	10.5196	10.4324	10.3007	10.9507	10.7007	10.0795	10.2376	11.3955	10.4436	10.373	10.2488	11.0598	10.8724	10.979	10.8663	11.3829	11.561	11.7332	11.6987	11.6004		10.5509	10.6033	10.5313	11.0252	11.6483		0.052415	1.037	0.877888		-0.019575	-1.01366	0.934661		0.474275	1.38922	0.0436852		1.09744	2.13974	0.000291284		-0.07199	-1.05117	0.842082		0.42186	1.33965
17507799	5.76186	6.15169	5.72002	6.4279	5.09582	5.77347	5.56881	6.22694	6.73454	6.87038	7.02667	7.37815	6.57113	6.89947	7.09044	6.66701	6.54258	6.82697	6.63522	6.83876		6.01537	5.66626	7.00244	6.80702	6.71088		-0.349107	-1.27377	0.272238		0.987067	1.98215	0.00400002		0.791647	1.73105	0.008349		0.695516	1.61946	0.00907418		1.33617	2.52481	0.00270647		1.14075	2.20496
17507813	4.32643	4.52266	4.68665	3.75556	4.93699	5.22473	4.60042	4.87928	6.42243	6.53118	6.79331	6.32557	5.83242	6.39739	6.55088	6.02181	6.14215	6.00279	5.72608	5.9454		4.32283	4.91035	6.51812	6.20062	5.95411		0.587529	1.50267	0.0498592		2.1953	4.57984	6.93952e-05		1.8778	3.67514	0.000371643		1.63128	3.09788	0.000313888		1.60777	3.0478	6.25619e-05		1.29027	2.44574
17516462	8.52055	8.21584	7.90409	8.76151	8.17392	7.48431	7.0766	8.10937	8.22667	7.96178	7.73616	9.03572	8.48836	8.34822	8.29183	9.28965	8.52008	8.75936	8.22526	9.51293		8.3505	7.71105	8.24008	8.60452	8.75441		-0.639447	-1.55773	0.0940374		-0.110415	-1.07954	0.755774		0.254017	1.19252	0.425871		0.403909	1.32309	0.269907		0.529032	1.44296	0.219974		0.893463	1.85763
17272346	6.39089	6.77776	6.55076	6.63789	6.61307	6.95531	6.36656	6.539	6.99015	7.02887	7.16609	7.1239	7.35567	7.22328	7.35522	7.25162	7.50895	7.85594	7.70243	7.57926		6.58933	6.61849	7.07725	7.29645	7.66165		0.0291605	1.02042	0.850068		0.487926	1.40243	0.00169665		0.707124	1.63255	0.000199269		1.07232	2.10281	7.10375e-05		0.458766	1.37437	0.0124434		0.677963	1.59988
17493685	4.2157	4.64932	5.00248	4.51995	3.73786	4.26154	4.64799	4.44403	5.1697	5.36041	5.37802	5.72919	5.12758	5.42695	5.1521	5.24833	4.90823	5.74479	5.08219	5.52747		4.59686	4.27285	5.40933	5.23874	5.31567		-0.324005	-1.2518	0.24943		0.812472	1.75622	0.0066832		0.641882	1.56036	0.0108794		0.71881	1.64582	0.0295143		1.13648	2.19844	0.00244759		0.965887	1.95326
17466919	4.25161	4.17378	5.03819	4.07814	5.25316	4.75237	4.94782	5.81269	7.12986	6.54781	6.71596	6.52013	6.14691	6.43203	6.41799	6.06541	6.09758	6.24871	6.43139	6.1538		4.38543	5.19151	6.72844	6.26559	6.23287		0.806082	1.74846	0.0451168		2.34301	5.07361	0.000107938		1.88015	3.68115	0.000225899		1.84744	3.5986	0.000210146		1.53693	2.90176	0.00128565		1.07407	2.10537
17521454	7.2824	6.9891	7.31219	7.21506	7.5335	7.27291	7.1585	7.36855	8.12002	8.15654	8.31104	7.96751	8.41543	8.35745	8.7143	7.97964	8.51402	8.61392	8.21152	8.15277		7.19969	7.33337	8.13878	8.36671	8.37305		0.133681	1.09709	0.261477		0.939093	1.91732	9.03293e-05		1.16702	2.24547	0.000436153		1.17337	2.25538	0.00012464		0.805412	1.74764	0.000272526		1.03334	2.04676
17548317	4.81107	4.99192	4.93826	4.59096	5.26564	5.54823	5.49864	5.03244	5.00368	5.51875	5.47373	4.61106	5.79753	5.84823	5.88087	5.22267	6.626	6.25207	6.39873	6.2259		4.83305	5.33624	5.1518	5.68733	6.37568		0.503182	1.41734	0.0146302		0.318751	1.24725	0.219253		0.854271	1.80785	0.00313223		1.54262	2.91323	1.9719e-05		-0.184431	-1.13637	0.480335		0.351089	1.27552
17302640	4.10711	4.13427	4.29156	3.86328	3.94941	4.08316	3.84154	4.10182	4.57312	4.8518	4.90431	4.44444	5.17439	4.84942	5.64352	4.06151	4.79753	5.16499	5.79513	4.37025		4.09906	3.99398	4.69342	4.93221	5.03198		-0.105074	-1.07555	0.366237		0.594361	1.5098	0.00566701		0.833154	1.78158	0.051935		0.932921	1.90914	0.0250739		0.699435	1.62387	0.00145085		0.938228	1.91617
17265164	4.37622	3.98403	4.07356	4.0111	4.44768	4.62633	4.45974	4.11287	5.66999	5.83963	5.62225	5.12724	5.20459	5.25174	5.16833	4.8554	5.73999	5.95813	5.22243	4.86552		4.11123	4.41166	5.56478	5.12001	5.44652		0.300426	1.23151	0.0762992		1.45355	2.7388	0.000180176		1.00878	2.01222	0.000215181		1.33529	2.52326	0.00229573		1.15312	2.22394	0.000838837		0.708359	1.63394
17253858	4.5874	4.82677	4.97232	5.29705	5.08465	5.51627	5.40704	5.42226	6.46423	6.35884	6.54438	6.7903	6.01074	6.31167	6.46349	5.92647	6.40298	6.41066	6.57456	6.17814		4.92089	5.35756	6.53944	6.17809	6.39159		0.436672	1.35348	0.0474777		1.61855	3.07066	8.88275e-05		1.25721	2.39033	0.000653678		1.4707	2.77157	0.000128261		1.18188	2.26872	0.000106123		0.820535	1.76606
17451002	4.58297	4.47174	4.51506	4.06512	4.19545	4.43856	4.56442	4.4471	5.3774	5.80246	5.41849	4.8677	5.35034	5.73132	5.65036	4.99219	5.46103	5.60504	5.49492	5.22025		4.40872	4.41138	5.36651	5.43105	5.44531		0.00266375	1.00185	0.985454		0.957795	1.94234	0.00529625		1.02233	2.0312	0.00244503		1.03659	2.05138	0.000339292		0.955131	1.93876	0.00363001		1.01967	2.02745
17458723	5.66354	6.05736	6.36745	5.52146	5.51372	5.76796	6.18057	5.08226	6.11984	6.52214	6.71079	5.48899	6.77849	6.90088	6.92512	5.95754	6.71743	6.92358	6.88366	6.15503		5.90245	5.63613	6.21044	6.64051	6.66993		-0.266324	-1.20274	0.408441		0.307986	1.23798	0.388695		0.738055	1.66793	0.0488601		0.767475	1.70229	0.0260758		0.574311	1.48897	0.156774		1.00438	2.00608
17532739	5.77983	6.07351	6.25318	6.19775	6.22023	5.84299	5.86675	5.9723	7.01161	7.10547	7.1642	7.0168	7.09909	7.11134	6.85091	6.60812	6.97788	6.91501	7.13175	7.00937		6.07607	5.97557	7.07452	6.91736	7.0085		-0.100501	-1.07215	0.489005		0.998447	1.99785	0.000110453		0.841293	1.79166	0.00186494		0.93243	1.90849	0.000189208		1.09895	2.14198	2.33254e-05		0.941794	1.92092
17272934	4.1753	4.3425	4.36318	4.03193	3.98283	3.24395	4.56199	3.79109	4.73971	4.69614	4.57013	4.31393	4.79377	4.37335	4.77095	4.51452	5.01805	5.53041	5.09848	4.06252		4.22823	3.89496	4.57998	4.61315	4.92737		-0.333261	-1.25986	0.283272		0.351752	1.27611	0.0290921		0.384924	1.30579	0.0239622		0.69914	1.62354	0.0709648		0.685013	1.60772	0.0550417		0.718185	1.64511
17521204	8.08486	7.88071	8.28177	8.63108	8.0097	7.81827	7.69782	8.93574	8.89299	8.80221	9.06659	9.38987	9.15775	9.09576	9.13278	9.28201	8.99605	9.09851	8.8348	9.6583		8.21961	8.11538	9.03792	9.16708	9.14692		-0.104223	-1.07492	0.757987		0.818311	1.76334	0.00728819		0.947469	1.92849	0.0012037		0.927309	1.90173	0.00829895		0.922534	1.89544	0.0245541		1.05169	2.07296
17548074	7.07763	7.48441	7.20129	7.66118	7.42155	7.1464	7.04297	7.04223	7.65239	7.8197	7.81994	8.07361	8.02363	7.85562	7.75544	8.03644	8.02998	8.54776	8.11186	8.07699		7.35613	7.16329	7.84141	7.91778	8.19165		-0.192841	-1.14301	0.27345		0.48528	1.39986	0.0221992		0.561654	1.47596	0.0093049		0.835521	1.7845	0.00341826		0.678121	1.60005	0.00160729		0.754496	1.68704
17547803	5.95063	5.87686	5.93595	6.29456	6.27508	5.95795	6.10412	6.05262	7.07555	7.04874	7.2545	6.98149	6.83292	7.13101	7.38514	6.84053	7.114	7.33745	7.1093	6.93491		6.0145	6.09744	7.09007	7.0474	7.12392		0.0829435	1.05918	0.500461		1.07557	2.10755	6.99988e-05		1.0329	2.04613	0.000714776		1.10942	2.15758	0.000116909		0.992626	1.9898	2.98368e-05		0.949955	1.93181
17451867	6.35504	6.27122	6.27871	6.1951	6.62973	6.76604	6.41735	6.52564	7.72564	7.91379	8.07067	7.45053	7.54317	7.61428	8.13632	7.13522	7.74111	7.69027	7.62021	7.38525		6.27502	6.58469	7.79016	7.60725	7.60921		0.309675	1.23943	0.00884988		1.51514	2.85827	3.29781e-05		1.33223	2.51792	0.000684698		1.3342	2.52135	4.28948e-06		1.20547	2.30612	0.0002192		1.02256	2.03152
17446424	5.21002	5.63212	5.05893	5.2637	5.93742	5.77507	5.76812	5.40413	6.22971	6.83924	6.90595	6.10286	6.43969	6.7706	7.0473	6.10938	7.03371	6.88225	6.8317	6.23493		5.29119	5.72118	6.51944	6.59174	6.74565		0.42999	1.34722	0.0410308		1.22824	2.34282	0.00214745		1.30055	2.46323	0.0015257		1.45445	2.74053	0.000491534		0.798254	1.739	0.0144992		0.87056	1.82837
17352985	8.0969	8.26022	8.26879	8.75966	8.35756	8.24658	8.07324	8.5953	9.01649	9.10115	9.04855	9.41725	9.155	9.14515	9.27842	9.30214	9.37317	9.28108	9.22414	9.49035		8.34639	8.31817	9.14586	9.22018	9.34219		-0.0282218	-1.01975	0.88073		0.799468	1.74046	0.00335277		0.873784	1.83246	0.00108777		0.995794	1.99418	0.000664218		0.827689	1.77484	0.00116318		0.902006	1.86866
17421663	4.14885	3.26357	3.23803	4.09902	3.69581	2.54708	3.40107	4.36319	3.59675	4.53125	4.15438	3.71411	4.2455	2.91513	4.84681	4.23767	4.46046	3.47025	5.43417	4.73612		3.68737	3.50179	3.99912	4.06128	4.52525		-0.18558	-1.13727	0.696428		0.311754	1.24122	0.382557		0.373911	1.29586	0.465201		0.837884	1.78743	0.13074		0.497335	1.4116	0.294627		0.559492	1.47375
17334299	7.99306	7.32398	7.68707	8.33708	7.9081	7.71978	7.79052	8.01392	9.0632	9.13387	9.00738	8.97334	9.40224	9.07011	9.62912	9.32285	8.85443	8.83312	9.06172	8.77524		7.8353	7.85808	9.04445	9.35608	8.88113		0.0227815	1.01592	0.922844		1.20915	2.31201	0.00148081		1.52078	2.86946	0.000804584		1.04583	2.06455	0.00350259		1.18637	2.27579	3.6665e-06		1.498	2.82451
17290646	5.87378	5.82336	5.72684	5.45384	5.36136	5.55335	4.9048	5.50858	5.65038	5.95325	6.01591	5.49917	5.49271	6.01766	5.4529	5.32876	6.40231	6.73589	6.42964	5.85234		5.71946	5.33202	5.77968	5.57301	6.35505		-0.387435	-1.30807	0.0691296		0.0602217	1.04263	0.710208		-0.146448	-1.10684	0.443967		0.635589	1.55357	0.0216427		0.447657	1.36382	0.0590454		0.240987	1.1818
17424279	9.51238	9.40634	9.41381	9.59628	8.8721	9.17057	9.567	9.51526	8.93298	8.99857	9.1587	9.32302	9.15252	9.44559	9.27304	9.5404	10.1015	10.5921	10.3234	10.1958		9.4822	9.28123	9.10332	9.35289	10.3032		-0.200965	-1.14947	0.277841		-0.378882	-1.30033	0.0083729		-0.129312	-1.09377	0.234001		0.821004	1.76663	0.000391739		-0.177917	-1.13125	0.37153		0.0716523	1.05092
17446627	5.69078	6.05515	6.04635	5.98777	6.53311	6.07584	6.15317	6.1325	7.57417	7.76933	7.85585	7.39572	7.404	7.43245	7.86426	7.08088	7.19647	7.28474	7.42001	7.07569		5.94501	6.22366	7.64877	7.4454	7.24423		0.278645	1.21306	0.0851623		1.70376	3.25748	1.45985e-05		1.50039	2.82919	0.000174083		1.29922	2.46095	2.54501e-05		1.42511	2.68535	6.8046e-05		1.22174	2.33228
17229389	6.99379	7.31266	7.47388	6.84972	7.19317	7.13201	6.83657	6.31519	7.68274	7.64742	7.87938	7.11429	7.94744	7.93469	7.96539	6.99038	8.08029	8.02567	8.04621	7.40327		7.15751	6.86923	7.58096	7.70948	7.88886		-0.28828	-1.22118	0.286127		0.423444	1.34112	0.099403		0.55196	1.46608	0.0954588		0.731345	1.66019	0.014847		0.711724	1.63776	0.0332794		0.840241	1.79035
17480327	8.35434	8.48939	8.33279	8.75242	8.60361	8.54471	8.28796	8.60787	9.67196	9.62038	9.82159	9.52709	9.71326	9.58577	9.8598	9.5498	9.48468	9.65849	9.40962	9.56859		8.48223	8.51104	9.66026	9.67716	9.53035		0.0288013	1.02016	0.822187		1.17802	2.26266	4.9157e-05		1.19492	2.28933	5.75695e-05		1.04811	2.06782	7.78705e-05		1.14922	2.21794	2.26732e-05		1.16612	2.24408
17239751	4.06095	3.95526	4.61849	5.41231	4.82758	4.66321	4.6322	4.56568	5.9239	5.61137	5.73667	5.17028	6.11791	5.6993	6.34163	5.7158	5.64812	5.32444	6.22902	5.56289		4.51175	4.67217	5.61055	5.96866	5.69112		0.160415	1.11761	0.652032		1.0988	2.14177	0.0249789		1.45691	2.7452	0.00754479		1.17937	2.26477	0.0220993		0.938386	1.91638	0.00146845		1.29649	2.45631
17370843	6.13005	6.39014	6.52918	6.75946	6.62178	6.43976	6.45543	6.45874	7.10716	7.01769	7.12135	7.20749	7.03464	7.31241	7.56664	7.21657	7.29389	7.61642	7.6445	7.49375		6.45221	6.49393	7.11342	7.28256	7.51214		0.041716	1.02934	0.773324		0.66121	1.58141	0.00294842		0.830353	1.77812	0.00292481		1.05993	2.08483	0.000462955		0.619494	1.53634	3.90258e-05		0.788637	1.72744
17268322	5.82585	6.04158	5.50371	6.3316	6.17987	6.01218	5.71532	6.25231	6.36092	6.47519	6.26154	6.39796	6.69967	6.37424	6.22041	6.2327	6.78968	7.11816	7.51677	6.80563		5.92569	6.03992	6.3739	6.38175	7.05756		0.114233	1.0824	0.608656		0.448216	1.36435	0.0473715		0.456066	1.3718	0.0700824		1.13187	2.19143	0.00356375		0.333984	1.26049	0.0393954		0.341834	1.26737
17317486	8.62337	8.62931	8.63636	8.7041	8.67852	8.42667	8.40387	8.43821	9.07739	9.27544	9.22866	8.94296	9.10571	9.26356	9.38084	9.0088	9.58807	9.59341	9.56576	9.2634		8.64829	8.48682	9.13111	9.18973	9.50266		-0.161468	-1.11842	0.0525476		0.482826	1.39748	0.000814357		0.54144	1.45542	0.000688222		0.854374	1.80797	4.63081e-05		0.644294	1.56297	0.000636118		0.702908	1.62778
17538356	6.34328	6.47111	6.39781	6.52657	6.45823	6.22822	6.36257	6.57339	7.08704	7.02817	7.22554	6.90811	7.26782	7.35547	7.37739	7.05007	7.30927	7.63761	7.66925	7.06925		6.43469	6.4056	7.06222	7.26269	7.42135		-0.0290857	-1.02037	0.739569		0.627527	1.54491	0.00018741		0.827997	1.77522	6.67741e-05		0.986656	1.98159	0.000559051		0.656612	1.57638	0.000551497		0.857083	1.81137
17395649	4.88595	4.89059	5.13112	5.73156	4.89459	4.63532	5.15542	5.06388	5.56541	5.82391	5.88722	6.20985	5.4812	5.7727	6.33378	6.63011	5.41887	5.74735	5.90081	6.74486		5.1598	4.9373	5.8716	6.05445	5.95297		-0.222505	-1.16676	0.369649		0.711793	1.63784	0.024724		0.894644	1.85915	0.0343738		0.793169	1.73288	0.0614681		0.934299	1.91096	0.00176076		1.11715	2.16918
17221186	9.18912	8.96411	8.97242	8.98427	9.21223	8.96468	8.95787	8.49175	9.5723	9.62947	9.6896	9.26052	9.75141	9.65036	10.0295	9.20963	9.89551	10.1127	10.2017	9.47903		9.02748	8.90664	9.53797	9.66022	9.92223		-0.120845	-1.08737	0.478228		0.510492	1.42454	0.00350007		0.632743	1.55051	0.0121834		0.89475	1.85929	0.00189205		0.631337	1.549	0.0121749		0.753588	1.68598
17428553	4.30384	4.4157	4.48858	4.52197	5.17814	5.34497	5.04856	5.11137	6.26885	6.40935	6.58665	6.26616	6.20675	6.56268	6.62406	5.94878	6.57282	6.37816	6.27991	5.51262		4.43252	5.17076	6.38275	6.33557	6.18588		0.738234	1.66813	9.15775e-05		1.95023	3.86436	6.23676e-07		1.90304	3.74001	2.60597e-05		1.75336	3.37142	0.000316754		1.21199	2.31658	1.81314e-05		1.16481	2.24204
17236900	9.80739	9.62737	9.54783	9.53282	9.53693	9.34917	9.07992	8.93748	10.7888	10.8616	10.7074	10.2295	10.6322	10.7195	10.7222	10.2012	10.336	10.1794	10.3677	10.0739		9.62885	9.22587	10.6468	10.5688	10.2392		-0.402978	-1.32223	0.0348101		1.01798	2.02508	0.000616761		0.939915	1.91842	0.000517773		0.610396	1.52668	0.000609294		1.42095	2.67762	0.000349011		1.34289	2.5366
17463851	6.09194	6.08808	6.6088	6.18835	6.65655	6.94626	6.62506	6.28703	6.37105	6.36483	6.42902	6.09208	6.91704	6.79146	6.92588	6.40888	7.85376	7.78646	7.85026	7.07277		6.24429	6.62872	6.31424	6.76082	7.64081		0.384431	1.30534	0.0804303		0.0699505	1.04968	0.646361		0.516523	1.4305	0.0245759		1.39652	2.63266	0.000839615		-0.31448	-1.24356	0.0880993		0.132092	1.09588
17330967	6.95233	7.02273	6.69175	7.32095	6.48298	6.01715	6.0601	6.55159	7.23506	7.26182	7.16774	7.1842	7.21473	7.42317	7.30668	7.80441	7.13371	7.28409	7.40569	7.33657		6.99694	6.27796	7.21221	7.43725	7.29002		-0.718985	-1.64602	0.00913447		0.215267	1.16092	0.151928		0.440306	1.35689	0.0529609		0.293074	1.22525	0.0840116		0.934251	1.9109	0.000566783		1.15929	2.23348
17522719	6.00739	6.72363	6.6182	5.83116	6.05414	5.81994	5.83534	5.40252	6.04442	6.52076	6.12766	5.21552	6.79684	7.00078	6.6506	5.93927	6.93917	7.22829	6.91367	6.077		6.2951	5.77799	5.97709	6.59687	6.78953		-0.517109	-1.43108	0.0934061		-0.318004	-1.2466	0.401409		0.301777	1.23266	0.381282		0.494436	1.40877	0.187192		0.199104	1.14799	0.539611		0.818886	1.76404
17458345	4.92682	4.67901	4.64711	4.56086	4.75183	4.51183	4.34139	4.38657	5.21285	5.08017	4.71088	4.97207	5.86332	5.46493	4.87853	5.71012	5.48536	5.51615	5.56182	5.46898		4.70345	4.4979	4.99399	5.47923	5.50808		-0.205547	-1.15312	0.140162		0.29054	1.2231	0.0704398		0.775778	1.71211	0.0150408		0.804628	1.7467	6.07328e-05		0.496087	1.41038	0.0124261		0.981325	1.97428
17325234	6.39498	6.76036	6.54949	6.94065	6.30639	6.70151	6.26055	6.30317	6.11622	6.10134	6.12601	6.06362	6.68779	6.54313	6.48655	6.25271	7.29534	7.70383	8.00432	6.60881		6.66137	6.39291	6.1018	6.49255	7.40308		-0.268461	-1.20452	0.140211		-0.559572	-1.47383	0.00349165		-0.168823	-1.12414	0.302982		0.741708	1.67215	0.0624725		-0.291111	-1.22358	0.0315338		0.0996382	1.0715
17232684	8.02808	8.61349	8.33131	8.31162	8.40454	8.37532	8.41563	8.27653	8.44596	8.66455	8.29705	8.61427	8.95524	8.83361	9.01263	8.74997	9.4568	9.30479	9.73789	9.0104		8.32112	8.36801	8.50546	8.88786	9.37747		0.0468827	1.03303	0.717697		0.184333	1.13629	0.253497		0.566738	1.48117	0.0053933		1.05635	2.07966	0.00156003		0.13745	1.09996	0.175548		0.519855	1.43381
17529640	3.33968	3.49724	3.92237	3.61511	3.52263	3.73431	3.94834	3.91425	3.53893	3.53156	3.59853	3.90314	4.15016	3.74143	4.04926	3.83773	4.65029	5.31743	4.69246	4.49529		3.5936	3.77988	3.64304	3.94464	4.78887		0.186284	1.13783	0.281149		0.049443	1.03487	0.755145		0.351047	1.27549	0.0640946		1.19527	2.28988	0.00158164		-0.136842	-1.0995	0.338239		0.164763	1.12098
17421972	7.89483	7.9318	7.78505	8.39551	8.02631	7.80505	7.64853	7.82239	8.69993	8.68504	8.58332	8.87456	8.46841	8.73814	8.54631	8.70354	8.64791	8.76456	8.79996	9.12562		8.0018	7.82557	8.71071	8.6141	8.83451		-0.176224	-1.12992	0.300526		0.708917	1.63458	0.00301283		0.612303	1.5287	0.00635194		0.832719	1.78104	0.0026612		0.88514	1.84694	0.000104894		0.788527	1.72731
17288467	9.01119	9.1661	9.06493	8.76934	9.11205	9.15393	8.94909	8.89893	9.29388	9.33521	9.49797	9.07714	9.43204	9.76645	9.70831	9.30269	10.1346	10.1197	10.0963	9.796		9.00289	9.0285	9.30105	9.55237	10.0367		0.0256092	1.01791	0.814478		0.298159	1.22957	0.0486297		0.549484	1.46356	0.0075262		1.03376	2.04736	0.000114387		0.27255	1.20794	0.0428668		0.523875	1.43781
17428795	5.57893	5.15968	5.39746	5.75478	5.72918	5.38982	4.52124	5.08428	6.20505	6.2807	5.6097	5.62773	6.28788	5.25157	6.44787	5.78545	6.52291	6.16544	6.09735	5.96728		5.47271	5.18113	5.93079	5.94319	6.18825		-0.291583	-1.22398	0.347677		0.458081	1.37371	0.0837731		0.47048	1.38557	0.166399		0.715531	1.64209	0.00630233		0.749663	1.6814	0.0540791		0.762062	1.69591
17341433	6.14576	5.80643	5.97024	5.84199	6.06547	5.47576	5.97512	5.81794	7.43193	7.21573	6.76021	6.93994	7.07252	6.88554	6.91315	7.3993	7.02418	6.40688	7.16702	6.76446		5.9411	5.83357	7.08695	7.06763	6.84064		-0.107535	-1.07739	0.502486		1.14585	2.21276	0.000471929		1.12652	2.18332	0.000202997		0.899532	1.86546	0.00271842		1.25338	2.38399	0.000708959		1.23406	2.35228
17241709	10.2409	10.1867	10.0366	10.116	9.38536	9.389	9.23184	9.38273	8.45669	8.8515	8.49446	8.93605	9.02829	9.49755	9.37894	9.24491	10.338	10.5436	10.5182	10.0136		10.1451	9.34723	8.68468	9.28742	10.3533		-0.797844	-1.7385	9.80426e-06		-1.4604	-2.75185	2.96834e-05		-0.857656	-1.81209	0.000233732		0.20827	1.1553	0.160052		-0.662557	-1.58289	0.00207103		-0.059812	-1.04233
17276906	8.2309	8.7211	8.8494	8.18096	8.09408	8.27774	8.21116	8.10787	8.14417	8.0724	8.18445	8.5901	8.5322	8.70145	8.88289	8.81706	9.43249	9.1553	9.40359	8.72003		8.49559	8.17271	8.24778	8.7334	9.17785		-0.322876	-1.25082	0.114778		-0.247808	-1.1874	0.273687		0.237813	1.1792	0.248679		0.682263	1.60465	0.027867		0.0750678	1.05341	0.568189		0.560689	1.47497
17458403	4.08312	4.6721	4.26057	3.95922	3.79489	3.93211	4.3891	4.63186	4.20012	3.9904	3.99487	4.97551	4.66842	4.83528	4.54696	5.57322	4.57614	5.48095	5.04342	5.66646		4.24375	4.18699	4.29023	4.90597	5.19174		-0.0567598	-1.04013	0.827704		0.046474	1.03274	0.873929		0.662217	1.58251	0.0544839		0.947991	1.92918	0.0167566		0.103234	1.07418	0.746106		0.718977	1.64601
17424201	4.12537	3.61038	4.52618	4.20617	4.31521	4.05748	4.1111	4.70913	5.11693	5.17338	4.59892	4.31984	5.23867	4.64499	5.47611	4.6286	5.38708	5.54159	5.59531	4.6874		4.11702	4.29823	4.80227	4.99709	5.30284		0.181206	1.13383	0.47973		0.685243	1.60797	0.0501632		0.880066	1.84046	0.021661		1.18582	2.27493	0.00574047		0.504038	1.41818	0.0942348		0.698861	1.62322
17404859	4.67215	4.68222	4.73229	4.72625	5.09155	4.99908	5.22916	5.24768	4.83874	5.16964	4.9719	5.7704	5.09895	5.33495	5.04522	5.56055	5.80477	6.08903	6.17968	6.51225		4.70323	5.14187	5.18767	5.25992	6.14643		0.438641	1.35533	0.000362861		0.484442	1.39904	0.0572445		0.556689	1.47089	0.00344496		1.44321	2.71924	6.32162e-05		0.045801	1.03226	0.837673		0.118048	1.08527
17418177	4.75602	5.00958	4.64979	5.02721	4.35832	4.73635	4.79664	4.08272	4.6465	5.21025	5.01759	5.69368	4.85198	4.97232	4.80941	5.24565	5.50307	5.90436	5.08357	5.50091		4.86065	4.49351	5.142	4.96984	5.49798		-0.367144	-1.2898	0.104653		0.281351	1.21533	0.28046		0.109189	1.07862	0.451786		0.637327	1.55544	0.0160069		0.648495	1.56753	0.0564647		0.476333	1.3912
17446060	4.6107	4.81272	4.74476	5.58482	5.49223	4.61169	4.76086	5.34297	6.42344	6.62267	6.43253	6.88175	6.31429	6.08519	6.29205	6.47492	6.10947	5.83509	6.24223	6.03857		4.93825	5.05194	6.5901	6.29161	6.05634		0.113688	1.08199	0.724404		1.65185	3.14235	0.000512827		1.35336	2.55507	0.00116018		1.11809	2.17059	0.00316208		1.53816	2.90424	0.000692754		1.23967	2.36145
17392151	6.57271	6.88457	6.76847	8.12301	8.12913	7.95564	7.11609	7.99233	8.18818	8.10243	8.29931	8.87991	8.08486	8.483	8.59194	8.56007	8.66448	8.81282	8.689	9.04406		7.08719	7.7983	8.36746	8.42997	8.80259		0.711107	1.63706	0.141432		1.28027	2.42884	0.0172321		1.34278	2.53639	0.0110132		1.7154	3.28388	0.0031864		0.569162	1.48366	0.0970358		0.631669	1.54936
17355512	6.4038	6.35224	6.38461	6.87199	6.05487	6.27082	6.31841	6.42349	6.61083	6.78554	6.45209	7.06838	6.87197	6.93831	6.76859	6.89897	7.19218	7.59245	7.2363	7.06347		6.50316	6.2669	6.72921	6.86946	7.2711		-0.236261	-1.17794	0.156124		0.226053	1.16963	0.25747		0.366302	1.28904	0.0292648		0.767942	1.70284	0.00374858		0.462314	1.37775	0.0233889		0.602562	1.51841
17231349	6.8827	7.37697	7.2705	7.18171	7.11669	7.04755	7.11798	6.44126	7.28033	7.5575	7.47752	7.069	7.50059	7.60389	7.98167	7.17477	7.80117	8.10287	8.22607	7.60688		7.17797	6.93087	7.34609	7.56523	7.93425		-0.247102	-1.18682	0.252944		0.168118	1.12359	0.312016		0.387258	1.30791	0.0972589		0.756275	1.68912	0.00517815		0.41522	1.3335	0.0796825		0.63436	1.55225
17228490	4.11287	4.40714	4.25126	4.22738	4.56353	3.89971	3.92888	3.85724	4.1444	4.59799	4.2007	4.25317	4.53742	4.86942	4.56414	4.52578	4.96075	5.01678	5.18433	5.09767		4.24966	4.06234	4.29906	4.62419	5.06488		-0.187321	-1.13865	0.333931		0.0494047	1.03484	0.691728		0.37453	1.29642	0.0104532		0.815225	1.75957	4.41277e-05		0.236726	1.17832	0.273317		0.561852	1.47616
17430928	3.5911	3.29347	3.5264	4.21078	3.4352	3.10534	3.39721	4.03795	4.67808	4.52377	4.06217	3.96505	4.35208	4.5218	4.50331	5.08015	4.52621	4.40063	4.58062	4.47238		3.65544	3.49392	4.30726	4.61434	4.49496		-0.161517	-1.11846	0.580916		0.651824	1.57115	0.0471091		0.958895	1.94382	0.00903991		0.83952	1.78946	0.00564416		0.813341	1.75728	0.0208779		1.12041	2.17409
17471311	5.80944	5.67617	5.25336	6.08863	5.49612	5.2803	5.46814	5.98147	6.5251	6.40723	6.36293	6.29818	6.42514	6.42673	6.80377	6.3632	6.54524	6.81677	6.57583	6.29127		5.7069	5.55651	6.39836	6.50471	6.55728		-0.150388	-1.10987	0.536324		0.691462	1.61492	0.00861851		0.797816	1.73847	0.00737121		0.850381	1.80298	0.00594495		0.84185	1.79235	0.0017244		0.948204	1.92947
17211000	7.72386	7.94161	7.81476	7.5191	7.83738	7.6819	7.64885	7.48808	8.29747	8.74212	8.84467	7.90714	8.79506	8.73116	9.20325	8.00941	8.73875	8.91186	8.9681	8.03824		7.74983	7.66405	8.44785	8.68472	8.66424		-0.0857757	-1.06126	0.480956		0.698018	1.62227	0.0243174		0.934889	1.91174	0.0121319		0.914408	1.8848	0.00761479		0.783794	1.72165	0.0136905		1.02067	2.02885
17370024	5.87664	5.6057	6.24778	6.33415	5.66916	5.89818	5.88096	6.17705	7.19395	7.15388	7.06022	6.96966	7.20494	6.94337	7.21071	6.91329	6.95563	6.88695	6.99369	6.77691		6.01607	5.90634	7.09443	7.06808	6.9033		-0.109729	-1.07903	0.60043		1.07836	2.11164	0.000871104		1.05201	2.07341	0.00136252		0.887229	1.84962	0.00232518		1.18809	2.27851	4.95973e-05		1.16174	2.23727
17235320	8.56523	8.34587	8.36139	8.97667	8.22354	8.2025	8.54221	9.27668	9.23873	9.35523	9.46906	9.52923	9.47041	9.38245	9.44876	9.79606	9.4056	9.429	9.51201	9.88597		8.56229	8.56123	9.39806	9.52442	9.55814		-0.00105825	-1.00073	0.997213		0.835771	1.78481	0.00198865		0.962131	1.94818	0.0014551		0.995852	1.99426	0.00166752		0.836829	1.78612	0.0178631		0.963189	1.94961
17419277	11.454	11.289	11.3861	11.2762	11.3227	11.0671	11.5082	11.0743	11.6856	11.6669	11.683	11.5526	12.0584	12.113	12.1974	11.7966	12.2657	12.3947	12.3166	11.9765		11.3513	11.2431	11.647	12.0413	12.2384		-0.108265	-1.07793	0.380879		0.295693	1.22747	0.00137078		0.690008	1.61329	0.00037014		0.88703	1.84937	0.000117391		0.403958	1.32313	0.0108903		0.798272	1.73902
17302619	5.01722	4.12852	4.64903	4.12595	3.59299	4.21897	4.5771	4.1297	5.12489	4.91537	5.34338	3.80835	5.36716	5.4936	5.68017	5.15605	5.12321	5.47887	5.74604	4.15062		4.48018	4.12969	4.798	5.42425	5.12468		-0.35049	-1.27499	0.283394		0.317815	1.24644	0.461946		0.944065	1.92394	0.00819992		0.644505	1.5632	0.167839		0.668305	1.5892	0.143495		1.29456	2.45301
17284696	7.27588	7.18387	7.27169	7.49941	7.22621	6.90476	7.20488	7.11302	8.60392	8.65121	8.88725	8.61071	8.21151	8.3033	8.549	8.24297	7.98799	7.91053	8.27933	8.25022		7.30771	7.11222	8.68827	8.32669	8.10702		-0.195492	-1.14511	0.0972934		1.38056	2.60369	6.69348e-06		1.01898	2.02649	5.79754e-05		0.799305	1.74026	0.000430192		1.57605	2.98153	4.00847e-06		1.21447	2.32056
17472406	2.79973	2.36935	2.60914	2.39874	2.70922	3.4987	3.23362	2.54006	2.6456	2.55696	2.63359	2.4584	2.99667	4.06988	2.97014	2.91098	3.88264	4.36126	3.3411	4.37568		2.54424	2.9954	2.57364	3.23692	3.99017		0.45116	1.36714	0.115192		0.0293953	1.02058	0.797132		0.692678	1.61628	0.0577289		1.44593	2.72438	0.00156708		-0.421764	-1.33956	0.113304		0.241518	1.18224
17411319	6.11532	6.89219	6.84847	6.08317	6.56666	6.58978	6.24761	6.05188	7.0757	7.10656	6.82598	6.90268	7.33551	6.41065	7.39883	6.91693	7.62289	7.30125	7.45127	7.05556		6.48479	6.36398	6.97773	7.01548	7.35774		-0.120805	-1.08734	0.656199		0.492944	1.40731	0.0786552		0.53069	1.44462	0.147223		0.872955	1.83141	0.0136819		0.613749	1.53023	0.00576959		0.651495	1.5708
17379427	5.47873	5.73475	5.5117	6.22042	5.15003	5.02982	5.20809	6.04747	6.20507	6.26942	6.24346	6.35205	6.12433	6.46314	6.40373	6.44621	6.17851	6.35677	6.38079	6.49012		5.7364	5.35885	6.2675	6.35935	6.35155		-0.377551	-1.29913	0.238779		0.531099	1.44503	0.0223827		0.622953	1.54002	0.0163337		0.615146	1.53171	0.015149		0.908651	1.87729	0.00823473		1.0005	2.0007
17480880	6.61469	6.95456	6.50239	6.85603	7.27494	7.42265	6.30507	6.90263	8.46928	8.58786	8.84424	8.41468	8.11126	8.48545	8.91249	7.69388	8.27281	8.34743	8.36692	6.88582		6.73191	6.97632	8.57901	8.30077	7.96824		0.244407	1.18461	0.400489		1.8471	3.59776	1.25486e-05		1.56885	2.96669	0.00138885		1.23633	2.35598	0.0166933		1.60269	3.03709	0.000957599		1.32445	2.50437
17540332	9.17979	9.13703	9.18188	9.401	9.61969	9.56156	9.41431	9.57345	10.0168	10.1807	10.0347	10.5416	10.2516	10.3024	10.2068	10.7037	10.4447	10.4533	10.4512	10.7817		9.22493	9.54225	10.1934	10.3661	10.5327		0.317325	1.24602	0.00527372		0.968523	1.95684	0.0003785		1.14121	2.20566	0.000115028		1.30779	2.47563	1.3983e-05		0.651198	1.57047	0.00239192		0.823889	1.77017
17289439	6.51252	6.56268	6.7968	7.09851	6.77311	6.67095	6.86979	6.91418	7.65963	7.60374	7.61608	7.41988	7.72058	7.63213	7.87205	7.4041	7.70643	8.09113	7.84162	7.55021		6.74263	6.80701	7.57483	7.65722	7.79735		0.06438	1.04564	0.671218		0.832202	1.7804	0.00117099		0.914589	1.88503	0.00149107		1.05472	2.07732	0.000976292		0.767822	1.7027	5.35467e-05		0.850209	1.80276
17379922	5.58139	5.50264	4.86911	6.40354	4.52842	4.5738	4.56418	5.10589	6.19192	5.4763	5.77485	6.54766	5.45501	5.76065	5.31591	6.21418	5.34382	5.85177	5.19827	6.33869		5.58917	4.69307	5.99769	5.68644	5.68314		-0.896098	-1.86103	0.0402728		0.408514	1.32732	0.338349		0.0972677	1.06975	0.802674		0.0939675	1.0673	0.825504		1.30461	2.47017	0.00303069		0.993366	1.99082
17361552	8.4694	8.53034	8.40799	8.8415	8.64677	8.48843	8.50567	8.60861	9.67886	9.71439	9.74988	9.59954	9.63639	9.71526	9.78057	9.39947	9.69444	9.80817	9.38774	9.31836		8.56231	8.56237	9.68567	9.63292	9.55218		6.125e-05	1.00004	0.999548		1.12336	2.17854	3.25449e-05		1.07061	2.10033	0.000154114		0.98987	1.98601	0.000634861		1.1233	2.17844	5.27127e-07		1.07055	2.10024
17218233	6.73267	7.11288	7.37421	6.46136	6.78224	7.11679	7.44663	6.14196	7.39809	7.81646	7.9714	6.91961	7.04682	7.67445	7.86071	6.345	7.80148	8.46658	8.00368	7.17106		6.92028	6.87191	7.52639	7.23175	7.8607		-0.0483737	-1.0341	0.892774		0.606111	1.52215	0.0986451		0.311466	1.24097	0.463655		0.940422	1.91909	0.0312456		0.654485	1.57405	0.123052		0.359839	1.28328
17307588	10.4732	10.4414	10.4888	9.98306	10.4253	9.98657	10.2545	9.85366	11.0553	10.9419	11.2262	10.305	11.0639	11.0377	11.2445	10.52	11.2834	11.3385	11.2386	10.6141		10.3466	10.13	10.8821	10.9665	11.1186		-0.216607	-1.162	0.26751		0.535501	1.44945	0.0628739		0.619906	1.53678	0.0201424		0.772046	1.70769	0.0100591		0.752108	1.68425	0.0198486		0.836513	1.78573
17406452	8.1243	7.80422	8.03723	8.96253	8.10111	8.20375	8.22323	8.48676	8.77211	8.92229	8.50068	9.15848	8.85393	7.85255	9.02282	9.08704	9.34549	9.27937	9.05432	9.28643		8.23207	8.25371	8.83839	8.70409	9.2414		0.0216402	1.01511	0.937739		0.606319	1.52237	0.0797553		0.472014	1.38704	0.264106		1.00933	2.01298	0.00824897		0.584679	1.4997	0.0107858		0.450374	1.36639
17481102	8.61388	8.97735	8.5576	8.4879	9.37071	9.31421	9.28491	9.12969	10.333	10.4693	10.5897	10.3388	10.1484	10.4771	10.5346	9.96363	10.4196	10.4633	10.2551	9.91118		8.65918	9.27488	10.4327	10.2809	10.2623		0.615697	1.5323	0.00222001		1.77352	3.41888	7.68164e-06		1.62174	3.07746	8.68642e-05		1.60309	3.03794	7.10916e-05		1.15783	2.23121	6.78097e-06		1.00604	2.00839
17291964	10.0359	9.52642	9.77858	10.3843	9.83749	9.51679	9.7327	9.87529	10.9184	10.844	10.6696	10.7748	10.8294	10.5573	10.873	10.7409	10.6641	10.9771	10.7721	10.4979		9.93128	9.74057	10.8017	10.7502	10.7278		-0.190719	-1.14133	0.377594		0.87043	1.82821	0.00384476		0.818873	1.76403	0.00585731		0.796505	1.73689	0.008862		1.06115	2.08659	3.32081e-05		1.00959	2.01334
17298874	6.31071	6.10328	6.15606	6.78664	6.72867	6.50258	7.02824	7.48683	7.15214	7.19373	7.23459	7.23626	7.62443	7.63937	7.21139	7.26489	7.94453	7.92496	8.08333	7.74186		6.33917	6.93658	7.20418	7.43502	7.92367		0.597408	1.513	0.0638879		0.865011	1.82135	0.00149091		1.09585	2.13739	0.00128431		1.5845	2.99904	8.80871e-05		0.267603	1.20381	0.2569		0.498443	1.41269
17218568	3.93064	5.10053	3.96174	5.17992	4.30296	3.96771	4.90831	5.63185	4.29877	4.24622	3.90686	5.88528	5.02799	4.60938	4.71446	5.7436	5.40546	5.73952	5.91044	5.69822		4.54321	4.70271	4.58428	5.02386	5.68841		0.159499	1.1169	0.76187		0.041072	1.02888	0.944017		0.480649	1.39537	0.306019		1.1452	2.21177	0.0192022		-0.118427	-1.08555	0.843348		0.321149	1.24933
17317167	5.59422	5.49077	4.90699	7.57866	4.37405	5.0471	4.71979	5.46518	5.84475	5.88409	5.53953	6.98267	5.52386	5.61997	5.18946	6.34555	5.35185	6.1687	5.68709	6.33736		5.89266	4.90153	6.06276	5.66971	5.88625		-0.991131	-1.98774	0.164918		0.1701	1.12514	0.805897		-0.222948	-1.16712	0.735874		-0.006409	-1.00445	0.992139		1.16123	2.23648	0.0253554		0.768182	1.70312
17406831	10.0523	10.1442	10.0195	10.5796	10.2822	10.2169	10.0647	10.549	10.2916	10.5558	10.6433	10.975	10.5192	10.8849	10.9283	10.9017	11.0728	11.2593	11.2091	11.5095		10.1989	10.2782	10.6164	10.8085	11.2627		0.0792925	1.0565	0.646658		0.41752	1.33563	0.0720514		0.609625	1.52586	0.00931512		1.06375	2.09036	0.000531612		0.338228	1.2642	0.0991239		0.530333	1.44426
17237681	3.97757	4.12818	4.37276	3.98805	4.56962	4.64985	4.41667	4.1748	4.93415	4.78018	4.97269	4.71129	4.65911	5.08868	5.32188	4.54646	5.78683	5.59753	5.62423	4.74013		4.11664	4.45274	4.84958	4.90403	5.43718		0.336094	1.26233	0.0523109		0.732939	1.66202	0.00058027		0.787392	1.72595	0.00831781		1.32054	2.49759	0.00199231		0.396844	1.31662	0.0171482		0.451298	1.36727
17258642	7.86691	5.70097	6.81348	8.72362	6.85297	6.22349	7.08607	8.01496	8.95038	8.66531	7.19647	7.99	8.01614	6.59123	7.96327	8.39472	7.89152	8.35719	8.40694	7.45803		7.27625	7.04437	8.20054	7.74134	8.02842		-0.231876	-1.17436	0.76837		0.924292	1.89775	0.270797		0.465094	1.38041	0.565259		0.752174	1.68433	0.318339		1.15617	2.22865	0.0755839		0.696969	1.6211
17314387	9.77808	9.73401	9.45098	10.215	10.0399	10.0181	9.7631	10.3843	9.33934	9.29592	8.70652	9.93597	10.0235	10.2112	9.57348	10.3771	11.0304	11.1512	11.2978	10.6591		9.79453	10.0514	9.31944	10.0463	11.0346		0.256825	1.19485	0.252517		-0.475092	-1.39001	0.160299		0.251779	1.19067	0.324098		1.24007	2.3621	0.00101496		-0.731917	-1.66084	0.0407365		-0.00504575	-1.0035
17291653	6.75928	7.17431	6.80402	7.67446	7.63549	7.18827	6.95191	7.56209	7.7222	8.13594	8.11464	8.3703	7.9165	8.21045	8.12223	8.46826	8.25909	8.21345	8.15789	8.63853		7.10302	7.33444	8.08577	8.17936	8.31724		0.231424	1.17399	0.417799		0.982755	1.97624	0.00783571		1.07634	2.10868	0.00424034		1.21422	2.32016	0.00223575		0.751332	1.68335	0.0115526		0.844918	1.79616
17548012	8.54002	8.13837	8.5397	7.95901	8.86809	8.8313	8.84426	8.09119	9.55474	9.52332	9.69057	9.48604	9.34749	9.80619	9.8197	9.11482	9.74545	9.88925	9.77593	9.15507		8.29428	8.65871	9.56367	9.52205	9.64143		0.364436	1.28738	0.178688		1.26939	2.4106	0.000166583		1.22777	2.34205	0.00168194		1.34715	2.54409	0.000880026		0.904957	1.87249	0.003494		0.863335	1.81924
17511878	6.05921	6.16644	6.3708	6.58782	5.60526	5.80208	5.81533	6.53658	7.15087	7.60555	7.43374	6.93182	6.81039	7.52473	7.37994	6.72208	7.10112	7.42693	6.58643	6.57298		6.29607	5.93981	7.28049	7.10929	6.92187		-0.356253	-1.2801	0.181273		0.984427	1.97853	0.00202736		0.81322	1.75713	0.0128635		0.625801	1.54307	0.0396305		1.34068	2.53271	0.00184304		1.16947	2.2493
17289497	4.96018	5.19659	5.04709	5.09297	4.91515	5.15985	4.38311	4.97339	5.45438	5.7178	5.49464	5.53269	5.51951	5.90395	5.45383	5.41634	6.01033	6.02583	5.99215	5.32625		5.07421	4.85788	5.54988	5.57341	5.83864		-0.216332	-1.16178	0.259533		0.475672	1.39057	0.000784395		0.499199	1.41343	0.00654832		0.76443	1.6987	0.00510697		0.692004	1.61553	0.00779811		0.715531	1.64209
17285488	7.52974	7.56288	7.46384	7.61439	7.3774	7.22358	7.0439	7.53831	7.85887	7.83664	7.88861	7.92816	7.961	8.16848	7.96883	8.12095	8.39507	8.36565	8.32185	8.02154		7.54271	7.2958	7.87807	8.05482	8.27603		-0.246916	-1.18667	0.0665307		0.335359	1.26169	0.000104869		0.512103	1.42613	0.00016315		0.733314	1.66245	0.000204442		0.582275	1.49721	0.00164323		0.759019	1.69234
17324835	5.84335	6.10819	5.7934	6.49721	6.47607	6.37842	6.32299	6.37353	6.54904	6.62644	6.57042	6.95534	6.93198	6.7963	7.16785	6.96423	7.22073	7.19466	7.5143	7.54068		6.06054	6.38775	6.67531	6.96509	7.36759		0.327214	1.25459	0.0934481		0.614772	1.53132	0.0166329		0.90455	1.87196	0.00229124		1.30705	2.47436	0.000412755		0.287558	1.22057	0.028235		0.577337	1.49209
17308881	5.14008	5.78573	6.59219	6.043	6.18452	6.40216	6.99661	5.58529	6.4505	6.61925	6.70106	6.35412	6.97937	7.0354	7.40347	5.61891	7.36791	7.59865	7.85933	6.25892		5.89025	6.29214	6.53123	6.75929	7.2712		0.401894	1.32124	0.374786		0.640982	1.55939	0.0853057		0.869037	1.82644	0.129116		1.38095	2.6044	0.0246359		0.239089	1.18025	0.458618		0.467143	1.38237
17524969	8.22216	7.72947	7.74634	6.89782	8.93934	8.42555	8.13815	7.70143	10.0593	9.99413	10.2094	9.48698	9.80629	9.83665	10.0401	9.31969	9.49375	9.44731	9.32617	8.85048		7.64895	8.30112	9.93745	9.75068	9.27943		0.652172	1.57153	0.13552		2.2885	4.88549	0.000356276		2.10173	4.29225	0.000546259		1.63048	3.09616	0.00196882		1.63633	3.10874	0.00167176		1.44956	2.73125
17237915	6.8092	6.87344	6.8541	7.43229	5.98461	6.16023	6.40299	7.18616	6.39675	6.69008	5.95426	7.20423	7.00828	6.54737	6.219	7.41789	7.41563	7.23137	7.31364	7.68605		6.99225	6.4335	6.56133	6.79813	7.41167		-0.558758	-1.473	0.115025		-0.430922	-1.34809	0.201969		-0.19412	-1.14403	0.542778		0.419418	1.33739	0.0559857		0.127836	1.09265	0.743463		0.364638	1.28756
17308622	10.5609	10.3215	10.3685	10.6521	10.398	10.3682	10.2403	10.3239	11.0547	11.0379	10.9694	11.1723	11.0361	11.1759	11.5079	10.9838	11.3104	11.3201	11.4296	11.1823		10.4757	10.3326	11.0586	11.176	11.3106		-0.143125	-1.10429	0.145273		0.5828	1.49775	0.000605572		0.70021	1.62474	0.00258373		0.834818	1.78363	0.000108494		0.725925	1.65396	1.09221e-05		0.843335	1.79419
17550364	5.55562	5.13495	5.2117	5.68357	5.07507	5.09233	5.07027	5.0936	5.94923	5.76509	5.67625	5.54834	5.77955	5.52219	6.30008	6.06657	5.71583	5.88819	6.55098	6.08649		5.39646	5.08282	5.73473	5.9171	6.06037		-0.313643	-1.24284	0.0557543		0.338266	1.26424	0.0744803		0.520636	1.43459	0.0516713		0.663911	1.58437	0.0249876		0.651909	1.57125	0.00024737		0.834279	1.78297
17499757	5.21127	4.93299	5.60468	5.00184	5.20697	4.72013	4.46154	4.92939	5.61015	5.57425	5.95401	5.15833	5.16656	5.81079	5.59611	5.86548	6.21773	5.9993	5.60587	5.40342		5.18769	4.82951	5.57419	5.60973	5.80658		-0.358185	-1.28181	0.15249		0.386493	1.30721	0.132586		0.422041	1.33982	0.102423		0.618889	1.53569	0.0409684		0.744678	1.6756	0.0168095		0.780227	1.7174
17528405	7.51269	7.66683	7.63586	7.8272	7.95823	7.70017	7.74249	7.61055	7.93016	8.04846	7.95412	8.19894	8.17306	8.36467	8.42215	8.24621	8.63305	9.03328	8.87441	8.37537		7.66065	7.75286	8.03292	8.30152	8.72903		0.0922175	1.06601	0.38371		0.372273	1.29439	0.00576765		0.640876	1.55928	0.000297579		1.06838	2.09708	0.000504748		0.280055	1.21424	0.0264032		0.548658	1.46272
17520592	4.73118	4.12866	4.73889	4.24524	4.80354	4.58522	4.31365	4.48646	5.67828	5.47849	5.79051	4.9519	5.77118	5.59399	5.86554	5.70931	5.96187	5.09165	5.50475	5.53396		4.46099	4.54722	5.47479	5.735	5.52306		0.0862248	1.06159	0.665705		1.0138	2.01923	0.00612062		1.27401	2.41833	0.000290227		1.06207	2.08792	0.00437168		0.927579	1.90208	0.00470364		1.18779	2.27803
17311853	5.21717	5.11541	4.92009	5.62384	5.01354	4.57231	4.74547	5.05338	6.00561	5.72691	5.38258	5.73567	5.87587	5.69937	5.83207	6.11782	5.73606	5.63651	6.14167	5.77128		5.21913	4.84617	5.71269	5.88128	5.82138		-0.372955	-1.295	0.0932783		0.493564	1.40792	0.0451446		0.662155	1.58244	0.00848705		0.602253	1.51809	0.0173331		0.866519	1.82326	0.0023054		1.03511	2.04927
17395718	6.95943	6.77586	6.80394	6.36829	6.80438	6.32054	6.35974	6.52524	6.63437	6.67922	6.09404	6.11993	7.25816	7.46871	7.12757	6.97202	7.402	7.50368	7.64069	7.36409		6.72688	6.50248	6.38189	7.20662	7.47761		-0.224403	-1.16829	0.228518		-0.344988	-1.27014	0.140188		0.479737	1.39449	0.0265886		0.750736	1.68265	0.00175567		-0.120584	-1.08718	0.555869		0.70414	1.62917
17539797	7.54999	7.9749	7.79406	8.54375	8.035	7.80322	7.43012	7.54159	8.57433	8.4581	8.56718	9.56834	8.56778	8.68468	8.46465	9.25088	8.65236	8.52622	8.41367	9.11771		7.96568	7.70248	8.79199	8.742	8.67749		-0.263193	-1.20013	0.335135		0.826313	1.77315	0.0487974		0.77632	1.71276	0.0301432		0.711813	1.63786	0.0347638		1.08951	2.12801	0.00992773		1.03951	2.05553
17281971	8.04096	8.07407	8.16451	8.1414	8.31396	8.16009	8.03704	8.12998	8.79511	8.63107	8.51951	8.61016	8.77776	9.01696	8.73545	8.71753	9.14498	9.26984	9.06062	9.06514		8.10523	8.16027	8.63896	8.81192	9.13515		0.055034	1.03888	0.425071		0.533729	1.44767	0.000164335		0.70669	1.63206	8.25684e-05		1.02991	2.0419	1.79807e-06		0.478695	1.39348	0.00106282		0.651656	1.57097
17378670	6.54193	6.55224	6.56533	6.68608	6.77624	6.43043	6.47455	6.69365	7.12815	7.16364	7.46334	7.36826	7.60407	7.4922	7.78138	7.3839	7.40706	7.86361	7.56452	7.4383		6.58639	6.59372	7.28085	7.56538	7.56838		0.0073245	1.00509	0.937939		0.694455	1.61827	0.000210379		0.978992	1.97109	3.87851e-05		0.981982	1.97518	0.000106913		0.68713	1.61008	0.00104312		0.971667	1.96111
17311331	3.23013	3.32515	3.07873	2.7331	3.46587	3.15941	3.13005	3.00475	3.15303	4.24886	3.49685	3.05233	3.57461	3.67817	3.27402	3.18131	4.1098	5.21933	4.53011	2.79846		3.09178	3.19002	3.48777	3.42703	4.16442		0.098243	1.07047	0.567905		0.395989	1.31584	0.235624		0.335251	1.2616	0.10522		1.07265	2.10329	0.0874503		0.297746	1.22922	0.34121		0.237008	1.17855
17515551	5.30009	5.84503	5.4192	6.10788	5.16459	5.38586	4.64372	5.95009	4.94771	4.73806	4.95472	5.45224	5.49871	5.31406	5.44215	5.51274	6.33258	6.47523	6.53672	5.69685		5.66805	5.28607	5.02318	5.44192	6.26035		-0.381985	-1.30313	0.289966		-0.64487	-1.5636	0.0368239		-0.226135	-1.1697	0.28559		0.592293	1.50764	0.0698104		-0.262885	-1.19988	0.429111		0.15585	1.11408
17544164	4.34678	5.16708	5.13051	4.77569	4.85217	4.74287	5.07843	5.11551	5.53561	5.32012	5.61609	5.89946	5.60026	5.47262	5.83045	5.8924	6.00575	5.80059	6.00982	5.86745		4.85502	4.94725	5.59282	5.69893	5.9209		0.092228	1.06602	0.677319		0.7378	1.66763	0.0169884		0.843914	1.79491	0.00771962		1.06589	2.09346	0.00168921		0.645572	1.56436	0.00500707		0.751686	1.68376
17325671	7.71704	8.05696	7.8451	7.77686	8.54285	8.23702	8.26708	8.41555	7.95846	8.04936	7.69764	7.87193	8.45778	8.57204	8.19221	8.6001	9.24335	9.50588	9.46855	9.13767		7.84899	8.36563	7.89435	8.45553	9.33886		0.516638	1.43062	0.00235413		0.0453575	1.03194	0.681878		0.606544	1.52261	0.00222031		1.48988	2.80865	1.33781e-05		-0.471281	-1.38634	0.00380141		0.0899057	1.0643
17342595	6.13264	6.206	6.17369	7.26075	6.08043	5.90816	5.85881	6.27334	7.0285	6.86575	6.84362	7.24301	7.19327	6.91761	7.28555	7.24055	6.96835	7.08431	6.89302	7.06634		6.44327	6.03019	6.99522	7.15924	7.00301		-0.413085	-1.33153	0.202325		0.55195	1.46607	0.103862		0.715973	1.64259	0.0458597		0.559736	1.474	0.0893909		0.965035	1.95211	0.000330182		1.12906	2.18716
17529549	7.39379	6.91085	7.08578	7.28636	6.91315	7.02899	6.97816	6.5986	8.04015	8.17282	8.11623	7.67079	8.15865	7.90225	8.46809	7.70125	7.80619	8.04252	8.12112	7.43567		7.1692	6.87972	8	8.05756	7.85138		-0.289471	-1.22219	0.0917167		0.830802	1.77867	0.00177326		0.888365	1.85108	0.00410481		0.682181	1.60456	0.010865		1.12027	2.17388	0.000283898		1.17784	2.26237
17398929	5.71618	5.98777	5.43442	5.15695	7.03076	6.95858	6.53353	6.02529	8.4894	8.44614	8.63057	7.85325	8.10573	8.14406	8.15876	7.50333	7.96114	7.70311	7.56422	7.20433		5.57383	6.63704	8.35484	7.97797	7.6082		1.06321	2.08958	0.0109359		2.78101	6.87333	3.01346e-05		2.40414	5.2932	5.62983e-05		2.03437	4.09644	0.000142813		1.7178	3.28934	0.00100043		1.34093	2.53314
17531734	3.9004	4.04483	3.24283	3.81022	3.67909	3.71026	3.69526	3.67466	5.26987	5.25454	5.9915	4.75647	5.69109	5.61634	5.27731	4.63639	4.70835	4.54561	4.66095	4.72829		3.74957	3.68982	5.3181	5.30528	4.6608		-0.0597513	-1.04229	0.745631		1.56853	2.96601	0.0022736		1.55571	2.93979	0.00196846		0.911227	1.88064	0.00233018		1.62828	3.09144	0.000684047		1.61546	3.0641
17405247	7.9673	7.84166	7.65222	8.14734	8.2231	8.05162	7.97996	8.17831	8.53059	8.83963	9.05474	8.56939	8.88829	8.83608	9.41554	8.51362	8.89956	9.29549	9.17974	8.93971		7.90213	8.10825	8.74859	8.91338	9.07863		0.206117	1.15358	0.132381		0.846459	1.79808	0.00192284		1.01125	2.01566	0.00323269		1.1765	2.26027	0.000161963		0.640341	1.5587	0.00320615		0.805135	1.74731
17402698	5.01479	5.4447	5.55013	5.96845	5.58849	5.92283	5.39674	5.99004	5.37912	5.32212	5.57468	6.48554	5.82927	6.24116	5.89031	6.22405	6.46074	7.13055	6.25985	6.92729		5.49452	5.72453	5.69037	6.0462	6.69461		0.230008	1.17284	0.376459		0.19585	1.1454	0.578972		0.55168	1.46579	0.0488229		1.20009	2.29754	0.00526747		-0.0341577	-1.02396	0.914392		0.321672	1.24978
17301131	7.28633	7.72387	7.97753	7.29323	7.97175	7.87151	7.89042	7.09516	8.77168	8.71794	8.88896	7.94076	8.51459	8.74072	8.96482	7.85515	8.6732	9.0837	8.82603	8.12612		7.57024	7.70721	8.57983	8.51882	8.67726		0.136968	1.09959	0.625602		1.00959	2.01334	0.0104184		0.948579	1.92997	0.0179283		1.10702	2.154	0.00575365		0.872623	1.83099	0.026316		0.811612	1.75517
17298041	7.01214	7.17005	7.03907	7.0548	7.03702	6.95245	6.73191	6.4485	7.68107	7.85494	7.57367	7.27151	7.66283	7.78754	7.41986	7.12279	7.77397	8.09074	7.8799	7.305		7.06902	6.79247	7.59529	7.49826	7.7624		-0.276545	-1.21129	0.08823		0.526278	1.44021	0.0061297		0.42924	1.34652	0.029228		0.693385	1.61707	0.00645542		0.802823	1.74451	0.00424722		0.705784	1.63103
17321318	5.7325	5.40017	5.99019	6.68841	6.58725	6.05052	6.33714	6.57625	7.37878	7.70323	7.83915	8.24816	7.35053	7.41998	7.40967	8.01936	7.08205	7.61954	6.78366	7.94514		5.95282	6.38779	7.79233	7.54989	7.3576		0.43497	1.35188	0.198713		1.83951	3.57888	0.00135506		1.59707	3.02527	0.00229957		1.40477	2.64776	0.00990773		1.40454	2.64733	0.000693915		1.1621	2.23782
17297692	5.65324	4.54661	6.43727	6.00759	5.76215	5.58475	6.3097	5.68029	7.06723	6.48268	7.0905	6.71724	6.74457	6.73244	6.95996	6.04558	6.86156	6.75325	6.91807	6.67057		5.66118	5.83422	6.83941	6.62063	6.80086		0.173042	1.12743	0.705228		1.17823	2.26299	0.0338147		0.959453	1.94457	0.0773727		1.13968	2.20332	0.0315475		1.00519	2.0072	0.00371272		0.786412	1.72478
17545595	8.84281	8.91714	8.76498	8.88988	8.38361	8.039	8.0128	8.15259	8.99454	8.74333	8.42077	8.95059	9.08334	8.74996	8.98473	9.02399	9.03173	8.84512	9.17326	9.4038		8.8537	8.147	8.77731	8.96051	9.11348		-0.706703	-1.63207	0.000237418		-0.0763967	-1.05438	0.592073		0.106805	1.07684	0.231769		0.259776	1.19729	0.0780924		0.630306	1.54789	0.00675409		0.813508	1.75748
17338701	5.54721	5.46815	5.42308	5.48701	6.07417	5.70049	5.94622	5.64738	6.96012	7.08973	7.28298	6.92441	6.83869	6.99402	7.13623	6.55316	6.99	7.1103	6.63912	6.49283		5.48136	5.84207	7.06431	6.88052	6.80806		0.360701	1.28405	0.0135088		1.58295	2.99581	1.55378e-06		1.39916	2.63747	3.40424e-05		1.3267	2.50828	0.000104752		1.22224	2.33309	8.08172e-05		1.03846	2.05403
17417622	5.13892	5.80043	5.91122	6.53224	4.89106	5.69002	6.11861	6.4179	5.91225	6.09409	6.01413	6.35083	5.86397	6.28743	6.23018	6.51928	6.23945	7.18246	6.46778	7.0881		5.8457	5.7794	6.09283	6.22521	6.74445		-0.0663015	-1.04703	0.884517		0.247126	1.18684	0.442102		0.379513	1.3009	0.274975		0.898749	1.86445	0.0499909		0.313428	1.24266	0.398167		0.445814	1.36208
17430609	5.53533	5.89689	5.90286	5.89681	4.6806	4.80503	4.94032	4.45201	6.90564	7.1271	7.36835	7.10655	5.54246	6.10529	5.91181	5.86991	5.71713	6.00367	5.39965	5.6154		5.80797	4.71949	7.12691	5.85737	5.68396		-1.08849	-2.12651	0.000219407		1.31894	2.49483	5.63936e-05		0.049396	1.03483	0.749939		-0.124011	-1.08976	0.453937		2.40742	5.30526	2.5268e-06		1.13788	2.20058
17324396	7.7962	7.55871	7.80854	8.24664	7.78698	8.13737	7.51774	8.00801	8.46982	8.63806	8.41846	8.2098	8.90774	8.4216	9.08385	8.54979	8.80653	8.76344	9.0106	8.72658		7.85252	7.86252	8.43404	8.74075	8.82679		0.009999	1.00695	0.961265		0.581512	1.49642	0.0135715		0.888223	1.8509	0.00553858		0.974264	1.96464	0.000802179		0.571513	1.48608	0.0123827		0.878224	1.83811
17510707	7.98853	7.9175	8.06111	8.28144	8.51851	8.49629	8.51027	8.35964	9.07305	9.18524	9.22713	8.98237	9.16683	9.15523	9.41741	8.90921	9.33013	9.51957	9.56996	9.32092		8.06215	8.47117	9.11695	9.16217	9.43515		0.409029	1.32779	0.00336056		1.0548	2.07743	3.43751e-05		1.10002	2.14358	0.00015057		1.373	2.59009	1.01659e-05		0.645774	1.56458	7.07358e-05		0.690994	1.6144
17362609	5.37181	6.04794	5.77885	6.06712	6.10215	6.07872	5.7423	5.64812	6.83293	6.71506	7.15208	6.86474	6.81285	6.91976	7.27476	6.26576	6.88101	7.13387	6.82748	6.58354		5.81643	5.89282	6.8912	6.81828	6.85647		0.0763893	1.05438	0.714666		1.07477	2.10639	0.00120048		1.00185	2.00257	0.00909772		1.04004	2.05629	0.00189406		0.998382	1.99776	0.000523812		0.925462	1.89929
17231676	4.41986	5.01347	4.91441	5.05147	5.50805	5.24214	5.74759	5.32894	6.24892	6.21394	6.4063	5.75391	6.05802	6.40724	6.46011	5.71919	6.12047	6.57031	6.57071	6.41608		4.8498	5.45668	6.15577	6.16114	6.41939		0.606875	1.52296	0.0164288		1.30597	2.47249	0.000660818		1.31133	2.48171	0.00114642		1.56959	2.9682	0.000128251		0.69909	1.62348	0.00800014		0.704459	1.62953
17302054	5.83671	7.14344	7.71069	6.87077	6.9359	7.28388	7.46798	6.69917	7.78198	7.75285	8.1907	7.5947	7.90547	8.06541	8.35543	7.31829	8.46613	8.13899	7.66902	7.96285		6.8904	7.09674	7.83006	7.91115	8.05925		0.206334	1.15375	0.647273		0.939656	1.91807	0.0629478		1.02075	2.02897	0.0634158		1.16885	2.24832	0.0336606		0.733322	1.66246	0.0140782		0.814413	1.75858
17292477	5.23034	4.62137	5.09707	5.04623	5.16349	5.06546	4.55939	4.83962	6.10408	6.39616	6.73502	6.18983	6.17737	6.25305	6.63582	5.99276	5.83756	5.78245	5.9658	5.89175		4.99875	4.90699	6.35627	6.26475	5.86939		-0.0917608	-1.06567	0.642853		1.35752	2.56244	0.000405898		1.266	2.40493	0.000533085		0.870638	1.82847	0.000721278		1.44928	2.73072	0.000298692		1.35776	2.56287
17442940	8.10219	8.79021	8.85023	9.63552	7.94621	8.82648	8.54983	9.51773	8.81721	8.78233	9.12593	9.9198	9.05365	8.82911	9.25571	9.70201	9.62645	9.74509	9.14387	10.1732		8.84454	8.71006	9.16132	9.21012	9.67216		-0.134475	-1.09769	0.776245		0.316778	1.24555	0.469192		0.365581	1.2884	0.354468		0.827616	1.77475	0.071294		0.451253	1.36723	0.323602		0.500056	1.41427
17227464	6.34828	6.59331	6.58357	6.42364	5.96644	5.74761	6.41214	6.21163	6.90968	7.05702	7.06519	6.81144	6.68074	7.10583	7.02292	6.61821	7.16726	7.11465	6.99083	6.91153		6.4872	6.08445	6.96083	6.85692	7.04607		-0.402747	-1.32202	0.0423671		0.473634	1.3886	0.00151358		0.369724	1.29211	0.0345582		0.558868	1.47311	0.000552814		0.876381	1.83576	0.00140676		0.772471	1.70819
17414454	4.25629	4.24057	4.42301	4.71762	4.43516	3.55259	4.68256	4.55238	4.64675	3.99037	5.02144	4.45926	4.71016	4.69128	4.55155	4.70345	5.42972	4.98138	5.28179	5.37599		4.40937	4.30567	4.52945	4.66411	5.26722		-0.103703	-1.07453	0.72287		0.120079	1.08679	0.636395		0.254734	1.19312	0.0722978		0.857846	1.81233	0.00120665		0.223783	1.16779	0.527705		0.358437	1.28204
17550170	4.25629	4.24057	4.42301	4.71762	4.43516	3.55259	4.68256	4.55238	4.64675	3.99037	5.02144	4.45926	4.71016	4.69128	4.55155	4.70345	5.42972	4.98138	5.28179	5.37599		4.40937	4.30567	4.52945	4.66411	5.26722		-0.103703	-1.07453	0.72287		0.120079	1.08679	0.636395		0.254734	1.19312	0.0722978		0.857846	1.81233	0.00120665		0.223783	1.16779	0.527705		0.358437	1.28204
17347061	3.53888	3.40775	3.45686	3.39556	3.34874	4.20684	3.6793	4.15003	4.26092	4.20266	4.02681	3.95417	4.84748	4.74018	5.57919	4.51147	4.9662	5.16065	4.59168	4.51002		3.44976	3.84623	4.11114	4.91958	4.80714		0.396465	1.31628	0.102922		0.661375	1.58159	0.000160151		1.46982	2.76987	0.000741157		1.35737	2.56218	0.00013431		0.26491	1.20156	0.266125		1.07335	2.10432
17327264	5.44981	5.48341	5.3117	6.26284	5.49521	5.19071	5.32233	5.79326	6.05023	5.87633	6.09004	6.15604	6.01402	6.04655	6.46949	6.15043	6.32045	6.50121	6.29139	6.52733		5.62694	5.45038	6.04316	6.17012	6.41009		-0.176558	-1.13018	0.508996		0.416221	1.33443	0.111656		0.543185	1.45719	0.0634167		0.783157	1.72089	0.0127847		0.592779	1.50815	0.00609039		0.719742	1.64689
17320583	9.0064	8.92241	8.82456	9.6897	9.08128	8.99714	8.96467	9.67617	9.85527	9.70754	9.50278	10.3773	9.66981	9.81038	9.72245	10.5866	9.93713	9.8583	9.97975	10.7813		9.11077	9.17981	9.86073	9.94731	10.1391		0.0690485	1.04902	0.797998		0.749964	1.68175	0.0325791		0.836544	1.78577	0.0283719		1.02835	2.03969	0.0124322		0.680915	1.60316	0.034827		0.767495	1.70231
17448821	8.81993	8.75671	8.15689	9.17854	8.2819	7.93997	7.57138	8.49033	10.656	10.4884	10.5278	10.4733	9.93242	9.71585	9.81438	10.12	9.12478	8.8096	8.89504	9.29115		8.72802	8.0709	10.5364	9.89567	9.03014		-0.657122	-1.57693	0.0656376		1.80835	3.50241	0.00015736		1.16765	2.24646	0.00222171		0.302124	1.23296	0.25213		2.46547	5.52307	2.04502e-05		1.82477	3.54252
17239040	4.92033	5.1353	4.8027	4.45313	6.14327	5.82601	5.58647	4.77233	7.53072	7.5038	7.72873	6.76646	6.88124	7.32434	7.18313	6.2751	6.9649	6.53261	6.52953	6.13202		4.82787	5.58202	7.38243	6.91595	6.53976		0.754151	1.68664	0.0599157		2.55456	5.87488	5.73097e-05		2.08809	4.25184	0.000260687		1.7119	3.27591	0.000249208		1.80041	3.48319	0.00249299		1.33393	2.52089
17415715	8.45444	8.68072	8.36299	8.35015	9.03268	8.85959	8.56598	8.51208	9.64523	9.89887	9.98554	9.70689	9.76726	9.72779	10.1647	9.43451	9.58861	9.8794	9.91676	9.41362		8.46207	8.74258	9.80913	9.77357	9.6996		0.280508	1.21462	0.101244		1.34706	2.54393	1.85994e-05		1.31149	2.48198	0.000236084		1.23752	2.35793	0.000128859		1.06655	2.09442	0.000346022		1.03099	2.04342
17269486	7.78398	7.75782	7.53073	8.19239	8.05922	7.86878	7.64487	7.77565	8.62402	8.51662	8.24756	8.55754	8.47321	8.58928	8.56906	8.61368	8.85235	8.83078	8.56981	8.91802		7.81623	7.83713	8.48644	8.56131	8.79274		0.0208993	1.01459	0.902121		0.670205	1.5913	0.0058542		0.745075	1.67606	0.00186229		0.976508	1.9677	0.000812751		0.649305	1.56841	0.00165243		0.724176	1.65196
17545482	8.38208	8.41316	8.30495	8.55939	8.85921	8.87619	8.82969	8.48048	8.84958	9.03231	9.06099	9.29392	9.16081	9.35789	9.69171	9.14208	9.73454	9.80781	9.60694	9.71304		8.4149	8.76139	9.0592	9.33812	9.71558		0.346495	1.27147	0.0185143		0.644305	1.56299	0.000883048		0.923227	1.89635	0.000545999		1.30068	2.46346	1.26741e-06		0.29781	1.22928	0.0634489		0.576732	1.49147
17476728	6.18696	6.66561	5.93418	7.55579	5.65899	5.51118	4.68628	6.45256	6.21917	6.32849	6.03211	6.93553	6.2204	6.19596	6.12639	7.17885	6.59013	6.35899	6.06616	7.10654		6.58563	5.57725	6.37882	6.4304	6.53045		-1.00838	-2.01165	0.0945856		-0.206809	-1.15413	0.629607		-0.155233	-1.1136	0.734075		-0.0551785	-1.03899	0.899643		0.801572	1.743	0.09916		0.853148	1.80644
17513525	6.62144	6.89449	6.46733	6.69339	7.10989	7.10981	6.88291	6.93057	8.41427	8.68465	8.80652	8.41134	8.24463	8.38311	8.43319	8.08563	7.95425	8.20151	7.83778	7.84798		6.66916	7.0083	8.5792	8.28664	7.96038		0.339136	1.265	0.0191548		1.91004	3.75818	7.16329e-06		1.61748	3.06839	9.40809e-06		1.29122	2.44734	4.29647e-05		1.5709	2.9709	9.89224e-06		1.27834	2.42561
17440134	6.89149	6.22987	6.96005	7.43497	6.25502	6.11507	7.06613	7.00363	7.754	7.68222	7.26491	7.30793	7.6764	7.18164	7.89329	7.8588	7.73225	7.24947	8.0067	7.25882		6.87909	6.60996	7.50227	7.65253	7.56181		-0.269131	-1.20508	0.471268		0.623171	1.54026	0.0661591		0.773437	1.70934	0.0405361		0.682716	1.60516	0.0699091		0.892302	1.85614	0.0182302		1.04257	2.05989
17309899	5.7294	5.10975	5.62089	6.28078	5.31138	5.15044	5.71349	6.27924	6.35	6.50812	6.32915	6.27886	7.05876	6.47636	6.48151	6.80952	6.34567	6.54722	6.85952	6.50669		5.6852	5.61364	6.36653	6.70654	6.56478		-0.0715635	-1.05085	0.843744		0.681327	1.60361	0.0320441		1.02134	2.0298	0.0104757		0.879571	1.83983	0.015546		0.75289	1.68517	0.0260332		1.0929	2.13302
17422117	7.30391	6.76676	6.91537	7.74003	7.16335	6.9457	6.93254	7.61683	8.30994	8.33214	8.44165	8.36203	8.09789	8.22163	8.04596	8.4072	8.28458	8.16949	7.83438	8.17411		7.18152	7.1646	8.36144	8.19317	8.11564		-0.0169143	-1.01179	0.952118		1.17992	2.26564	0.00171467		1.01165	2.01622	0.00478967		0.934122	1.91073	0.00786218		1.19684	2.29236	0.000319174		1.02857	2.03999
17549770	6.27347	6.26682	6.4654	6.4354	6.53365	6.57343	6.55787	6.53141	7.21133	7.42186	7.56874	7.07269	7.32359	7.4884	7.82304	6.99478	7.77257	7.81581	7.02021	7.39016		6.36027	6.54909	7.31865	7.40745	7.49969		0.188821	1.13983	0.0122541		0.958382	1.94313	0.000223587		1.04718	2.06649	0.00113918		1.13942	2.20292	0.00106383		0.769562	1.70475	0.000434662		0.85836	1.81298
17380637	7.62068	8.01576	8.12404	7.54156	7.70353	7.84096	8.1895	7.91343	8.10049	8.318	8.57246	8.72677	8.33739	8.53896	8.628	8.83447	9.01463	8.5702	8.79391	9.07075		7.82551	7.91186	8.42943	8.5847	8.86237		0.0863467	1.06168	0.641876		0.603924	1.51985	0.0231613		0.759196	1.69255	0.00513608		1.03686	2.05176	0.00132247		0.517578	1.43155	0.0237249		0.672849	1.59422
17490502	8.44935	8.36928	8.57444	8.66917	8.42502	8.58014	8.57085	8.51899	9.16473	9.27662	9.28073	9.25292	9.50282	9.31042	9.57137	9.2052	9.56458	9.60397	9.33866	9.38864		8.51556	8.52375	9.24375	9.39745	9.47396		0.0081885	1.00569	0.916935		0.728191	1.65656	5.28515e-05		0.881893	1.84279	0.000177131		0.958399	1.94315	4.84541e-05		0.720002	1.64718	3.62578e-06		0.873705	1.83236
17445755	6.16569	6.4536	6.27163	6.94079	6.41288	6.25234	6.39065	6.51455	6.75421	6.88321	6.99824	7.16627	7.04865	7.06505	7.11952	7.05801	7.39136	7.38412	7.39018	7.20145		6.45793	6.3926	6.95048	7.07281	7.34178		-0.0653235	-1.04632	0.728934		0.492554	1.40693	0.0430672		0.614879	1.53143	0.0118095		0.88385	1.84529	0.00252792		0.557878	1.4721	0.00162365		0.680203	1.60236
17230991	4.76746	5.16717	5.3817	5.66598	4.6852	5.1279	5.0697	5.14122	5.41904	5.40507	5.59497	5.36234	5.3939	5.44185	5.66185	5.36434	6.00106	6.28062	5.98247	5.55504		5.24558	5.00601	5.44535	5.46549	5.9548		-0.239572	-1.18064	0.313856		0.199778	1.14852	0.347694		0.219909	1.16466	0.315739		0.709221	1.63492	0.0259888		0.43935	1.35599	0.0104187		0.45948	1.37505
17489251	6.3631	6.62117	6.53271	7.02972	6.89109	6.90139	6.6593	6.75751	7.97293	7.92976	7.9706	7.78704	7.43045	7.3494	7.8372	7.54772	7.89511	7.95865	7.66291	7.48777		6.63668	6.80232	7.91509	7.54119	7.75111		0.165646	1.12167	0.32025		1.27841	2.42571	0.000133426		0.904516	1.87192	0.00221595		1.11444	2.1651	0.000776572		1.11276	2.16259	4.86073e-06		0.738869	1.66887
17466798	6.79379	6.49444	6.76946	6.78355	6.48937	6.79862	6.62071	6.77948	6.71691	6.68951	6.77848	6.59569	7.23527	7.22204	7.33605	7.1109	7.49078	7.75366	7.78208	7.45471		6.71031	6.67205	6.69515	7.22607	7.62031		-0.038268	-1.02688	0.721652		-0.0151645	-1.01057	0.858582		0.515753	1.42974	0.000942614		0.909994	1.87904	0.000186877		0.0231035	1.01614	0.787887		0.554021	1.46817
17265422	8.87773	8.71651	8.84213	9.36942	8.90411	8.73549	8.74692	9.13354	9.55466	9.57694	9.73003	9.72294	9.59444	9.65836	9.86021	9.60806	9.92135	9.81166	9.72987	9.8464		8.95145	8.88002	9.64614	9.68027	9.82732		-0.0714308	-1.05076	0.690624		0.694696	1.61854	0.00368192		0.728818	1.65728	0.00344439		0.87587	1.83511	0.00107182		0.766127	1.7007	0.000319003		0.800249	1.7414
17520932	7.91421	8.4441	8.21517	8.12236	8.70317	8.49407	8.27689	8.34388	9.43315	9.48849	9.71264	9.33065	9.47873	9.54752	9.75272	9.12388	9.58872	9.52321	9.42368	9.07151		8.17396	8.4545	9.49123	9.47571	9.40178		0.280544	1.21465	0.101006		1.31727	2.49194	7.03996e-05		1.30175	2.46528	0.000266859		1.22782	2.34213	0.000248981		1.03673	2.05157	0.000161266		1.02121	2.02962
17549538	3.97841	3.84822	4.03498	4.14728	4.25617	4.23307	4.11135	4.03096	4.91186	5.76749	5.79238	5.01861	5.39763	5.53113	5.05959	4.62507	5.4145	5.44345	4.792	4.77048		4.00222	4.15789	5.37259	5.15336	5.10511		0.155668	1.11394	0.105189		1.37036	2.58536	0.00136881		1.15113	2.22088	0.00159728		1.10289	2.14784	0.00138976		1.2147	2.32092	0.00241028		0.995467	1.99373
17549690	3.97841	3.84822	4.03498	4.14728	4.25617	4.23307	4.11135	4.03096	4.91186	5.76749	5.79238	5.01861	5.39763	5.53113	5.05959	4.62507	5.4145	5.44345	4.792	4.77048		4.00222	4.15789	5.37259	5.15336	5.10511		0.155668	1.11394	0.105189		1.37036	2.58536	0.00136881		1.15113	2.22088	0.00159728		1.10289	2.14784	0.00138976		1.2147	2.32092	0.00241028		0.995467	1.99373
17393684	6.4712	6.91639	6.95534	6.72786	7.74717	7.65349	7.25242	7.0835	8.59288	8.70852	9.01183	8.31568	8.39424	8.48969	8.66062	7.90482	8.43858	8.59018	8.46993	8.02593		6.7677	7.43414	8.65723	8.36234	8.38116		0.666446	1.58716	0.0137039		1.88953	3.70514	4.62509e-05		1.59464	3.0202	0.000186797		1.61346	3.05985	6.64718e-05		1.22308	2.33445	0.00125275		0.928198	1.9029
17532597	9.87388	10.1529	10.582	10.5546	10.5171	10.3393	10.2617	10.4728	10.7087	10.7711	10.8087	11.1758	10.6928	10.8169	11.0055	10.6668	11.3037	11.5486	11.0598	11.4614		10.2908	10.3977	10.8661	10.7955	11.3434		0.106914	1.07692	0.574306		0.575249	1.48993	0.0282194		0.504672	1.4188	0.0355189		1.05254	2.07417	0.00194894		0.468335	1.38351	0.00817092		0.397758	1.31746
17302636	2.48665	2.30195	2.49524	2.82791	2.42408	2.49874	2.38785	2.2082	2.81583	3.27961	2.90998	2.46918	3.39139	3.09536	3.45675	2.51141	3.48861	3.36295	3.87684	2.56606		2.52794	2.37972	2.86865	3.11372	3.32362		-0.148219	-1.1082	0.282786		0.340713	1.26638	0.138252		0.585786	1.50086	0.0516916		0.795678	1.73589	0.0362147		0.488932	1.40341	0.0331724		0.734006	1.66325
17510701	8.69909	8.85095	8.78049	9.12431	8.90985	8.90661	8.83831	8.76247	9.32022	9.37588	9.44528	9.28872	9.6447	9.54059	9.91114	9.35871	9.67188	9.89252	9.85848	9.7676		8.86371	8.85431	9.35753	9.61379	9.79762		-0.00940225	-1.00654	0.92712		0.493817	1.40817	0.00241155		0.750075	1.68188	0.00227175		0.933909	1.91044	0.000110662		0.503219	1.41737	4.90775e-05		0.759477	1.69288
17340229	5.7602	6.01727	6.38729	6.53414	6.38671	6.59328	5.86493	6.32715	7.54298	7.17596	6.74617	7.28142	7.58772	6.73553	7.22222	7.74336	6.96494	6.67804	7.54378	7.75842		6.17473	6.29302	7.18663	7.32221	7.2363		0.11829	1.08545	0.630531		1.0119	2.01657	0.00577188		1.14748	2.21527	0.00688271		1.06157	2.0872	0.0133119		0.893615	1.85783	0.00751753		1.02919	2.04088
17230176	4.48059	4.63382	4.2533	4.47148	4.66315	3.9885	3.81778	4.86529	5.16125	5.04784	4.54617	5.09653	5.07514	5.50835	4.61316	4.92209	5.57041	5.3766	5.32212	4.83866		4.4598	4.33368	4.96295	5.02968	5.27695		-0.12612	-1.09135	0.652331		0.503148	1.4173	0.0205189		0.569886	1.48441	0.0303168		0.817147	1.76192	0.0033474		0.629268	1.54678	0.0736523		0.696006	1.62001
17248754	6.60948	6.61064	6.20749	8.01708	6.65315	6.16082	6.20185	6.84502	7.84064	7.63093	7.40431	8.3185	7.79523	7.47428	7.16173	8.27272	7.2516	7.49377	7.22883	7.65904		6.86117	6.46521	7.7986	7.67599	7.40831		-0.395962	-1.31582	0.39388		0.937424	1.91511	0.0782291		0.814817	1.75908	0.128466		0.547136	1.46118	0.230383		1.33339	2.51993	0.00206804		1.21078	2.31463
17544078	7.7887	8.0478	8.09984	9.67722	7.06072	7.23803	7.07576	8.64632	7.29608	7.55867	7.67366	9.41209	7.84526	7.89849	8.0634	9.69774	7.69719	8.12256	7.77107	10.1998		8.40339	7.50521	7.98513	8.37622	8.44765		-0.898183	-1.86372	0.169625		-0.418265	-1.33632	0.54134		-0.0271682	-1.01901	0.966326		0.0442598	1.03115	0.953699		0.479918	1.39466	0.465158		0.871015	1.82895
17330427	5.91544	5.98542	5.22276	4.82297	6.85536	7.50916	5.4447	4.76605	7.00856	7.6279	6.49379	6.56179	7.23148	7.64858	6.55506	6.97934	6.88934	7.39113	6.88242	7.1806		5.48665	6.14382	6.92301	7.10362	7.08587		0.657171	1.57699	0.377151		1.43636	2.70638	0.00952268		1.61697	3.0673	0.00425153		1.59923	3.02981	0.00196999		0.779192	1.71617	0.296572		0.959798	1.94504
17456308	5.22479	5.24631	5.09436	6.65683	5.7661	6.10359	5.64259	7.22393	4.97804	4.72549	5.11258	6.47857	5.30014	5.07777	5.57844	6.78559	6.6957	7.34177	7.60335	6.85399		5.55557	6.18405	5.32367	5.68549	7.1237		0.628482	1.54594	0.268352		-0.231902	-1.17438	0.682039		0.129917	1.09423	0.814507		1.56813	2.96521	0.0101769		-0.860384	-1.81552	0.157721		-0.498565	-1.41281
17449964	3.82829	3.63691	3.92204	4.2673	3.47226	3.49817	4.02675	3.87227	4.48614	4.28615	4.48339	4.40312	4.26587	4.49781	4.19576	4.37511	4.51903	4.88891	4.59521	4.62464		3.91363	3.71736	4.4147	4.33364	4.65695		-0.196274	-1.14574	0.343294		0.501065	1.41526	0.0116878		0.420003	1.33793	0.0293228		0.743311	1.67401	0.00297334		0.697339	1.62151	0.00303126		0.616276	1.53291
17309825	3.82862	3.76552	3.82937	3.28017	3.65921	3.34519	3.26914	3.66421	3.69752	4.0622	3.47169	3.81918	3.89003	3.99474	3.61697	3.90858	4.53815	4.787	3.99918	4.36389		3.67592	3.48444	3.76265	3.85258	4.42206		-0.191481	-1.14193	0.298758		0.0867297	1.06196	0.648867		0.176662	1.13027	0.300471		0.746136	1.67729	0.0125782		0.27821	1.21269	0.134402		0.368143	1.29069
17318617	5.06934	5.39444	4.86152	5.48603	5.32942	4.92551	5.18168	5.01368	6.41037	6.52124	6.76256	6.61231	6.36767	6.15721	6.23376	6.10316	6.09542	6.21331	6.02744	5.85952		5.20283	5.11257	6.57662	6.21545	6.04892		-0.0902592	-1.06456	0.615032		1.37379	2.5915	0.000150794		1.01261	2.01756	0.000628353		0.84609	1.79762	0.00199985		1.46405	2.75881	1.56096e-05		1.10287	2.14782
17364932	9.27949	9.16403	8.8607	8.59501	9.54982	9.07603	9.0555	8.94008	9.79813	9.76329	9.75632	9.40658	9.98231	9.89757	9.89413	9.67816	10.097	10.1759	10.1405	9.95335		8.97481	9.15536	9.68108	9.86304	10.0917		0.180551	1.13332	0.412266		0.706274	1.63158	0.00770444		0.888236	1.85091	0.00182194		1.11687	2.16876	0.00045837		0.525723	1.43965	0.0181145		0.707686	1.63318
17469339	4.8098	4.67261	5.39517	5.20298	5.49199	4.94716	5.41014	5.44457	5.39517	5.70193	6.01936	5.86139	5.46985	5.62933	6.29336	5.84824	6.83756	6.39193	5.92049	5.88768		5.02014	5.32346	5.74446	5.8102	6.25941		0.303323	1.23398	0.199513		0.724321	1.65212	0.0149186		0.790055	1.72914	0.018144		1.23927	2.36079	0.0044779		0.420998	1.33885	0.061865		0.486732	1.40127
17498467	4.28591	4.77678	5.08262	5.23482	4.44186	4.60837	5.92313	5.42143	6.43214	6.87272	7.25625	6.30843	6.21613	6.49565	7.00875	5.76637	6.00451	6.12476	5.68986	6.31788		4.84503	5.0987	6.71738	6.37172	6.03425		0.253664	1.19223	0.555432		1.87235	3.66129	0.000800542		1.52669	2.88124	0.00379858		1.18922	2.28029	0.00297282		1.61869	3.07095	0.00756842		1.27303	2.41668
17524535	8.37063	8.42457	8.4518	8.59975	8.98113	8.82107	8.83429	8.97808	9.99609	10.1128	10.1187	9.90928	9.94474	9.79563	9.94539	9.62266	9.91064	9.93099	9.83162	9.68288		8.46169	8.90364	10.0342	9.8271	9.83903		0.441952	1.35844	0.000530705		1.57255	2.9743	5.1986e-07		1.36541	2.5765	5.53225e-06		1.37734	2.59789	1.63275e-06		1.1306	2.18949	2.72155e-06		0.923462	1.89666
17430729	5.69625	5.78784	5.86812	5.79749	5.58595	5.62846	5.63133	5.67707	5.71274	5.9043	5.98777	5.64205	6.02181	5.98679	6.21314	5.56196	6.70608	6.80766	6.88222	5.86657		5.78743	5.6307	5.81171	5.94592	6.56563		-0.156722	-1.11475	0.00771264		0.0242888	1.01698	0.791961		0.158499	1.11613	0.306327		0.778205	1.715	0.0171629		0.181011	1.13368	0.0715045		0.315221	1.2442
17416690	3.97019	3.72639	3.84188	3.56915	4.06901	3.9024	3.57538	3.9394	4.97839	5.05958	4.94436	4.4543	4.81104	5.07574	5.21392	4.76661	4.91577	4.97545	4.96903	4.3655		3.7769	3.87155	4.85916	4.96683	4.80644		0.0946467	1.0678	0.510304		1.08226	2.11734	0.000535356		1.18993	2.28141	0.000127525		1.02953	2.04136	0.0009316		0.987609	1.9829	0.00123826		1.09528	2.13654
17408999	5.3632	5.81829	5.26169	5.17373	6.07002	6.0044	5.83388	4.98865	6.27261	6.11213	6.05261	5.58704	6.37451	6.75058	6.94661	5.48102	6.50721	6.90047	6.70215	6.52571		5.40422	5.72424	6.0061	6.38818	6.65889		0.320014	1.24834	0.309567		0.601871	1.51768	0.0263138		0.983958	1.97788	0.0323716		1.25466	2.38611	0.000319246		0.281858	1.21576	0.369068		0.663944	1.58441
17449033	7.34364	7.99455	7.84454	7.74578	7.98362	8.1103	7.98147	7.67259	8.52504	8.70355	8.66909	8.36341	8.84343	8.80035	9.07909	8.18347	8.83586	9.09426	9.08291	8.47263		7.73213	7.937	8.56527	8.72658	8.87141		0.204868	1.15258	0.267168		0.833143	1.78156	0.00196291		0.994455	1.99233	0.00565005		1.13928	2.20272	0.00131456		0.628275	1.54572	0.00204934		0.789587	1.72858
17213591	7.30154	7.0651	7.00195	7.21502	7.11481	6.75142	6.95952	6.76031	8.0261	7.86899	7.6101	7.52922	7.91631	7.39034	8.19117	7.43433	8.0267	7.93056	8.03229	7.3341		7.1459	6.89651	7.7586	7.73304	7.83091		-0.249391	-1.18871	0.0654771		0.612698	1.52912	0.00376661		0.587133	1.50226	0.0288719		0.685007	1.60771	0.00906755		0.862089	1.81767	0.000984116		0.836523	1.78574
17277140	8.74479	8.60976	8.85346	8.85346	7.55114	7.65432	7.72048	7.91729	7.84851	7.97661	7.59541	7.79278	8.16263	8.18653	8.65178	8.02447	8.53834	8.95309	8.62774	8.45587		8.76537	7.71081	7.80333	8.25635	8.64376		-1.05456	-2.07708	3.46852e-05		-0.96204	-1.94806	6.48672e-05		-0.509011	-1.42307	0.0139354		-0.121606	-1.08795	0.362191		0.092519	1.06623	0.434959		0.545548	1.45957
17518318	5.99634	5.43448	6.3633	6.31336	5.70581	5.49257	6.21575	5.97544	7.1671	7.27302	6.6475	6.60345	6.76281	6.53704	7.07405	6.75529	6.70095	6.79516	7.16883	6.45279		6.02687	5.84739	6.92277	6.7823	6.77943		-0.17948	-1.13248	0.524049		0.895895	1.86076	0.0172856		0.755425	1.68813	0.0200071		0.75256	1.68478	0.0275744		1.07537	2.10727	0.00372351		0.934904	1.91176
17223228	9.65148	9.73063	9.56042	9.36843	9.95634	9.84854	9.66915	9.22706	10.0741	10.301	10.4101	9.86486	10.5792	10.4939	10.9049	9.76124	10.6729	10.7918	10.7427	10.2208		9.57774	9.67527	10.1625	10.4348	10.607		0.0975328	1.06994	0.604742		0.584765	1.49979	0.00670453		0.85707	1.81136	0.0148742		1.02928	2.041	0.000515351		0.487232	1.40175	0.0519354		0.759537	1.69295
17470796	5.25728	5.6116	5.34919	5.35344	5.52648	5.88569	5.53253	5.33951	6.03912	5.9502	6.13661	5.58441	6.24578	6.43047	6.20462	5.88732	6.73768	6.82318	6.31693	6.13272		5.39288	5.57105	5.92759	6.19205	6.50263		0.178174	1.13145	0.241634		0.534707	1.44865	0.00952061		0.799168	1.7401	0.00108185		1.10975	2.15808	0.000895083		0.356533	1.28035	0.0752756		0.620994	1.53793
17410323	6.24893	6.34089	6.39895	6.66338	6.71709	6.60529	6.46732	6.45104	7.10325	7.2309	7.42492	7.39673	7.29944	7.22076	7.82681	7.08908	7.41133	7.56495	7.6039	7.38559		6.41304	6.56018	7.28895	7.35902	7.49144		0.147142	1.10737	0.225201		0.875907	1.83516	0.000287131		0.945982	1.9265	0.00217461		1.0784	2.11169	4.801e-05		0.728765	1.65722	0.000303766		0.798839	1.7397
17211519	5.78009	5.19998	5.29918	5.6962	5.99815	5.81696	6.36885	5.2027	6.6443	6.3373	5.66907	5.21011	5.97739	5.85464	6.58843	5.66038	6.59923	6.93278	7.78264	5.79251		5.49386	5.84666	5.96519	6.02021	6.77679		0.352801	1.27704	0.258381		0.471331	1.38639	0.231508		0.52635	1.44028	0.0765835		1.28293	2.43332	0.0259153		0.11853	1.08563	0.779655		0.173549	1.12783
17258638	7.4602	5.25197	6.45107	7.83328	6.50725	5.97144	6.79531	7.3331	8.58713	7.96812	6.90883	7.58774	7.49029	6.35872	7.72287	7.66932	7.42155	7.8001	7.9727	7.1331		6.74913	6.65177	7.76295	7.3103	7.58186		-0.0973565	-1.06981	0.884828		1.01382	2.01926	0.184662		0.561171	1.47547	0.428683		0.832731	1.78105	0.21998		1.11118	2.16022	0.0491774		0.658528	1.57847
17396403	8.25802	8.40461	8.35149	8.34159	8.19724	8.09939	8.32513	8.09346	8.80762	8.81565	8.60691	8.90377	8.69452	8.80883	8.69537	8.79351	9.26319	9.01228	9.19713	8.95835		8.33893	8.17881	8.78349	8.74806	9.10774		-0.160121	-1.11738	0.042		0.444559	1.3609	0.000698004		0.409129	1.32788	7.92361e-05		0.768812	1.70387	6.68917e-05		0.604679	1.52064	0.00034001		0.56925	1.48375
17311831	7.49912	7.55689	7.34916	7.92294	6.89636	6.72243	6.3154	7.03019	8.0035	7.94435	8.10516	7.71392	7.56045	7.70297	7.66229	7.44656	7.59984	7.7449	7.76278	7.56848		7.58203	6.7411	7.94173	7.59307	7.669		-0.840931	-1.79121	0.00531035		0.359707	1.28317	0.0503406		0.0110435	1.00768	0.937271		0.0869738	1.06214	0.532815		1.20064	2.29841	0.000486777		0.851974	1.80497
17543852	7.30048	7.47586	7.48585	7.328	7.99125	7.88537	7.70083	7.57812	7.77918	8.0026	8.21776	7.8663	8.30016	8.38963	8.73851	7.86414	8.73301	8.85211	8.89759	8.38288		7.39755	7.78889	7.96646	8.32311	8.7164		0.391341	1.31161	0.00950023		0.568912	1.4834	0.00181267		0.925563	1.89943	0.00252954		1.31885	2.49467	4.49133e-05		0.177572	1.13098	0.229998		0.534223	1.44816
17496651	6.21573	6.38042	6.53393	6.90074	6.69921	6.70626	6.48309	6.66612	6.89323	7.07965	7.12086	7.27967	7.18206	7.50508	7.5715	7.19407	7.59596	7.62888	7.474	7.56472		6.5077	6.63867	7.09335	7.36318	7.56589		0.130967	1.09503	0.431677		0.585646	1.50071	0.012531		0.855473	1.80935	0.00300824		1.05819	2.08231	0.000405742		0.454678	1.37048	0.00308517		0.724506	1.65234
17223932	8.85321	8.99877	8.931	8.73564	8.8597	8.69276	8.69245	8.54184	9.49533	9.63549	9.37721	9.05063	9.39613	9.79167	9.46518	9.03949	9.67464	10.0183	9.62241	9.17759		8.87966	8.69669	9.38966	9.42312	9.62323		-0.182968	-1.13522	0.0775942		0.510009	1.42406	0.00979558		0.543463	1.45747	0.0162329		0.743573	1.67432	0.00638952		0.692977	1.61662	0.00263521		0.726431	1.65454
17467108	3.63324	4.46713	4.54038	4.4289	4.3873	3.76116	3.94218	4.61868	4.64994	4.86272	4.66672	4.58446	4.41864	4.96027	5.0152	4.44399	4.86921	5.30807	5.05906	5.17666		4.26741	4.17733	4.69096	4.70952	5.10325		-0.090081	-1.06443	0.766685		0.423547	1.34122	0.103689		0.442114	1.35859	0.148555		0.835838	1.78489	0.0113602		0.513628	1.42764	0.0471441		0.532195	1.44613
17275332	7.23974	7.38974	7.32588	7.55113	7.76691	7.65809	7.25004	7.52967	8.25722	8.31681	8.58473	8.42821	8.43916	8.47999	8.6429	8.18852	8.4036	8.54456	8.68646	8.2695		7.37662	7.55118	8.39674	8.43764	8.47603		0.174554	1.12862	0.226161		1.02012	2.02808	4.47797e-05		1.06102	2.0864	9.02463e-05		1.09941	2.14267	6.23147e-05		0.845564	1.79697	0.000701794		0.886466	1.84864
17547863	4.43513	4.00576	3.62686	4.13159	4.05954	3.78865	3.64713	3.92443	4.85946	4.91256	4.04831	4.38496	5.35764	4.46903	4.43738	4.75468	4.49323	4.31474	5.43997	4.8699		4.04983	3.85494	4.55132	4.75468	4.77946		-0.194897	-1.14464	0.343041		0.501487	1.41567	0.107198		0.704846	1.62997	0.0406551		0.729626	1.65821	0.0508869		0.696384	1.62044	0.0207625		0.899743	1.86573
17520028	3.57335	4.08051	3.64515	3.64301	4.1014	4.42291	4.28225	3.76109	4.60598	4.80813	4.24135	4.37597	4.22969	4.59848	4.80395	4.15716	4.92906	5.25153	5.61679	4.4683		3.7355	4.14191	4.50786	4.44732	5.06642		0.406412	1.32539	0.0695436		0.772354	1.70806	0.00401413		0.711817	1.63787	0.0100634		1.33092	2.51563	0.00263965		0.365943	1.28872	0.102512		0.305405	1.23577
17225329	9.07861	8.95664	8.8805	8.64803	9.38133	9.34993	9.161	8.81802	10.3764	10.4407	10.4525	9.67412	10.2687	10.2817	10.3579	9.5778	10.3017	10.3377	10.2537	9.5138		8.89094	9.17757	10.2359	10.1215	10.1017		0.286625	1.21978	0.119529		1.34499	2.54028	0.000661349		1.23058	2.34662	0.00092838		1.21077	2.31461	0.00139421		1.05836	2.08257	0.00354931		0.943958	1.9238
17462954	5.95535	6.16072	6.38091	6.32692	6.30447	6.22983	6.29983	6.73125	6.71472	6.74775	6.86018	6.75856	6.74635	7.31681	7.43439	7.05992	7.04908	7.88313	6.92719	7.40141		6.20597	6.39135	6.7703	7.13936	7.3152		0.185374	1.13711	0.260833		0.564328	1.4787	0.00138207		0.933393	1.90976	0.00205112		1.10923	2.15731	0.00324241		0.378954	1.3004	0.0188401		0.748019	1.67949
17394582	7.43251	7.93667	8.08474	7.14339	8.16255	7.95669	8.37332	7.68282	8.57935	8.67584	8.82768	8.33259	8.80674	8.79614	8.92133	8.31818	9.02653	9.14264	9.15808	8.5428		7.64933	8.04385	8.60387	8.7106	8.96751		0.394516	1.3145	0.185551		0.954537	1.93796	0.00763111		1.06127	2.08676	0.00610608		1.31818	2.49352	0.00239366		0.560021	1.47429	0.0209486		0.66675	1.58749
17247428	4.17751	4.06919	3.85566	4.51839	4.68302	4.93138	4.68531	4.55626	6.23802	6.03604	6.39095	5.92687	5.86989	5.79547	6.08483	5.36762	5.56213	5.42318	6.00385	5.55738		4.15519	4.71399	6.14797	5.77945	5.63663		0.558809	1.47305	0.0126084		1.99279	3.98005	2.55067e-05		1.62427	3.08285	0.000210555		1.48145	2.79229	0.000217842		1.43398	2.70191	3.28723e-05		1.06546	2.09283
17351831	7.53069	7.01704	7.79772	8.54969	7.29694	7.50094	7.10598	7.73162	8.51986	8.39658	7.97322	8.71963	8.21449	7.52884	8.24262	8.69729	8.0429	8.33218	8.62819	8.31984		7.72378	7.40887	8.40232	8.17081	8.33078		-0.314911	-1.24393	0.398552		0.678541	1.60052	0.105488		0.447027	1.36323	0.306576		0.606994	1.52308	0.125417		0.993452	1.99094	0.00302283		0.761938	1.69577
17238291	6.26271	5.23945	5.60552	6.5974	5.21973	5.09852	5.35624	5.31509	6.01715	6.22815	5.20276	6.00935	6.19747	5.93891	6.21255	6.54282	6.07963	6.27045	6.62504	5.70092		5.92627	5.2474	5.86435	6.22294	6.16901		-0.678875	-1.60089	0.0733508		-0.0619215	-1.04386	0.876604		0.296668	1.2283	0.405841		0.242737	1.18324	0.528855		0.616954	1.53363	0.0383773		0.975543	1.96638
17261272	4.5276	4.9085	5.01239	5.43603	4.88478	4.83419	4.99824	5.40558	5.60411	5.65999	5.62906	6.35171	5.78721	5.58006	5.81433	5.77863	5.7805	5.87645	6.3	5.84952		4.97113	5.0307	5.81122	5.74006	5.95162		0.059569	1.04215	0.80203		0.840089	1.79016	0.0178116		0.768928	1.704	0.00748399		0.980488	1.97313	0.00437599		0.78052	1.71775	0.0126345		0.709359	1.63508
17533713	7.58404	7.61039	7.14322	8.97537	6.10544	5.99092	5.33197	7.13188	8.59581	8.02806	7.60333	9.03512	7.69296	7.48731	6.82897	8.48686	6.94591	6.76138	6.69309	7.84237		7.82825	6.14005	8.31558	7.62402	7.06069		-1.6882	-3.22255	0.0210415		0.487325	1.40184	0.373133		-0.204229	-1.15207	0.710073		-0.767565	-1.70239	0.159404		2.17553	4.5175	0.00425144		1.48397	2.79718
17370483	4.25787	4.36692	4.56887	4.06138	3.9908	4.79103	4.3847	4.61432	4.44361	4.82964	4.24085	4.52775	4.66849	5.30747	5.13621	5.21363	5.80508	4.70936	5.94503	4.99761		4.31376	4.44521	4.51046	5.08145	5.36427		0.131455	1.0954	0.540668		0.196701	1.14608	0.26969		0.767692	1.70254	0.00491672		1.05051	2.07126	0.0167872		0.0652468	1.04626	0.76832		0.636238	1.55427
17231534	5.89036	5.93025	6.05965	6.07987	6.36855	5.91631	6.0687	6.16549	7.08875	7.28515	7.53844	7.06632	7.17341	7.35888	7.56461	6.74179	7.09701	7.27688	7.05763	6.76186		5.99003	6.12976	7.24467	7.20967	7.04835		0.13973	1.1017	0.234262		1.25463	2.38606	4.32088e-05		1.21964	2.32889	0.000526663		1.05831	2.0825	0.000100433		1.1149	2.1658	0.000251576		1.07991	2.1139
17509462	6.93727	7.15805	6.98437	7.20725	7.15327	6.94239	7.00998	6.86289	7.56849	7.52048	7.57185	7.61752	7.84263	8.03119	8.10236	7.71227	7.86604	8.00343	7.82196	7.94816		7.07173	6.99213	7.56958	7.92211	7.9099		-0.0796012	-1.05673	0.41001		0.497849	1.41211	0.00034415		0.850378	1.80297	0.000250935		0.838164	1.78777	3.59988e-05		0.57745	1.49221	0.000109997		0.92998	1.90525
17453137	4.90255	5.73245	5.74647	5.92883	6.28704	6.33799	6.03712	5.76782	6.1494	6.62763	6.68659	6.64972	6.77738	6.77218	7.03966	6.59993	7.12916	7.18771	6.68556	7.09808		5.57758	6.10749	6.52833	6.79729	7.02513		0.529917	1.44385	0.0916376		0.950759	1.93289	0.0110106		1.21971	2.329	0.00259274		1.44755	2.72745	0.00132654		0.420842	1.33871	0.0604215		0.689794	1.61305
17372197	7.72155	7.41612	7.53746	7.63077	7.3856	7.37082	7.53847	7.71854	8.93039	8.96897	9.16394	9.05282	8.61993	8.39078	8.56806	8.66923	8.52975	8.30649	8.53218	8.31493		7.57647	7.50336	9.02903	8.562	8.42084		-0.073118	-1.05199	0.509007		1.45256	2.73693	2.28631e-06		0.985524	1.98003	3.26753e-05		0.844365	1.79547	8.96501e-05		1.52567	2.87921	3.98942e-06		1.05864	2.08297
17280493	7.15455	7.20145	7.62657	8.29969	7.65272	7.152	7.64077	7.67081	8.74647	8.65977	8.74202	8.37009	8.5467	8.25258	8.89736	8.52207	8.43815	8.39129	8.70513	8.25151		7.57057	7.52907	8.62959	8.55468	8.44652		-0.0414925	-1.02918	0.892225		1.05902	2.08351	0.00910963		0.984112	1.9781	0.0159892		0.875954	1.83522	0.0208545		1.10051	2.14431	0.000378492		1.0256	2.03581
17309368	7.20574	7.1777	6.76166	6.77624	7.06211	6.74655	6.26289	6.85596	7.42134	7.1946	6.69521	6.60102	7.69853	7.59237	7.17699	6.849	7.82282	7.71547	8.09208	6.96655		6.98033	6.73188	6.97804	7.32922	7.64923		-0.248456	-1.18794	0.279304		-0.0022895	-1.00159	0.99244		0.348887	1.27358	0.181212		0.668897	1.58986	0.0480768		0.246167	1.18605	0.380015		0.597344	1.51293
17426808	7.00256	7.34806	7.14219	7.33045	7.2734	7.5233	7.52776	7.25614	7.58693	7.81796	7.43293	7.78388	8.01813	7.89723	7.66434	8.20793	8.24689	8.28731	8.17721	8.53735		7.20581	7.39515	7.65542	7.94691	8.31219		0.189334	1.14024	0.140523		0.449608	1.36567	0.0102195		0.741094	1.67144	0.0018701		1.10638	2.15304	6.74164e-05		0.260275	1.19771	0.0684007		0.55176	1.46587
17322369	8.73625	8.98094	8.9683	9.20554	8.89023	8.20459	7.83497	8.39649	9.65436	9.66762	9.48603	9.6526	9.36946	9.42432	9.24551	9.40015	9.43742	9.17011	8.90965	9.47441		8.97275	8.33157	9.61515	9.35986	9.2479		-0.641185	-1.55961	0.036762		0.642399	1.56092	0.000875313		0.387105	1.30777	0.00972129		0.275143	1.21011	0.141896		1.28358	2.43443	0.00122238		1.02829	2.03961
17548230	3.81229	3.52895	3.99101	4.57134	4.1602	4.33336	4.14377	3.92543	4.51968	4.73786	4.18291	4.7067	4.81038	5.02565	5.03723	4.41716	4.99585	5.54042	5.01387	4.67532		3.9759	4.14069	4.53679	4.8226	5.05636		0.164791	1.121	0.510178		0.560888	1.47518	0.0695764		0.846704	1.79839	0.0182884		1.08047	2.11472	0.00888864		0.396098	1.31594	0.0407049		0.681913	1.60427
17342101	6.26346	6.84715	6.87372	6.25398	7.27839	7.07053	6.94189	6.92751	8.17669	8.16682	8.5481	8.03019	7.99331	8.40988	8.13127	7.81932	8.11475	7.91515	7.90592	7.94388		6.55958	7.05458	8.23045	8.08844	7.96992		0.495001	1.40932	0.0417562		1.67087	3.18407	0.000189671		1.52887	2.88559	0.000378175		1.41034	2.65801	0.000232252		1.17587	2.25929	0.000140727		1.03386	2.0475
17520034	8.43488	8.56206	8.54541	8.17485	7.90605	8.06559	8.13511	7.91521	8.78049	9.23786	9.1768	8.98994	8.38697	9.00067	8.98939	8.52511	8.68993	8.98363	8.93732	9.06522		8.4293	8.00549	9.04628	8.72553	8.91902		-0.42381	-1.34147	0.00707361		0.616978	1.53366	0.00401127		0.296235	1.22794	0.154069		0.489727	1.40418	0.00662019		1.04079	2.05735	0.000115806		0.720044	1.64723
17501994	7.79516	8.04655	7.79026	8.44006	8.16213	8.30111	8.07981	8.4158	8.78902	8.86057	8.94377	8.96325	8.79951	9.10705	9.04248	8.84195	9.22013	9.35743	8.81872	9.21628		8.01801	8.23971	8.88915	8.94775	9.15314		0.221706	1.16611	0.239997		0.871147	1.82912	0.00149866		0.929742	1.90494	0.00157302		1.13514	2.19639	0.0010429		0.649441	1.56856	0.00025395		0.708036	1.63358
17231759	4.73789	4.84627	4.42314	5.02527	4.44409	4.81219	4.45497	5.29432	5.81998	5.32544	6.18597	6.24713	5.35416	5.97771	5.4136	5.89482	5.77605	5.61862	5.54519	5.71936		4.75814	4.75139	5.89463	5.66007	5.66481		-0.00675075	-1.00469	0.978175		1.13649	2.19845	0.00366721		0.901931	1.86857	0.00452262		0.906664	1.8747	0.000561848		1.14324	2.20876	0.00778114		0.908682	1.87733
17369076	4.41196	4.73989	4.04504	4.48291	4.70422	4.2579	4.36041	5.11689	5.73529	6.03594	5.90339	5.28017	5.68286	5.56326	5.75091	5.49904	5.60983	5.80443	5.51445	5.16201		4.41995	4.60985	5.7387	5.62402	5.52268		0.189904	1.14069	0.461326		1.31875	2.4945	0.000934158		1.20407	2.30388	0.000233795		1.10273	2.14761	0.00137142		1.12884	2.18684	0.00440457		1.01416	2.01973
17398399	6.3006	6.60471	6.41038	6.59192	7.15202	6.94022	6.52728	6.89697	7.64591	7.85859	8.15509	7.93407	7.91233	7.96613	8.1716	7.71311	7.55463	8.05299	7.79622	7.7607		6.4769	6.87912	7.89842	7.9408	7.79114		0.40222	1.32154	0.0358358		1.42151	2.67866	3.22085e-05		1.46389	2.75852	1.8103e-05		1.31423	2.4867	4.55378e-05		1.01929	2.02693	0.000882531		1.06167	2.08735
17426956	6.46077	6.64879	6.46503	6.77547	6.92348	6.89786	6.81551	6.56835	7.81591	8.00794	8.05078	7.60383	7.77497	7.7849	8.1092	7.37886	7.70779	7.82333	7.87229	7.44616		6.58751	6.8013	7.86962	7.76198	7.71239		0.213785	1.15973	0.10335		1.2821	2.43193	5.65699e-05		1.17447	2.25709	0.000424767		1.12488	2.18083	9.22995e-05		1.06832	2.09698	0.000178639		0.960681	1.94623
17378958	7.4042	7.84663	7.36344	6.68563	7.42983	7.5328	6.99059	6.81029	8.47412	8.42562	8.66816	7.92202	8.2017	8.28931	8.57259	7.63316	8.25142	8.41006	8.05255	7.69197		7.32497	7.19088	8.37248	8.17419	8.1015		-0.134095	-1.0974	0.665898		1.0475	2.06695	0.010796		0.849215	1.80152	0.0338098		0.776526	1.713	0.0345404		1.1816	2.26828	0.00238284		0.98331	1.977
17505790	4.16921	4.48575	4.7219	4.3241	4.46241	4.15885	4.29084	4.51315	4.94997	5.20536	5.00378	5.09093	4.96025	5.08654	5.01479	5.07539	5.3141	5.26385	5.04572	5.44087		4.42524	4.35631	5.06251	5.03425	5.26613		-0.0689292	-1.04894	0.64765		0.637269	1.55538	0.00277073		0.609005	1.52521	0.00244212		0.840892	1.79116	0.00111181		0.706198	1.6315	0.000372105		0.677934	1.59985
17342483	5.45348	6.147	6.12957	5.97524	6.03818	5.99482	5.95756	5.99499	6.3859	6.41561	6.53807	6.341	6.70642	6.8508	6.58784	6.6193	7.07471	6.99514	6.7778	6.77587		5.92632	5.99639	6.42014	6.69109	6.90588		0.07007	1.04977	0.682483		0.493823	1.40817	0.0257698		0.76477	1.6991	0.00442022		0.979558	1.97186	0.00156753		0.423753	1.34141	8.46011e-05		0.6947	1.61855
17232634	5.34175	5.14134	4.98731	5.60178	5.74211	5.18719	5.4146	5.73816	6.31315	6.32365	6.32972	6.35302	6.35241	6.04969	6.60709	6.09413	6.21052	6.69667	6.70289	6.10883		5.26804	5.52051	6.32989	6.27583	6.42973		0.25247	1.19124	0.230913		1.06184	2.08759	0.000206467		1.00778	2.01082	0.00159835		1.16168	2.23718	0.00132762		0.809372	1.75245	0.000979553		0.755315	1.688
17469282	4.57522	4.25697	4.37441	4.70859	4.46566	4.30361	4.43804	4.3442	4.18252	4.73229	4.54399	4.57674	4.23047	4.65808	4.86067	4.08199	5.53303	5.80021	5.37799	4.47533		4.4788	4.38788	4.50888	4.4578	5.29664		-0.0909203	-1.06505	0.431845		0.0300877	1.02107	0.851514		-0.0209935	-1.01466	0.922773		0.817842	1.76277	0.0362631		0.121008	1.08749	0.361087		0.0699267	1.04966
17470623	2.46274	3.41773	4.37667	3.53194	3.79085	3.13486	3.21983	2.66655	4.54704	3.7564	3.40692	3.98687	3.9969	4.61201	3.43101	4.29828	4.62532	3.85556	3.43413	4.53128		3.44727	3.20302	3.92431	4.08455	4.11157		-0.244252	-1.18448	0.610362		0.477035	1.39188	0.338774		0.637279	1.55539	0.219993		0.664301	1.5848	0.218608		0.721287	1.64865	0.073068		0.88153	1.84233
17481217	3.61329	3.01119	2.85812	3.42584	2.99547	2.7632	2.97773	2.96319	3.29637	3.09232	3.14137	2.9628	4.6244	4.22312	4.68388	3.22099	4.67058	4.216	3.68596	2.76075		3.22711	2.9249	3.12322	4.1881	3.83332		-0.302214	-1.23303	0.151817		-0.103896	-1.07467	0.602259		0.960986	1.94664	0.0452428		0.606211	1.52226	0.223282		0.198318	1.14736	0.0645291		1.2632	2.40028
17340239	5.81797	5.99775	5.77276	6.35653	6.0538	6.39634	5.56383	5.89676	7.56628	7.66329	7.58713	7.50332	7.26294	7.29734	7.10939	7.27475	6.81762	6.85128	6.77961	7.09185		5.98625	5.97768	7.58	7.2361	6.88509		-0.0085675	-1.00596	0.969919		1.59375	3.01834	2.39787e-05		1.24985	2.37817	0.0001075		0.89884	1.86457	0.000977764		1.60232	3.03631	9.88365e-05		1.25842	2.39234
17412296	5.59605	5.60252	5.8407	7.14858	5.24979	4.92687	5.4977	6.63786	5.52901	5.30479	5.23102	6.66278	5.69799	5.66946	5.37588	6.85505	6.20524	6.12255	6.37401	7.23944		6.04696	5.57805	5.6819	5.8996	6.48531		-0.468907	-1.38406	0.406895		-0.365062	-1.28794	0.49199		-0.147362	-1.10754	0.775876		0.438352	1.35506	0.369274		0.103845	1.07463	0.842146		0.321545	1.24967
17524441	8.91395	8.78503	8.64085	8.58152	9.30662	8.92893	9.11688	9.06731	9.48881	9.32092	9.17446	9.10053	9.64078	9.72762	9.50049	9.47385	9.94191	9.88881	9.96919	10.2471		8.73034	9.10494	9.27118	9.58568	10.0117		0.374595	1.29648	0.0133493		0.540838	1.45482	0.00313883		0.855344	1.80919	0.000109194		1.28141	2.43076	2.35585e-05		0.166244	1.12213	0.201862		0.480749	1.39547
17480243	5.10928	5.80462	5.86008	5.40445	5.71213	6.07711	5.71166	5.49167	6.24632	6.54251	6.83434	5.98143	6.77872	7.09994	6.7446	5.87738	6.85879	6.51509	6.73524	6.50678		5.54461	5.74814	6.40115	6.62516	6.65397		0.203534	1.15152	0.379636		0.856539	1.81069	0.0154019		1.08055	2.11484	0.0141644		1.10936	2.1575	0.00134242		0.653005	1.57244	0.0253134		0.877013	1.83657
17285703	10.809	10.5895	10.6943	10.6316	10.875	10.9977	10.7431	10.7108	11.5493	11.6751	11.7531	11.3428	11.7126	11.8127	11.8989	11.3498	11.7686	11.951	11.6612	11.569		10.6811	10.8316	11.5801	11.6935	11.7374		0.15054	1.10998	0.113474		0.89898	1.86475	0.000115135		1.01242	2.0173	0.000234404		1.05634	2.07965	3.13895e-05		0.74844	1.67998	0.000521019		0.861882	1.81741
17291023	10.809	10.5895	10.6943	10.6316	10.875	10.9977	10.7431	10.7108	11.5493	11.6751	11.7531	11.3428	11.7126	11.8127	11.8989	11.3498	11.7686	11.951	11.6612	11.569		10.6811	10.8316	11.5801	11.6935	11.7374		0.15054	1.10998	0.113474		0.89898	1.86475	0.000115135		1.01242	2.0173	0.000234404		1.05634	2.07965	3.13895e-05		0.74844	1.67998	0.000521019		0.861882	1.81741
17400617	4.73079	5.30147	5.02285	5.68081	5.46122	4.17342	4.54833	4.93895	5.56898	5.59151	5.68827	5.80543	5.68194	5.51647	5.5033	5.6406	5.69486	5.64783	5.66939	5.72849		5.18398	4.78048	5.66355	5.58558	5.68514		-0.403499	-1.32271	0.282626		0.479568	1.39433	0.0620525		0.401598	1.32097	0.100865		0.501163	1.41535	0.0487168		0.883067	1.84429	0.0199298		0.805097	1.74726
17260440	5.54417	5.3042	6.03295	6.56852	6.34266	6.24381	6.23243	6.34651	6.75351	6.78978	6.95647	7.12356	6.80823	6.57959	6.93222	7.04599	7.16562	7.42177	6.9028	7.29243		5.86246	6.29135	6.90583	6.84151	7.19566		0.428893	1.3462	0.178648		1.04337	2.06104	0.0118384		0.979047	1.97116	0.016538		1.3332	2.5196	0.00443155		0.614478	1.531	0.000496177		0.550155	1.46424
17256942	8.38672	8.4845	8.37416	8.56779	7.85999	7.85625	7.53064	8.00509	8.55616	8.8111	8.30734	8.79686	8.47629	8.5333	8.5665	8.86602	8.73872	8.87115	8.84512	8.41378		8.45329	7.81299	8.61786	8.61053	8.71719		-0.640297	-1.55865	0.00113578		0.164573	1.12083	0.243546		0.157236	1.11515	0.160848		0.263901	1.20072	0.0607253		0.804871	1.74699	0.002065		0.797534	1.73813
17407738	7.75986	7.65019	7.58156	8.12374	7.97957	7.77219	7.69015	7.86259	8.30583	8.55063	8.61179	8.73854	8.36139	8.61203	8.79075	8.86948	8.53829	8.67994	8.76887	8.93368		7.77884	7.82612	8.5517	8.65841	8.7302		0.047288	1.03332	0.739434		0.772864	1.70866	0.0021848		0.879577	1.83984	0.00178399		0.951359	1.93369	0.000631056		0.725576	1.65356	0.000584024		0.832289	1.78051
17345321	6.93628	7.12432	6.62589	7.04609	7.58389	7.12723	6.9172	6.93881	8.11961	8.24394	8.311	8.26616	7.92423	8.14582	8.4749	7.93761	8.05014	8.26578	8.07893	7.78236		6.93315	7.14178	8.23518	8.12064	8.0443		0.208634	1.15559	0.313155		1.30203	2.46575	3.11602e-05		1.18749	2.27757	0.000412209		1.11116	2.16019	0.000288202		1.0934	2.13376	0.00048337		0.978859	1.97091
17331042	5.63231	6.36562	6.74057	6.98706	6.41596	6.55759	6.60005	6.69258	6.6598	6.78773	7.04498	7.2987	7.03833	6.98365	7.40058	6.9109	7.49419	7.76908	6.8426	7.77008		6.43139	6.56655	6.9478	7.08336	7.46899		0.135154	1.09821	0.66915		0.516412	1.43039	0.166085		0.651971	1.57131	0.083801		1.0376	2.0528	0.0302277		0.381258	1.30248	0.0470416		0.516817	1.4308
17267484	5.30478	4.90836	5.03398	5.24563	5.26998	5.4973	5.27347	5.37897	6.47344	6.57759	6.61922	6.29757	6.24733	6.29774	6.79306	5.91233	6.2464	6.57724	6.51643	5.68918		5.12319	5.35493	6.49195	6.31261	6.25731		0.231742	1.17425	0.0729968		1.36876	2.58249	2.33036e-05		1.18942	2.28061	0.00111005		1.13412	2.19485	0.00223129		1.13702	2.19927	1.46918e-05		0.95768	1.94218
17217022	4.75288	5.07546	5.3179	5.2849	5.26365	4.53766	5.14072	5.38851	5.75337	6.12402	6.09143	5.80945	6.17757	6.02549	6.4971	6.11492	6.07899	6.16803	6.15061	5.54203		5.10779	5.08263	5.94457	6.20377	5.98492		-0.0251528	-1.01759	0.916115		0.836781	1.78606	0.00202082		1.09598	2.13759	0.000572434		0.87713	1.83672	0.00437999		0.861934	1.81747	0.0064941		1.12113	2.17518
17518314	4.86987	5.25815	6.42633	6.10046	6.0242	5.4867	5.52757	6.25542	6.93941	6.64893	6.23054	6.10944	6.64504	6.30813	7.19741	6.11511	6.82602	6.48032	7.23388	6.36246		5.6637	5.82347	6.48208	6.56642	6.72567		0.15977	1.11711	0.708701		0.818377	1.76342	0.0922286		0.902718	1.86959	0.0817588		1.06197	2.08778	0.041568		0.658607	1.57856	0.0497712		0.742948	1.67359
17365243	8.09106	8.23322	8.42755	8.67646	8.62032	8.52745	8.27789	8.73031	8.99298	9.04129	9.48315	9.24663	9.36063	9.32377	9.66655	9.47145	9.35265	9.38143	9.41905	9.61052		8.35707	8.53899	9.19101	9.4556	9.44091		0.181921	1.13439	0.297031		0.833944	1.78255	0.00262596		1.09853	2.14136	0.00031205		1.08384	2.11967	0.000239568		0.652023	1.57137	0.00448974		0.916607	1.88767
17295386	3.76126	3.86466	3.79991	3.72728	4.01579	3.67304	3.59681	3.7644	5.43316	5.26345	5.41914	4.09641	5.60034	5.20417	4.86655	4.46716	5.05563	4.5421	4.74631	4.31108		3.78828	3.76251	5.05304	5.03455	4.66378		-0.0257702	-1.01802	0.796854		1.26476	2.40288	0.00779012		1.24628	2.37228	0.00216646		0.875504	1.83465	0.00159137		1.29053	2.44618	0.00830904		1.27205	2.41504
17446639	4.30029	4.27451	4.52612	4.41715	4.43613	4.26365	4.74244	4.31408	4.44548	4.51561	4.53464	4.09611	4.52984	5.1687	4.5102	4.3738	5.32315	5.69855	5.48421	4.85532		4.37952	4.43907	4.39796	4.64563	5.34031		0.0595568	1.04215	0.64279		0.0184415	1.01286	0.880588		0.266117	1.20257	0.204481		0.960792	1.94638	0.00220673		-0.0411152	-1.02891	0.791057		0.20656	1.15393
17419792	3.67143	3.8013	3.57036	3.90909	4.41541	4.33337	3.96456	3.58541	5.13639	4.8711	5.31232	4.95064	4.83352	5.00747	5.46767	4.70332	4.91094	5.24809	4.84633	4.89541		3.73805	4.07469	5.06761	5.00299	4.97519		0.33664	1.26281	0.150319		1.32957	2.51327	3.77897e-05		1.26495	2.40319	0.000448604		1.23715	2.35732	4.44264e-05		0.992928	1.99022	0.00357063		0.928308	1.90304
17334028	1.94234	2.19157	1.58453	1.82896	2.06309	1.61783	1.83996	1.81082	2.88809	3.25468	2.76417	2.9716	2.28181	2.15465	2.9304	2.50882	3.89288	2.51359	2.50764	2.0181		1.88685	1.83293	2.96963	2.46892	2.73305		-0.053922	-1.03808	0.740732		1.08279	2.11812	0.000571205		0.582072	1.497	0.0334497		0.846203	1.79776	0.0922971		1.13671	2.19879	0.000175871		0.635994	1.55401
17409090	5.69964	5.70502	5.53979	5.9323	5.96325	5.80599	6.07658	6.21812	6.24815	6.32426	6.43178	6.28359	6.73822	6.76722	6.46347	6.28829	6.88214	7.0824	7.22774	6.47203		5.71919	6.01598	6.32194	6.5643	6.91608		0.296796	1.22841	0.046743		0.602755	1.51861	0.00053726		0.84511	1.7964	0.000942239		1.19689	2.29245	0.00060839		0.305959	1.23624	0.0188377		0.548314	1.46238
17285691	11.5338	11.4028	11.401	11.327	11.4666	11.5151	11.4847	11.3652	12.2477	12.26	12.3774	12.0248	12.2914	12.4141	12.4411	11.7903	12.431	12.5295	12.2261	12.2419		11.4162	11.4579	12.2275	12.2342	12.3571		0.0417275	1.02935	0.468082		0.811323	1.75482	7.67615e-05		0.818048	1.76302	0.00202618		0.940928	1.91976	3.35551e-05		0.769595	1.70479	7.45207e-05		0.77632	1.71276
17222679	5.60405	5.67863	5.92828	5.44367	5.82695	5.72493	5.64073	5.718	6.56779	6.4623	7.07584	6.1176	6.47897	6.68604	7.26511	5.68551	6.71058	6.97778	6.90336	5.91533		5.66366	5.72765	6.55588	6.52891	6.62676		0.063995	1.04536	0.574782		0.892223	1.85603	0.00702409		0.865249	1.82165	0.0446348		0.963103	1.9495	0.010695		0.828228	1.7755	0.00633287		0.801254	1.74262
17338734	4.24745	4.50708	4.97096	4.46108	4.97277	5.24133	4.55784	4.76438	5.95571	6.00549	6.37766	6.04833	5.97295	6.19201	6.07436	5.68393	5.67587	6.00388	5.77563	5.67621		4.54664	4.88408	6.0968	5.98081	5.78289		0.337436	1.26351	0.161036		1.55016	2.92849	0.000134017		1.43417	2.70226	0.000257608		1.23625	2.35586	0.000353293		1.21272	2.31774	0.000441438		1.09673	2.1387
17245902	9.19425	9.03951	9.43994	9.45388	9.27049	9.37095	9.13345	9.53263	9.96969	9.89286	10.0973	9.80779	9.83861	10.0399	10.2639	9.97959	10.1612	10.4781	10.1719	10.091		9.2819	9.32688	9.94192	10.0305	10.2255		0.0449838	1.03167	0.742978		0.660021	1.58011	0.00137271		0.748598	1.68016	0.00138968		0.943644	1.92338	0.000381721		0.615037	1.5316	0.00104886		0.703614	1.62858
17286009	6.24565	6.23234	6.04492	6.57441	6.37985	6.04723	5.98594	6.15034	6.61678	6.85159	6.80846	6.79007	7.13714	6.9572	7.08737	6.75055	6.72639	7.09115	7.32954	7.00944		6.27433	6.14084	6.76673	6.98306	7.03913		-0.133487	-1.09694	0.377202		0.492395	1.40678	0.0067139		0.708734	1.63437	0.00229101		0.764798	1.69913	0.00367286		0.625882	1.54315	0.000805499		0.84222	1.79281
17478296	4.19221	3.98587	3.94426	4.13717	4.05193	4.19199	4.3305	3.93024	5.02308	5.11109	5.78517	4.59496	4.97063	5.0536	5.20621	4.776	5.26654	5.21715	4.96171	4.65108		4.06488	4.12617	5.12857	5.00161	5.02412		0.0612882	1.0434	0.580566		1.0637	2.09028	0.00568292		0.936732	1.91419	0.000126219		0.959244	1.94429	0.000767891		1.00241	2.00334	0.00854838		0.875443	1.83457
17391971	9.0923	9.14995	9.13843	9.20787	9.68224	9.39543	9.41764	9.55688	10.657	10.6671	10.9596	10.4569	10.4064	10.5213	10.7781	10.1697	10.5452	10.4968	10.4499	10.1499		9.14714	9.51305	10.6851	10.4689	10.4105		0.365909	1.28869	0.00208766		1.53799	2.9039	6.7885e-06		1.32174	2.49967	4.96159e-05		1.26332	2.40048	9.34151e-06		1.17208	2.25337	7.67504e-05		0.955829	1.93969
17270615	2.86859	2.5517	3.12565	2.78669	3.12159	2.86161	3.51925	3.1533	4.79984	4.35898	3.39647	2.77318	3.19805	4.48805	3.87444	3.94108	3.70271	4.08853	4.3623	4.08721		2.83316	3.16394	3.83212	3.8754	4.06019		0.33078	1.25769	0.115352		0.998958	1.99856	0.0795305		1.04224	2.05943	0.0113869		1.22703	2.34085	0.000488774		0.668178	1.58906	0.211867		0.711465	1.63747
17422785	7.39433	7.4107	7.49564	7.0883	7.18036	7.10482	7.36987	7.27054	8.16432	8.11329	7.76478	7.61092	8.04406	7.81203	7.73267	7.86639	8.18554	8.16592	8.36731	7.79017		7.34724	7.23139	7.91333	7.86379	8.12724		-0.11585	-1.08361	0.316059		0.566082	1.4805	0.0126445		0.516542	1.43052	0.00348169		0.779991	1.71712	0.00204266		0.681932	1.60429	0.00342992		0.632392	1.55013
17232593	8.28334	8.3139	7.93795	9.24885	7.70331	8.04002	7.86301	8.45306	8.49221	8.52611	8.24634	9.56074	8.67817	8.72815	8.26097	9.56473	8.8105	8.74118	8.57866	9.50992		8.44601	8.01485	8.70635	8.80801	8.91007		-0.43116	-1.34832	0.231554		0.260339	1.19776	0.543935		0.361995	1.2852	0.39112		0.464057	1.37942	0.230961		0.691499	1.61496	0.0833104		0.793155	1.73286
17461868	7.14253	7.54083	8.25669	7.61929	8.5481	8.36294	9.02415	8.65452	7.73885	8.00342	7.95437	7.60518	8.04044	8.41566	8.32716	7.95015	9.57394	9.89106	9.86624	8.83402		7.63984	8.64743	7.82545	8.18335	9.54132		1.0076	2.01056	0.0096184		0.185619	1.1373	0.483699		0.543515	1.45752	0.0781042		1.90148	3.73596	0.00133942		-0.821976	-1.76783	0.00269897		-0.46408	-1.37944
17498870	2.61889	2.41872	2.57527	2.38132	2.73516	2.53789	2.7227	2.77451	2.84579	3.57884	3.48943	3.46272	2.8503	3.31456	4.27076	2.95098	3.7462	3.56867	3.13962	3.89045		2.49855	2.69257	3.3442	3.34665	3.58623		0.194017	1.14394	0.0482442		0.845647	1.79707	0.00313342		0.8481	1.80013	0.0418655		1.08768	2.12533	0.000749477		0.65163	1.57094	0.0100744		0.654082	1.57361
17223308	4.11633	4.54976	4.20113	3.97932	4.78306	4.5445	4.77176	4.26667	5.52141	5.78184	5.7602	5.08304	5.54426	5.68177	5.8872	5.10238	5.53824	5.32894	6.05988	5.0133		4.21163	4.5915	5.53662	5.5539	5.48509		0.379863	1.30122	0.0691062		1.32499	2.50531	0.000614254		1.34227	2.5355	0.000621946		1.27346	2.4174	0.00229256		0.945129	1.92536	0.00345677		0.962409	1.94856
17469506	4.19383	4.09389	4.26148	5.21749	4.5174	4.5054	3.85033	6.31725	4.39656	4.59379	4.57783	6.07892	4.47459	4.94716	4.70936	6.45467	5.126	5.24015	5.52675	6.8714		4.44167	4.79759	4.91178	5.14644	5.69108		0.355922	1.2798	0.56888		0.470104	1.38521	0.356345		0.704771	1.62989	0.221939		1.2494	2.37743	0.0403688		0.114182	1.08236	0.868134		0.348849	1.27354
17352036	5.63678	5.60627	5.65815	6.37211	5.74175	5.49685	5.66733	5.97868	6.16387	5.99539	6.11685	6.66629	6.50802	6.14733	6.30529	6.64694	6.65179	6.7092	6.75892	6.33579		5.81833	5.72115	6.2356	6.4019	6.61392		-0.0971768	-1.06968	0.660155		0.417271	1.3354	0.128474		0.583568	1.49855	0.035022		0.795596	1.73579	0.00870968		0.514448	1.42845	0.0279893		0.680745	1.60297
17527271	9.17079	8.95725	8.88088	9.16352	9.57136	9.17894	9.30887	9.5577	9.79703	9.82902	9.72856	9.91877	9.85633	10.1133	10.1105	10.2052	10.2928	10.3144	10.2574	10.3221		9.04311	9.40422	9.81834	10.0713	10.2967		0.361107	1.28441	0.0245343		0.775235	1.71147	8.69445e-05		1.02823	2.03952	6.47482e-05		1.25356	2.38429	2.86543e-06		0.414129	1.33249	0.00729973		0.667123	1.5879
17436810	5.09689	5.10785	5.18542	5.02011	5.67172	5.25944	5.28252	4.87876	5.30292	5.61379	5.59809	5.19709	5.2422	6.05084	6.00729	4.93071	6.1021	6.77818	6.18033	5.60048		5.10257	5.27311	5.42798	5.55776	6.16528		0.170541	1.12548	0.342335		0.325407	1.25302	0.0256542		0.455192	1.37097	0.157146		1.06271	2.08885	0.00476534		0.154866	1.11332	0.45296		0.28465	1.21812
17379439	11.3344	11.3178	11.3204	11.4578	11.0877	11.061	11.1332	11.3022	11.8199	11.7817	11.8589	11.6785	11.8378	12.0648	11.8724	11.9609	12.0228	12.101	12.0358	11.99		11.3576	11.146	11.7848	11.934	12.0374		-0.211563	-1.15794	0.0159968		0.42717	1.34459	0.000162767		0.576372	1.4911	7.8811e-05		0.679802	1.60192	3.0116e-06		0.638732	1.55696	7.34438e-05		0.787935	1.7266
17344140	6.66157	6.67321	6.13891	6.07297	7.20202	7.15549	6.98293	6.49406	8.88628	8.69937	9.00597	8.21758	8.50112	8.33479	8.66615	7.97844	7.81051	8.0106	7.91426	7.6608		6.38667	6.95862	8.7023	8.37012	7.84904		0.571958	1.48654	0.0470018		2.31564	4.97824	6.73575e-05		1.98346	3.9544	0.000102292		1.46238	2.75562	0.00018139		1.74368	3.34888	0.000324695		1.4115	2.66013
17383127	6.00013	5.69644	6.23909	6.49318	5.98507	6.27215	6.115	6.30578	6.94862	6.78936	6.76636	6.52315	6.83434	6.74213	7.28834	6.58717	7.0222	7.23853	7.02804	6.95083		6.10721	6.1695	6.75687	6.863	7.0599		0.0622903	1.04412	0.748379		0.649663	1.5688	0.0145638		0.755788	1.68855	0.0158516		0.952688	1.93548	0.00189111		0.587373	1.50251	0.00220256		0.693497	1.6172
17315167	8.12242	8.3152	8.09094	9.13328	7.39497	7.48858	8.00237	7.95	8.22462	8.30613	8.49067	8.56129	8.36974	8.37987	8.39992	8.66846	8.40511	8.66194	8.42249	8.90701		8.41546	7.70898	8.39568	8.4545	8.59914		-0.706482	-1.63182	0.0506242		-0.0197855	-1.01381	0.94105		0.0390363	1.02743	0.883181		0.183674	1.13577	0.523817		0.686696	1.60959	0.00765124		0.745518	1.67658
17409386	7.23576	7.24621	7.33298	7.50538	7.50452	7.50052	7.48716	7.25808	8.08675	8.0587	8.21638	7.88193	8.22869	8.21927	8.43028	8.03235	8.40617	8.53357	8.36308	8.00604		7.33008	7.43757	8.06094	8.22765	8.32722		0.107484	1.07735	0.260384		0.730859	1.65963	0.00022314		0.897567	1.86292	0.000122468		0.997132	1.99603	0.000246899		0.623375	1.54047	0.000484206		0.790083	1.72917
17402981	7.06152	7.22421	6.75227	7.71109	6.94891	6.78528	6.63155	7.65048	7.82799	7.76315	7.52185	8.8266	7.28277	7.48802	6.66246	8.89208	7.2643	8.19498	6.90326	9.21221		7.18727	7.00406	7.9849	7.58133	7.89369		-0.183216	-1.13541	0.565239		0.797626	1.73824	0.06339		0.394062	1.31409	0.470393		0.706417	1.63175	0.249651		0.980842	1.97362	0.036408		0.577278	1.49203
17234024	4.47148	4.50681	4.29186	4.62048	4.53378	4.58063	4.77023	4.24732	5.42048	5.42867	5.54334	5.39409	5.26694	5.37295	5.34492	5.3345	5.50081	5.5113	5.65219	5.01944		4.47266	4.53299	5.44665	5.32983	5.42094		0.060335	1.04271	0.653432		0.973989	1.96426	1.35863e-05		0.857169	1.81148	2.08352e-05		0.948278	1.92957	0.000844087		0.913654	1.88381	0.000191992		0.796834	1.73728
17215820	8.73466	8.97043	9.0288	8.5953	8.23655	8.27215	8.49783	8.00152	8.69735	8.61646	8.76835	8.45452	8.64402	9.07158	9.08929	8.033	9.27165	9.63639	9.21701	8.43333		8.8323	8.25201	8.63417	8.70947	9.13959		-0.580286	-1.49515	0.00678		-0.198132	-1.14721	0.154884		-0.122828	-1.08887	0.662639		0.307295	1.23739	0.302857		0.382155	1.30329	0.0202156		0.457458	1.37312
17550450	7.72112	7.60955	7.70839	7.91777	7.64225	7.55357	7.52054	7.44214	8.36826	8.52386	8.37701	8.03392	8.59155	8.21217	8.64038	8.23669	8.35374	8.34162	8.68428	8.31879		7.73921	7.53963	8.32576	8.4202	8.42461		-0.19958	-1.14836	0.0405213		0.586558	1.50166	0.00298561		0.680992	1.60324	0.00198929		0.685403	1.60815	0.000724513		0.786138	1.72445	0.000409175		0.880572	1.8411
17437072	6.1238	6.42476	6.69196	6.57114	6.58421	6.56553	6.32762	6.27343	7.09814	7.25126	7.14575	7.02387	7.29934	7.56377	7.63741	6.92754	7.32371	7.48639	7.45393	7.02634		6.45291	6.43769	7.12975	7.35702	7.32259		-0.0152193	-1.01061	0.920582		0.67684	1.59863	0.00211995		0.904102	1.87138	0.00420582		0.86968	1.82726	0.00167508		0.692059	1.61559	0.000306124		0.919321	1.89123
17244341	9.32325	9.43945	9.22312	9.405	9.35117	9.14696	8.65784	8.77517	10.0336	9.98575	10.1073	9.94214	9.9253	10.0291	10.0876	9.9032	9.86708	9.84855	9.84289	9.91103		9.34771	8.98278	10.0172	9.98629	9.86739		-0.364922	-1.28781	0.0730013		0.669489	1.59051	3.01466e-05		0.638588	1.5568	6.34867e-05		0.519682	1.43364	4.9525e-05		1.03441	2.04828	0.000763131		1.00351	2.00487
17330058	5.97327	5.90645	5.93089	6.85676	7.05096	6.83984	6.27755	6.55679	7.31295	7.27972	7.38185	7.49599	7.26124	7.47922	7.51071	7.37613	7.43274	7.6637	7.54033	7.62468		6.16685	6.68128	7.36763	7.40683	7.56536		0.51444	1.42844	0.121496		1.20078	2.29864	0.00221392		1.23998	2.36195	0.00196132		1.39852	2.63631	0.00102935		0.686344	1.6092	0.00779382		0.725541	1.65352
17420347	9.45043	9.59696	9.3244	9.611	9.22119	8.83295	9.10895	9.49375	9.54081	9.56541	9.48623	9.69301	9.9523	9.88338	9.51974	9.95355	10.0963	9.99681	9.8964	10.2032		9.4957	9.16421	9.57136	9.82724	10.0482		-0.331487	-1.25831	0.0728856		0.075665	1.05385	0.38408		0.331545	1.25836	0.0367472		0.552469	1.46659	0.00109933		0.407152	1.32607	0.0297924		0.663032	1.58341
17279516	4.90542	4.55841	4.50119	4.07053	4.92267	4.73806	4.78815	4.82795	6.15323	6.16351	6.47462	6.04058	5.93283	5.89542	5.88812	5.76478	5.70348	5.60547	5.76569	5.73353		4.50889	4.81921	6.20798	5.87029	5.70204		0.310318	1.23998	0.12771		1.6991	3.24697	0.000126068		1.3614	2.56934	0.00023825		1.19315	2.28652	0.000483991		1.38878	2.61857	9.20288e-06		1.05108	2.07208
17245272	6.61261	7.00787	6.81415	6.87055	7.35557	7.21522	7.18418	7.07812	7.9493	8.01469	8.15589	7.9203	8.03052	7.98733	8.196	7.90256	8.21457	8.24969	8.02141	7.87549		6.82629	7.20827	8.01005	8.0291	8.09029		0.38198	1.30313	0.00876294		1.18375	2.27167	1.8833e-05		1.20281	2.30187	2.32582e-05		1.264	2.4016	4.28037e-05		0.801771	1.74324	4.81374e-05		0.820825	1.76642
17290770	6.60311	7.17005	6.76659	6.85225	6.46429	6.28415	5.75946	6.73234	6.81527	6.71646	6.85863	7.02607	6.84153	6.89801	7.10173	6.61474	7.04923	7.523	7.08134	7.11011		6.848	6.31006	6.85411	6.864	7.19092		-0.537943	-1.4519	0.0640156		0.006108	1.00424	0.965513		0.016	1.01115	0.921464		0.342919	1.26832	0.0802018		0.544052	1.45806	0.0448282		0.553943	1.46809
17218682	5.18273	5.45414	5.00491	4.82278	5.62127	5.16688	5.47631	4.79744	6.43875	6.4038	6.62304	5.92805	6.22	6.36291	6.57345	5.44017	6.22233	6.49642	6.22664	5.63919		5.11614	5.26547	6.34841	6.14913	6.14615		0.149334	1.10906	0.534583		1.23227	2.34937	0.000840916		1.03299	2.04627	0.0104493		1.03001	2.04203	0.00380325		1.08294	2.11835	0.0036664		0.883661	1.84505
17501976	9.10897	8.98803	8.93538	9.11921	8.49889	8.78753	8.37643	8.34233	9.27903	9.48496	9.24077	8.84376	9.34436	9.26731	9.39929	9.04176	9.24487	9.78842	9.34506	9.14756		9.0379	8.5013	9.21213	9.26318	9.38148		-0.536604	-1.45055	0.00287859		0.174231	1.12836	0.264119		0.225282	1.16901	0.0476431		0.343578	1.2689	0.0600908		0.710835	1.63675	0.0054757		0.761885	1.69571
17549576	4.3987	4.93508	4.92895	5.75961	5.15151	5.1833	5.07993	5.45494	5.14577	5.73943	5.75908	6.34263	5.25507	6.05859	5.97687	6.22983	6.12186	6.36515	5.40827	6.49352		5.00558	5.21742	5.74673	5.88009	6.0972		0.211835	1.15816	0.496559		0.741141	1.6715	0.0936903		0.874505	1.83338	0.0483323		1.09162	2.13113	0.0258711		0.529307	1.44324	0.0858258		0.66267	1.58301
17339928	4.71512	5.12319	4.9931	5.11733	4.62041	5.18164	5.22699	5.3223	5.87404	6.02723	6.09631	5.94404	5.53189	6.05317	5.91191	5.36275	6.31096	6.00016	5.81799	5.73946		4.98719	5.08784	5.9854	5.71493	5.96714		0.100649	1.07226	0.606196		0.998215	1.99753	8.64114e-05		0.727741	1.65604	0.00808731		0.979952	1.9724	0.000833824		0.897567	1.86292	0.00164162		0.627092	1.54445
17321524	6.59635	6.5731	6.68233	7.27241	7.00826	6.77978	6.79496	6.70246	7.13693	7.11885	7.07329	7.99119	7.00941	7.4009	6.98174	7.7348	7.71231	7.71174	7.55719	7.81405		6.78105	6.82137	7.33007	7.28171	7.69882		0.0403175	1.02834	0.82829		0.549017	1.46309	0.0937303		0.500664	1.41486	0.0856277		0.917774	1.8892	0.00186074		0.508699	1.42277	0.069248		0.460346	1.37587
17435978	5.78651	6.49668	6.33722	6.70524	6.73722	6.79006	6.54328	6.68428	7.52373	7.57574	7.75178	7.32904	7.76652	7.51571	7.63271	7.34055	7.79037	7.57693	7.51342	7.38281		6.33141	6.68871	7.54507	7.56387	7.56588		0.357296	1.28102	0.129925		1.21366	2.31925	0.0013257		1.23246	2.34967	0.00126595		1.23447	2.35295	0.00119139		0.856364	1.81047	0.000154596		0.875163	1.83422
17366542	6.72668	6.51501	6.64689	6.66471	7.10196	6.93115	6.56712	6.74232	7.33809	7.34894	7.37848	7.21384	7.37988	7.65873	7.71393	7.25095	7.57581	7.77434	7.82145	7.67757		6.63832	6.83564	7.31984	7.50087	7.71229		0.197318	1.14657	0.162784		0.681516	1.60382	2.17562e-05		0.862553	1.81825	0.000357468		1.07397	2.10522	4.98626e-06		0.484198	1.39881	0.00720077		0.665235	1.58583
17358466	5.22211	5.28826	5.57	5.9922	5.97595	5.8511	5.96625	5.95035	5.74432	5.79098	5.91139	6.09718	6.44279	6.46317	6.15857	6.46769	6.72257	6.72724	6.79851	6.99609		5.51814	5.93591	5.88597	6.38305	6.8111		0.417771	1.33586	0.056714		0.367825	1.29041	0.103835		0.864912	1.82123	0.00393139		1.29296	2.4503	0.000445528		-0.049946	-1.03523	0.572938		0.447141	1.36334
17328884	7.77084	7.86172	7.60867	7.90489	8.0804	7.8942	8.04085	8.02058	8.66513	8.84946	8.90389	8.78766	8.83914	8.91681	9.016	8.60956	8.84949	9.05687	8.8464	8.78396		7.78653	8.00901	8.80153	8.84538	8.88418		0.222474	1.16673	0.0275888		1.015	2.02091	1.84881e-05		1.05885	2.08327	6.67456e-05		1.09765	2.14006	1.67969e-05		0.792527	1.73211	1.88347e-05		0.836372	1.78555
17342386	9.75055	10.0566	10.1339	10.1206	10.2622	10.326	10.1887	10.2366	11.1057	11.1218	11.2188	11.1704	10.9188	11.1515	11.2046	11.021	11.0744	11.2492	10.9292	11.2609		10.0154	10.2534	11.1542	11.074	11.1284		0.237928	1.1793	0.0451459		1.13873	2.20188	1.85851e-05		1.05854	2.08282	7.45381e-05		1.11299	2.16293	8.724e-05		0.900805	1.86711	3.90808e-07		0.82061	1.76615
17393839	5.01203	4.64675	5.41767	5.29294	4.64401	5.39136	4.63302	4.71746	5.34601	5.81896	5.80903	5.51272	5.57749	5.39076	5.9779	5.55542	5.70846	5.76923	5.76725	5.64097		5.09235	4.84646	5.62168	5.62539	5.72148		-0.245888	-1.18582	0.363669		0.529331	1.44326	0.042897		0.533044	1.44698	0.0453828		0.629128	1.54663	0.0110745		0.775218	1.71145	0.0116121		0.778932	1.71586
17529316	6.9858	6.70066	6.82647	6.7735	6.68356	6.88736	6.83836	6.76884	7.01182	6.96404	6.84697	7.05245	7.06474	7.20217	7.43665	7.08014	7.69937	7.69291	7.87415	7.40484		6.82161	6.79453	6.96882	7.19593	7.66782		-0.0270783	-1.01895	0.730321		0.147213	1.10743	0.0975857		0.374319	1.29623	0.0119		0.84621	1.79777	0.000314742		0.174291	1.12841	0.0320692		0.401397	1.32079
[truncated: 33,310 more rows]
[truncated: 51 more columns]
