# Supplementary material for: FGF family members differentially regulate maturation and proliferation of stem cell-derived astrocytes
Source: Sci Rep. 2019 Jul 3;9:9610. doi: 10.1038/s41598-019-46110-1 (PMC6610107; doi:10.1038/s41598-019-46110-1)
Supplement: Supplementary file 3 — Table S2_Savchenko et al_Affymetrix Result_RMA_FGF18 [file 41598_2019_46110_MOESM3_ESM.xlsx]

## Sheet: P195_Affymetrix Result_RMA
Probe Set ID	P195_01_Ctrl_1_log2 Signal	P195_02_Ctrl_2_log2 Signal	P195_03_Ctrl_3_log2 Signal	P195_05_FGF18_1_log2 Signal	P195_06_FGF18_2_log2 Signal	P195_07_FGF18_3_log2 Signal		average_log2 Signal_Ctrl	average_log2 Signal_FGF18		Sig log ratio_FGF18 vs Ctrl	Fold Change_FGF18 vs Ctrl	p-value_FGF18 vs Ctrl		Gene Accession	Gene Symbol	Gene Description	Cytoband	mRNA Accession	mRNA Source	mRna - Description	mRNA Assignment Score	mRNA Assignment Coverage	mRNA - Direct Probes	mRNA - Possible Probes	mRNA - xhyb	UniGene ID	UniGene Expression Information	Chromosome	Strand	Start	Stop	SwissProt mRna Accession	SwissProt accession	GO Biological Process ID	GO Biological Process Term	GO Biological Process Evidence	GO Cellular Component ID	GO Cellular Component Term	GO Cellular Component Evidence	GO Molecular Function ID	GO Molecular Function Term	GO Molecular Function Evidence	Pathway Source	Pathway Name	Protein Domains - Source	Protein accession or domain	Protein Domains - Description	transcript_cluster_id
17530243	7.10914	6.52123	6.70046	10.8022	8.97859	9.95697		6.77694	9.9126		3.13566	8.78874	0.00483078		NM_133977	Trf	transferrin	9 55.03 cM|9 F1-F3	NM_133977	RefSeq	Mus musculus transferrin (Trf), mRNA.	100	84	16	16	FALSE	Mm.37214	adrenal gland| bladder| blood| bone| bone marrow| brain| embryonic tissue| extraembryonic tissue| eye| heart| inner ear| intestine| kidney| liver| lung| lymph node| mammary gland| muscle| nasopharynx| pancreas| pituitary gland| prostate| salivary gland| skin| spinal cord| spleen| stomach| testis| thymus| tongue| uterus| egg cylinder| gastrula| organogenesis| fetus| neonate| juvenile| adult	chr9	-	103204001	103230444	NM_133977	Q921I1	GO:0006810 // GO:0006811 // GO:0006826 // GO:0006879 // GO:0007015 // GO:0007257 // GO:0015682 // GO:0030316 // GO:0031643 // GO:0042327 // GO:0045780 // GO:0045893 // GO:0048260 // GO:0055072 // GO:0060395 // GO:0070371 // GO:0070447 // GO:0071281 // GO:0097460 // GO:2000147 // GO:0006826 // GO:0015682 // GO:0048260 // GO:0071281 // GO:0097460	transport // ion transport // iron ion transport // cellular iron ion homeostasis // actin filament organization // activation of JUN kinase activity // ferric iron transport // osteoclast differentiation // positive regulation of myelination // positive regulation of phosphorylation // positive regulation of bone resorption // positive regulation of transcription, DNA-templated // positive regul…	inferred from electronic annotation // inferred from electronic annotation // inferred from mutant phenotype // inferred from electronic annotation // inferred from direct assay // inferred from direct assay // not recorded // inferred from direct assay // not recorded // inferred from direct assay // inferred from direct assay // inferred from direct assay // not recorded // inferred from electr…	GO:0005576 // GO:0005604 // GO:0005615 // GO:0005768 // GO:0005769 // GO:0005769 // GO:0005770 // GO:0005905 // GO:0005905 // GO:0009925 // GO:0009986 // GO:0016020 // GO:0016023 // GO:0016324 // GO:0030120 // GO:0030139 // GO:0030139 // GO:0031232 // GO:0031982 // GO:0045178 // GO:0048471 // GO:0055037 // GO:0055037 // GO:0070062 // GO:0072562 // GO:0097433 // GO:1990712 // GO:0005576 // GO:0005…	extracellular region // basement membrane // extracellular space // endosome // early endosome // early endosome // late endosome // coated pit // coated pit // basal plasma membrane // cell surface // membrane // cytoplasmic membrane-bounded vesicle // apical plasma membrane // vesicle coat // endocytic vesicle // endocytic vesicle // extrinsic component of external side of plasma membrane // ve…	not recorded // not recorded // not recorded // inferred from direct assay // inferred from direct assay // not recorded // not recorded // inferred from direct assay // not recorded // not recorded // not recorded // inferred from mutant phenotype // not recorded // not recorded // not recorded // inferred from direct assay // not recorded // not recorded // not recorded // not recorded // not r…	GO:0005515 // GO:0008198 // GO:0008199 // GO:0015091 // GO:0046872 // GO:1990459 // GO:0008198 // GO:0008199 // GO:0015091 // GO:1990459	protein binding // ferrous iron binding // ferric iron binding // ferric iron transmembrane transporter activity // metal ion binding // transferrin receptor binding // ferrous iron binding // ferric iron binding // ferric iron transmembrane transporter activity // transferrin receptor binding	inferred from physical interaction // not recorded // not recorded // not recorded // inferred from electronic annotation // not recorded // --- // inferred from electronic annotation // inferred from electronic annotation // ---	---	---	---	---	---	17530243
17357971	5.61276	5.70061	5.15641	8.92718	8.19813	8.05796		5.48993	8.39442		2.9045	7.48756	0.000796171		NM_008137	Gna14	guanine nucleotide binding protein, alpha 14	19 A-B|19 11.29 cM	NM_008137	RefSeq	Mus musculus guanine nucleotide binding protein, alpha 14 (Gna14), mRNA.	100	100	15	15	FALSE	Mm.313181	bladder| bone marrow| embryonic tissue| extraembryonic tissue| fertilized ovum| heart| inner ear| intestine| kidney| lung| mammary gland| ovary| pancreas| skin| stomach| testis|oocyte| unfertilized ovum| zygote| cleavage| gastrula| organogenesis| fetus| neonate| juvenile| adult	chr19	+	16435667	16610818	NM_008137	P30677	GO:0007165 // GO:0007186 // GO:0007188 // GO:0060158 // GO:0007186 // GO:0007186 // GO:0007188 // GO:0008152 // GO:0060158	signal transduction // G-protein coupled receptor signaling pathway // adenylate cyclase-modulating G-protein coupled receptor signaling pathway // phospholipase C-activating dopamine receptor signaling pathway // G-protein coupled receptor signaling pathway // G-protein coupled receptor signaling pathway // adenylate cyclase-modulating G-protein coupled receptor signaling pathway // metabolic pr…	inferred from electronic annotation // not recorded // not recorded // not recorded // inferred from electronic annotation // --- // --- // inferred from electronic annotation // ---	GO:0005834 // GO:0070062 // GO:0005834 // GO:0070062 // GO:0070062	heterotrimeric G-protein complex // extracellular exosome // heterotrimeric G-protein complex // extracellular exosome // extracellular exosome	not recorded // not recorded // --- // inferred from electronic annotation // ---	GO:0000166 // GO:0001664 // GO:0003924 // GO:0004871 // GO:0005525 // GO:0019001 // GO:0031683 // GO:0046872 // GO:0001664 // GO:0001664 // GO:0003924 // GO:0003924 // GO:0004871 // GO:0004871 // GO:0031683 // GO:0031683	nucleotide binding // G-protein coupled receptor binding // GTPase activity // signal transducer activity // GTP binding // guanyl nucleotide binding // G-protein beta/gamma-subunit complex binding // metal ion binding // G-protein coupled receptor binding // G-protein coupled receptor binding // GTPase activity // GTPase activity // signal transducer activity // signal transducer activity // G-p…	inferred from electronic annotation // not recorded // not recorded // not recorded // inferred from electronic annotation // inferred from electronic annotation // not recorded // inferred from electronic annotation // --- // inferred from electronic annotation // --- // inferred from electronic annotation // --- // inferred from electronic annotation // --- // inferred from electronic annotation	GenMAPP	G_Protein_Signaling	---	---	---	17357971
17301594	9.09858	7.45784	7.4893	11.4784	10.3804	10.7818		8.01524	10.8802		2.86493	7.28499	0.0104136		NM_009285	Stc1	stanniocalcin 1	14|14 D2	NM_009285	RefSeq	Mus musculus stanniocalcin 1 (Stc1), mRNA.	100	82	18	18	FALSE	Mm.20911	brain| embryonic tissue| eye| heart| inner ear| kidney| lung| mammary gland| oviduct| pancreas| prostate| salivary gland| skin| testis| thymus| organogenesis| fetus| neonate| juvenile| adult	chr14	+	69029238	69041804	NM_009285	O55183	GO:0001503 // GO:0001886 // GO:0003421 // GO:0006874 // GO:0006874 // GO:0010596 // GO:0030320 // GO:0030336 // GO:0035988 // GO:0044070 // GO:0051926 // GO:0060348 // GO:0086004 // GO:0090280 // GO:1903403 // GO:0001503 // GO:0001886 // GO:0001886 // GO:0003421 // GO:0003421 // GO:0006874 // GO:0006874 // GO:0007566 // GO:0010596 // GO:0010596 // GO:0014070 // GO:0030336 // GO:0030336 // GO:0033…	ossification // endothelial cell morphogenesis // growth plate cartilage axis specification // cellular calcium ion homeostasis // cellular calcium ion homeostasis // negative regulation of endothelial cell migration // cellular monovalent inorganic anion homeostasis // negative regulation of cell migration // chondrocyte proliferation // regulation of anion transport // negative regulation of ca…	not recorded // not recorded // not recorded // not recorded // traceable author statement // not recorded // traceable author statement // not recorded // not recorded // not recorded // not recorded // not recorded // not recorded // not recorded // not recorded // inferred from electronic annotation // inferred from electronic annotation // --- // inferred from electronic annotation // --- // …	GO:0005576 // GO:0005615 // GO:0005634 // GO:0005737 // GO:0016324 // GO:0005634 // GO:0005634 // GO:0005737 // GO:0005737 // GO:0016324	extracellular region // extracellular space // nucleus // cytoplasm // apical plasma membrane // nucleus // nucleus // cytoplasm // cytoplasm // apical plasma membrane	inferred from electronic annotation // inferred from direct assay // not recorded // not recorded // not recorded // inferred from electronic annotation // --- // inferred from electronic annotation // --- // inferred from electronic annotation	GO:0005179 // GO:0005179	hormone activity // hormone activity	traceable author statement // inferred from electronic annotation	---	---	---	---	---	17301594
17437097	3.3494	3.38764	2.93382	6.81419	5.47488	5.52251		3.22362	5.93719		2.71358	6.55946	0.00420236		NM_172709	Otop1	otopetrin 1	5 B3|5 20.35 cM	NM_172709	RefSeq	Mus musculus otopetrin 1 (Otop1), mRNA.	100	90	18	18	FALSE	Mm.204765	embryonic tissue| eye| mammary gland| fetus| juvenile| adult	chr5	+	38275972	38304217	NM_172709	Q80VM9	GO:0009590 // GO:0031214 // GO:0042472	detection of gravity // biomineral tissue development // inner ear morphogenesis	inferred from mutant phenotype // inferred from electronic annotation // inferred from mutant phenotype	GO:0005576 // GO:0016020 // GO:0016021 // GO:0005615 // GO:0016020	extracellular region // membrane // integral component of membrane // extracellular space // membrane	inferred from electronic annotation // inferred from direct assay // inferred from electronic annotation // inferred from electronic annotation // inferred from electronic annotation	---	---	---	---	---	---	---	---	17437097
17361285	3.73744	3.83832	3.91932	6.81965	6.09693	6.55827		3.83169	6.49162		2.65993	6.32001	0.000257746		NM_134164	Syt12	synaptotagmin XII	19|19 A	NM_134164	RefSeq	Mus musculus synaptotagmin XII (Syt12), mRNA.	100	80	12	12	FALSE	Mm.262270	brain| embryonic tissue| joint| kidney| mammary gland| spinal cord| fetus| neonate| juvenile| adult	chr19	-	4445908	4477447	NM_134164	Q920N7	GO:0016079 // GO:0017158 // GO:0048791 // GO:0048792 // GO:0006906 // GO:0016079 // GO:0017158 // GO:0046928 // GO:0048791 // GO:0048792 // GO:0060291	synaptic vesicle exocytosis // regulation of calcium ion-dependent exocytosis // calcium ion-dependent exocytosis of neurotransmitter // calcium ion-independent exocytosis of neurotransmitter // vesicle fusion // synaptic vesicle exocytosis // regulation of calcium ion-dependent exocytosis // regulation of neurotransmitter secretion // calcium ion-dependent exocytosis of neurotransmitter // calci…	not recorded // not recorded // not recorded // not recorded // --- // --- // --- // inferred from electronic annotation // --- // inferred from electronic annotation // inferred from electronic annotation	GO:0005623 // GO:0005886 // GO:0016020 // GO:0016021 // GO:0030054 // GO:0031410 // GO:0045202 // GO:0005886 // GO:0030672	cell // plasma membrane // membrane // integral component of membrane // cell junction // cytoplasmic vesicle // synapse // plasma membrane // synaptic vesicle membrane	not recorded // not recorded // inferred from electronic annotation // inferred from electronic annotation // inferred from electronic annotation // inferred from electronic annotation // inferred from electronic annotation // --- // inferred from electronic annotation	GO:0005509 // GO:0005544 // GO:0019905 // GO:0030276 // GO:0005509 // GO:0005544 // GO:0019905 // GO:0030276	calcium ion binding // calcium-dependent phospholipid binding // syntaxin binding // clathrin binding // calcium ion binding // calcium-dependent phospholipid binding // syntaxin binding // clathrin binding	not recorded // not recorded // not recorded // not recorded // --- // --- // --- // ---	---	---	---	---	---	17361285
17237701	6.89388	7.27676	6.62693	9.51534	9.23403	9.57645		6.93252	9.44194		2.50942	5.69391	0.000314024		NM_011915	Wif1	Wnt inhibitory factor 1	10|10 D2	NM_011915	RefSeq	Mus musculus Wnt inhibitory factor 1 (Wif1), mRNA.	100	100	20	20	FALSE	Mm.32831	bladder| bone| brain| dorsal root ganglion| embryonic tissue| eye| heart| inner ear| joint| lung| mammary gland| skin| stomach| testis| thymus| fetus| neonate| juvenile| adult	chr10	+	121033960	121100650	NM_011915	Q9WUA1	GO:0007275 // GO:0016055 // GO:0030178 // GO:0045600 // GO:0030178	multicellular organismal development // Wnt signaling pathway // negative regulation of Wnt signaling pathway // positive regulation of fat cell differentiation // negative regulation of Wnt signaling pathway	inferred from electronic annotation // inferred from electronic annotation // not recorded // inferred from direct assay // ---	GO:0005576 // GO:0005576	extracellular region // extracellular region	inferred from electronic annotation // traceable author statement	GO:0017147 // GO:0017147	Wnt-protein binding // Wnt-protein binding	not recorded // ---	---	---	---	---	---	17237701
17448135	2.12128	1.74868	1.93886	5.7358	3.33408	4.19667		1.93627	4.42219		2.48591	5.60188	0.0249355		NM_009827	Cckar	cholecystokinin A receptor	5 C1|5 29.52 cM	NM_009827	RefSeq	Mus musculus cholecystokinin A receptor (Cckar), mRNA.	100	90	18	18	FALSE	Mm.3521	dorsal root ganglion| heart| kidney| lung| pancreas| spleen| stomach| fetus| neonate| juvenile| adult	chr5	-	53697776	53707704	NM_009827	O08786	GO:0001659 // GO:0001696 // GO:0001764 // GO:0002023 // GO:0007165 // GO:0007186 // GO:0007204 // GO:0007409 // GO:0007586 // GO:0007631 // GO:0009408 // GO:0030073 // GO:0030157 // GO:0030900 // GO:0031532 // GO:0032870 // GO:0038188 // GO:0042594 // GO:0042755 // GO:0043266 // GO:0046883 // GO:0051924 // GO:0090274 // GO:1901652 // GO:0001659 // GO:0001696 // GO:0002023 // GO:0007204 // GO:0007…	temperature homeostasis // gastric acid secretion // neuron migration // reduction of food intake in response to dietary excess // signal transduction // G-protein coupled receptor signaling pathway // positive regulation of cytosolic calcium ion concentration // axonogenesis // digestion // feeding behavior // response to heat // insulin secretion // pancreatic juice secretion // forebrain devel…	not recorded // not recorded // inferred from mutant phenotype // not recorded // inferred from electronic annotation // inferred from electronic annotation // not recorded // inferred from mutant phenotype // not recorded // not recorded // not recorded // not recorded // not recorded // inferred from mutant phenotype // not recorded // not recorded // not recorded // not recorded // not recorde…	GO:0005737 // GO:0005764 // GO:0005768 // GO:0005783 // GO:0005829 // GO:0005886 // GO:0005887 // GO:0016020 // GO:0016021 // GO:0043195 // GO:0005737 // GO:0005764 // GO:0005768 // GO:0005783 // GO:0005829 // GO:0005886 // GO:0005887 // GO:0043195	cytoplasm // lysosome // endosome // endoplasmic reticulum // cytosol // plasma membrane // integral component of plasma membrane // membrane // integral component of membrane // terminal bouton // cytoplasm // lysosome // endosome // endoplasmic reticulum // cytosol // plasma membrane // integral component of plasma membrane // terminal bouton	not recorded // not recorded // not recorded // not recorded // not recorded // not recorded // not recorded // inferred from electronic annotation // inferred from electronic annotation // not recorded // inferred from electronic annotation // inferred from electronic annotation // inferred from electronic annotation // inferred from electronic annotation // inferred from electronic annotation /…	GO:0004871 // GO:0004930 // GO:0004951 // GO:0042277 // GO:0004951 // GO:0004951 // GO:0042277 // GO:0015054	signal transducer activity // G-protein coupled receptor activity // cholecystokinin receptor activity // peptide binding // cholecystokinin receptor activity // cholecystokinin receptor activity // peptide binding // gastrin receptor activity	inferred from electronic annotation // inferred from electronic annotation // not recorded // not recorded // --- // inferred from electronic annotation // --- // inferred from electronic annotation	GenMAPP // GenMAPP	GPCRDB_Class_A_Rhodopsin-like // Peptide_GPCRs	---	---	---	17448135
17252497	3.86724	3.045	3.35435	5.50857	5.74132	6.09023		3.4222	5.78004		2.35784	5.12603	0.00130062		NM_001163336	Atp2a3	ATPase, Ca++ transporting, ubiquitous	11|11 B4	NM_001163336	RefSeq	Mus musculus ATPase, Ca++ transporting, ubiquitous (Atp2a3), transcript variant 1, mRNA.	100	94	17	17	FALSE	Mm.6306	bone marrow| brain| embryonic tissue| fertilized ovum| inner ear| intestine| joint| lymph node| nasopharynx| pancreas| prostate| salivary gland| skin| spinal cord| spleen| stomach| thymus| zygote| fetus| neonate| juvenile| adult	chr11	+	72961169	72993044	NM_001163336	Q64518	GO:0006810 // GO:0006811 // GO:0006816 // GO:0006874 // GO:0070588 // GO:0006816 // GO:0006874 // GO:0008152 // GO:0070588 // GO:0070588	transport // ion transport // calcium ion transport // cellular calcium ion homeostasis // calcium ion transmembrane transport // calcium ion transport // cellular calcium ion homeostasis // metabolic process // calcium ion transmembrane transport // calcium ion transmembrane transport	inferred from electronic annotation // inferred from electronic annotation // not recorded // not recorded // not recorded // inferred from electronic annotation // --- // inferred from electronic annotation // --- // inferred from electronic annotation	GO:0005634 // GO:0005783 // GO:0005783 // GO:0005789 // GO:0005887 // GO:0016020 // GO:0016021 // GO:0016529 // GO:0033017 // GO:0005783 // GO:0005783 // GO:0005789 // GO:0005887 // GO:0016529 // GO:0016529 // GO:0031965 // GO:0033017 // GO:0033017	nucleus // endoplasmic reticulum // endoplasmic reticulum // endoplasmic reticulum membrane // integral component of plasma membrane // membrane // integral component of membrane // sarcoplasmic reticulum // sarcoplasmic reticulum membrane // endoplasmic reticulum // endoplasmic reticulum // endoplasmic reticulum membrane // integral component of plasma membrane // sarcoplasmic reticulum // sarco…	inferred from electronic annotation // inferred from direct assay // not recorded // not recorded // not recorded // inferred from electronic annotation // inferred from electronic annotation // not recorded // not recorded // inferred from electronic annotation // --- // inferred from electronic annotation // --- // inferred from electronic annotation // --- // inferred from electronic annotatio…	GO:0000166 // GO:0005388 // GO:0005515 // GO:0005524 // GO:0016787 // GO:0046872 // GO:0005388 // GO:0005388	nucleotide binding // calcium-transporting ATPase activity // protein binding // ATP binding // hydrolase activity // metal ion binding // calcium-transporting ATPase activity // calcium-transporting ATPase activity	inferred from electronic annotation // not recorded // inferred from physical interaction // inferred from electronic annotation // inferred from electronic annotation // inferred from electronic annotation // --- // inferred from electronic annotation	GenMAPP // GenMAPP	Calcium_regulation_in_cardiac_cells // Smooth_muscle_contraction	---	---	---	17252497
17287827	4.93773	6.37349	5.59095	7.74392	8.23881	7.94882		5.63406	7.97718		2.34313	5.07401	0.00594331		NM_009369	Tgfbi	transforming growth factor, beta induced	13 B-C1|13 30.09 cM	NM_009369	RefSeq	Mus musculus transforming growth factor, beta induced (Tgfbi), mRNA.	100	97	30	30	FALSE	Mm.14455	bladder| blood| bone| bone marrow| brain| connective tissue| dorsal root ganglion| embryonic tissue| epididymis| extraembryonic tissue| eye| heart| inner ear| intestine| joint| kidney| liver| lung| lymph node| mammary gland| molar| muscle| ovary| pancreas| pineal gland| prostate| skin| spleen| stomach| sympathetic ganglion| testis| thymus| thyroid| uterus| vagina| cleavage| organogenesis| fetus| …	chr13	+	56609559	56639562	NM_009369	P82198	GO:0007155 // GO:0030198 // GO:0001525 // GO:0002062 // GO:0007155	cell adhesion // extracellular matrix organization // angiogenesis // chondrocyte differentiation // cell adhesion	inferred from direct assay // inferred from direct assay // inferred from electronic annotation // inferred from electronic annotation // inferred from electronic annotation	GO:0005576 // GO:0005578 // GO:0005604 // GO:0005615 // GO:0005615 // GO:0005802 // GO:0031012 // GO:0070062 // GO:0005578 // GO:0005604 // GO:0005615 // GO:0005615 // GO:0005802 // GO:0005802 // GO:0031012 // GO:0031012 // GO:0070062 // GO:0070062	extracellular region // proteinaceous extracellular matrix // basement membrane // extracellular space // extracellular space // trans-Golgi network // extracellular matrix // extracellular exosome // proteinaceous extracellular matrix // basement membrane // extracellular space // extracellular space // trans-Golgi network // trans-Golgi network // extracellular matrix // extracellular matrix //…	inferred from electronic annotation // inferred from direct assay // not recorded // inferred from direct assay // not recorded // not recorded // not recorded // not recorded // inferred from electronic annotation // inferred from electronic annotation // inferred from electronic annotation // --- // inferred from electronic annotation // --- // inferred from electronic annotation // --- // infe…	GO:0005518 // GO:0050839 // GO:0050840 // GO:0005518 // GO:0005518 // GO:0050839	collagen binding // cell adhesion molecule binding // extracellular matrix binding // collagen binding // collagen binding // cell adhesion molecule binding	not recorded // not recorded // inferred from direct assay // inferred from electronic annotation // --- // ---	---	---	---	---	---	17287827
17491941	5.20648	4.80421	4.55301	7.64147	6.85336	7.06544		4.85456	7.18676		2.33219	5.0357	0.00152813		NM_053080	Aldh1a3	aldehyde dehydrogenase family 1, subfamily A3	7|7 C	NM_053080	RefSeq	Mus musculus aldehyde dehydrogenase family 1, subfamily A3 (Aldh1a3), mRNA.	100	82	23	23	FALSE	Mm.140988	brain| connective tissue| embryonic tissue| extraembryonic tissue| eye| inner ear| joint| kidney| mammary gland| nasopharynx| skin| testis| uterus| organogenesis| fetus| neonate| juvenile| adult	chr7	-	66390892	66427517	NM_053080	Q9JHW9	GO:0002072 // GO:0002138 // GO:0002138 // GO:0006081 // GO:0007626 // GO:0008152 // GO:0021768 // GO:0031076 // GO:0042472 // GO:0042573 // GO:0042573 // GO:0042573 // GO:0042574 // GO:0043065 // GO:0043065 // GO:0048048 // GO:0048048 // GO:0048386 // GO:0050885 // GO:0055114 // GO:0060013 // GO:0060166 // GO:0060324 // GO:0042572 // GO:0042573 // GO:0042573 // GO:0042574 // GO:0042574 // GO:0048…	optic cup morphogenesis involved in camera-type eye development // retinoic acid biosynthetic process // retinoic acid biosynthetic process // cellular aldehyde metabolic process // locomotory behavior // metabolic process // nucleus accumbens development // embryonic camera-type eye development // inner ear morphogenesis // retinoic acid metabolic process // retinoic acid metabolic process // re…	inferred from genetic interaction // inferred from direct assay // not recorded // inferred from electronic annotation // inferred from mutant phenotype // inferred from electronic annotation // inferred from mutant phenotype // inferred from genetic interaction // inferred from mutant phenotype // inferred from genetic interaction // inferred from mutant phenotype // not recorded // not recorded…	GO:0005737 // GO:0005737 // GO:0070062 // GO:0005737 // GO:0005737 // GO:0070062 // GO:0070062	cytoplasm // cytoplasm // extracellular exosome // cytoplasm // cytoplasm // extracellular exosome // extracellular exosome	inferred from direct assay // not recorded // not recorded // inferred from electronic annotation // --- // inferred from electronic annotation // ---	GO:0001758 // GO:0004028 // GO:0004029 // GO:0004030 // GO:0004030 // GO:0016491 // GO:0016620 // GO:0042803 // GO:0070324 // GO:0070403 // GO:0001758 // GO:0004030 // GO:0004030 // GO:0042803 // GO:0042803	retinal dehydrogenase activity // 3-chloroallyl aldehyde dehydrogenase activity // aldehyde dehydrogenase (NAD) activity // aldehyde dehydrogenase [NAD(P)+] activity // aldehyde dehydrogenase [NAD(P)+] activity // oxidoreductase activity // oxidoreductase activity, acting on the aldehyde or oxo group of donors, NAD or NADP as acceptor // protein homodimerization activity // thyroid hormone bindin…	not recorded // traceable author statement // inferred from direct assay // inferred from direct assay // not recorded // inferred from electronic annotation // inferred from electronic annotation // not recorded // inferred from physical interaction // inferred from direct assay // --- // inferred from electronic annotation // --- // inferred from electronic annotation // ---	---	---	---	---	---	17491941
17236882	9.64724	9.14633	8.90158	11.6293	11.6538	11.3822		9.23172	11.5551		2.32336	5.00495	0.000596791		NM_026268	Dusp6	dual specificity phosphatase 6	10|10 C3	NM_026268	RefSeq	Mus musculus dual specificity phosphatase 6 (Dusp6), mRNA.	100	100	19	19	FALSE	Mm.1791	adrenal gland| bladder| bone| bone marrow| brain| connective tissue| dorsal root ganglion| embryonic tissue| epididymis| extraembryonic tissue| eye| heart| inner ear| intestine| kidney| liver| lung| lymph node| mammary gland| pancreas| pituitary gland| salivary gland| skin| spinal cord| spleen| stomach| sympathetic ganglion| testis| thymus| tongue| vagina| morula| blastocyst| gastrula| organogene…	chr10	+	99263231	99267489	NM_026268	Q9DBB1	GO:0000188 // GO:0001933 // GO:0006470 // GO:0006470 // GO:0009953 // GO:0010942 // GO:0016311 // GO:0035335 // GO:0040036 // GO:0042663 // GO:0043065 // GO:0060420 // GO:0070373 // GO:0000188 // GO:0000188 // GO:0006470 // GO:0009953 // GO:0010033 // GO:0010942 // GO:0014070 // GO:0030154 // GO:0035335 // GO:0035335 // GO:0040036 // GO:0042493 // GO:0042663 // GO:0043065 // GO:0043065 // GO:0051…	inactivation of MAPK activity // negative regulation of protein phosphorylation // protein dephosphorylation // protein dephosphorylation // dorsal/ventral pattern formation // positive regulation of cell death // dephosphorylation // peptidyl-tyrosine dephosphorylation // regulation of fibroblast growth factor receptor signaling pathway // regulation of endodermal cell fate specification // posi…	not recorded // inferred from mutant phenotype // inferred from direct assay // inferred from mutant phenotype // not recorded // not recorded // inferred from electronic annotation // not recorded // not recorded // not recorded // not recorded // inferred from mutant phenotype // not recorded // inferred from electronic annotation // --- // inferred from electronic annotation // --- // inferred…	GO:0005737 // GO:0005829 // GO:0005737 // GO:0005737 // GO:0005829	cytoplasm // cytosol // cytoplasm // cytoplasm // cytosol	not recorded // not recorded // inferred from electronic annotation // --- // inferred from electronic annotation	GO:0004721 // GO:0004725 // GO:0005515 // GO:0008138 // GO:0016787 // GO:0016791 // GO:0017017 // GO:0004721 // GO:0008138 // GO:0008138 // GO:0017017 // GO:0017017	phosphoprotein phosphatase activity // protein tyrosine phosphatase activity // protein binding // protein tyrosine/serine/threonine phosphatase activity // hydrolase activity // phosphatase activity // MAP kinase tyrosine/serine/threonine phosphatase activity // phosphoprotein phosphatase activity // protein tyrosine/serine/threonine phosphatase activity // protein tyrosine/serine/threonine phos…	inferred from direct assay // inferred from electronic annotation // inferred from physical interaction // not recorded // inferred from electronic annotation // inferred from electronic annotation // not recorded // inferred from electronic annotation // --- // inferred from electronic annotation // inferred from electronic annotation // ---	---	---	---	---	---	17236882
17458587	5.83227	4.34493	4.56443	7.86153	6.74048	6.9147		4.91388	7.17224		2.25836	4.78448	0.0176162		NR_110440	Halr1	Hoxa adjacent long noncoding RNA 1	6 B3|6 25.4 cM	NR_110440	RefSeq	Mus musculus Hoxa adjacent long noncoding RNA 1 (Halr1), long non-coding RNA.	100	57	12	12	FALSE	---	---	chr6	+	52102949	52112532	---	---	GO:0000122 // GO:0000122 // GO:0000122 // GO:0071300	negative regulation of transcription from RNA polymerase II promoter // negative regulation of transcription from RNA polymerase II promoter // negative regulation of transcription from RNA polymerase II promoter // cellular response to retinoic acid	inferred from direct assay // inferred from genetic interaction // inferred from mutant phenotype // inferred from direct assay	---	---	---	GO:0005515	protein binding	inferred from physical interaction	---	---	---	---	---	17458587
17438955	3.08391	2.90858	3.33435	5.9805	4.08089	6.00219		3.10895	5.35453		2.24558	4.74228	0.0257816		NM_009141	Cxcl5	chemokine (C-X-C motif) ligand 5	5 E1|5 44.78 cM	NM_009141	RefSeq	Mus musculus chemokine (C-X-C motif) ligand 5 (Cxcl5), mRNA.	100	100	22	22	FALSE	Mm.4660	adipose tissue| connective tissue| embryonic tissue| eye| intestine| liver| mammary gland| nasopharynx| pancreas| spleen| thymus| vagina| fetus| neonate| adult	chr5	+	90759299	90761625	NM_009141	P50228	GO:0001776 // GO:0001816 // GO:0002690 // GO:0006935 // GO:0006954 // GO:0006955 // GO:0007186 // GO:0010976 // GO:0031100 // GO:0032496 // GO:0032642 // GO:0042127 // GO:0046427 // GO:0060326 // GO:0070098 // GO:0070951 // GO:0001816 // GO:0002690 // GO:0006954 // GO:0006954 // GO:0006955 // GO:0006955 // GO:0007186 // GO:0010332 // GO:0010976 // GO:0030901 // GO:0031100 // GO:0042127 // GO:0046…	leukocyte homeostasis // cytokine production // positive regulation of leukocyte chemotaxis // chemotaxis // inflammatory response // immune response // G-protein coupled receptor signaling pathway // positive regulation of neuron projection development // organ regeneration // response to lipopolysaccharide // regulation of chemokine production // regulation of cell proliferation // positive reg…	inferred from mutant phenotype // not recorded // not recorded // inferred from electronic annotation // not recorded // not recorded // not recorded // not recorded // not recorded // inferred from mutant phenotype // inferred from mutant phenotype // not recorded // not recorded // not recorded // not recorded // inferred from mutant phenotype // inferred from electronic annotation // --- // --…	GO:0005576 // GO:0005615 // GO:0005615 // GO:0005615	extracellular region // extracellular space // extracellular space // extracellular space	inferred from electronic annotation // not recorded // --- // inferred from electronic annotation	GO:0005125 // GO:0008009 // GO:0045236 // GO:0008009 // GO:0008009 // GO:0045236	cytokine activity // chemokine activity // CXCR chemokine receptor binding // chemokine activity // chemokine activity // CXCR chemokine receptor binding	inferred from electronic annotation // not recorded // not recorded // --- // inferred from electronic annotation // ---	---	---	---	---	---	17438955
17550502	6.37009	5.22305	5.48372	8.5795	7.39197	7.80265		5.69229	7.92471		2.23242	4.69921	0.0104948		---	---	---	---	KR348511	GenBank	Mus musculus H6 lncRNA, complete sequence.	100	100	24	24	TRUE	---	---	linc1547	+	1	3446	---	---	---	---	---	---	---	---	---	---	---	---	---	---	---	---	17550502
17395041	6.77017	6.45542	5.48162	8.57674	8.69478	7.9667		6.23573	8.41274		2.177	4.52214	0.00832818		NM_007557	Bmp7	bone morphogenetic protein 7	2 H3|2 95.54 cM	NM_007557	RefSeq	Mus musculus bone morphogenetic protein 7 (Bmp7), mRNA.	100	100	24	24	FALSE	Mm.595	adrenal gland| bone marrow| brain| dorsal root ganglion| embryonic tissue| extraembryonic tissue| eye| heart| inner ear| intestine| kidney| liver| lung| mammary gland| pancreas| prostate| stomach| thymus| blastocyst| gastrula| fetus| neonate| adult	chr2	-	172868012	172940321	NM_007557	P23359	GO:0001503 // GO:0001654 // GO:0001657 // GO:0001707 // GO:0001822 // GO:0007275 // GO:0007389 // GO:0007411 // GO:0007435 // GO:0008285 // GO:0009880 // GO:0009887 // GO:0010800 // GO:0010862 // GO:0010942 // GO:0030154 // GO:0030326 // GO:0030326 // GO:0030501 // GO:0030509 // GO:0030509 // GO:0030855 // GO:0034116 // GO:0034504 // GO:0035239 // GO:0040007 // GO:0042325 // GO:0042326 // GO:0042…	ossification // eye development // ureteric bud development // mesoderm formation // kidney development // multicellular organismal development // pattern specification process // axon guidance // salivary gland morphogenesis // negative regulation of cell proliferation // embryonic pattern specification // organ morphogenesis // positive regulation of peptidyl-threonine phosphorylation // positi…	inferred from electronic annotation // inferred from mutant phenotype // inferred from mutant phenotype // inferred from genetic interaction // inferred from mutant phenotype // inferred from electronic annotation // inferred from mutant phenotype // inferred from direct assay // inferred from mutant phenotype // inferred from mutant phenotype // inferred from mutant phenotype // inferred from mu…	GO:0005576 // GO:0005615 // GO:0005615 // GO:0031012 // GO:0031988 // GO:0005615 // GO:0005615 // GO:0031012 // GO:0031988	extracellular region // extracellular space // extracellular space // extracellular matrix // membrane-bounded vesicle // extracellular space // extracellular space // extracellular matrix // membrane-bounded vesicle	inferred from electronic annotation // inferred from direct assay // not recorded // not recorded // not recorded // inferred from electronic annotation // --- // inferred from electronic annotation // inferred from electronic annotation	GO:0005125 // GO:0005160 // GO:0005515 // GO:0008083 // GO:0008201 // GO:0070700 // GO:0005125 // GO:0005160 // GO:0008201 // GO:0070700	cytokine activity // transforming growth factor beta receptor binding // protein binding // growth factor activity // heparin binding // BMP receptor binding // cytokine activity // transforming growth factor beta receptor binding // heparin binding // BMP receptor binding	traceable author statement // not recorded // inferred from physical interaction // inferred from electronic annotation // not recorded // not recorded // inferred from electronic annotation // --- // inferred from electronic annotation // ---	---	---	---	---	---	17395041
17438987	3.09886	3.02117	3.68829	6.55384	4.44717	5.32125		3.26944	5.44075		2.17131	4.50433	0.0283224		NM_008176	Cxcl1	chemokine (C-X-C motif) ligand 1	5 44.78 cM|5 E-F	NM_008176	RefSeq	Mus musculus chemokine (C-X-C motif) ligand 1 (Cxcl1), mRNA.	100	100	18	18	FALSE	Mm.21013	adipose tissue| connective tissue| embryonic tissue| fertilized ovum| mammary gland| ovary| spinal cord| testis| zygote| adult	chr5	+	90891241	90893121	NM_008176	P12850	GO:0002237 // GO:0002526 // GO:0002690 // GO:0006954 // GO:0006955 // GO:0007186 // GO:0007204 // GO:0010765 // GO:0030593 // GO:0032496 // GO:0032930 // GO:0043268 // GO:0070098 // GO:0070965 // GO:1902035 // GO:0002237 // GO:0002690 // GO:0006954 // GO:0006954 // GO:0006955 // GO:0006955 // GO:0007186 // GO:0032496 // GO:0042127 // GO:0060326 // GO:0060326 // GO:0070098 // GO:0006935	response to molecule of bacterial origin // acute inflammatory response // positive regulation of leukocyte chemotaxis // inflammatory response // immune response // G-protein coupled receptor signaling pathway // positive regulation of cytosolic calcium ion concentration // positive regulation of sodium ion transport // neutrophil chemotaxis // response to lipopolysaccharide // positive regulati…	not recorded // not recorded // not recorded // not recorded // not recorded // not recorded // not recorded // not recorded // not recorded // not recorded // inferred from direct assay // not recorded // not recorded // inferred from direct assay // inferred from direct assay // --- // --- // --- // inferred from electronic annotation // --- // inferred from electronic annotation // --- // --- …	GO:0005576 // GO:0005615 // GO:0005615 // GO:0005829 // GO:0005615	extracellular region // extracellular space // extracellular space // cytosol // extracellular space	inferred from electronic annotation // inferred from direct assay // not recorded // not recorded // inferred from electronic annotation	GO:0005125 // GO:0008009 // GO:0008083 // GO:0045236 // GO:0008009 // GO:0008009 // GO:0045236	cytokine activity // chemokine activity // growth factor activity // CXCR chemokine receptor binding // chemokine activity // chemokine activity // CXCR chemokine receptor binding	inferred from electronic annotation // not recorded // inferred from electronic annotation // not recorded // --- // inferred from electronic annotation // ---	---	---	---	---	---	17438987
17239845	3.47535	3.54677	3.51779	6.07632	5.3326	5.57645		3.5133	5.66179		2.14849	4.43363	0.00061456		NM_007482	Arg1	arginase, liver	10|10 A4	NM_007482	RefSeq	Mus musculus arginase, liver (Arg1), mRNA.	100	100	23	23	FALSE	Mm.154144	bone marrow| embryonic tissue| eye| liver| lung| lymph node| mammary gland| pancreas| salivary gland| skin| stomach| uterus| vagina| organogenesis| fetus| juvenile| adult	chr10	-	24915207	24927470	NM_007482	Q61176	GO:0000050 // GO:0001938 // GO:0006525 // GO:0010963 // GO:0019547 // GO:0032964 // GO:0070207 // GO:0000050 // GO:0001889 // GO:0001938 // GO:0006525 // GO:0007565 // GO:0007568 // GO:0009611 // GO:0009635 // GO:0010042 // GO:0010043 // GO:0010269 // GO:0010963 // GO:0014075 // GO:0019547 // GO:0030324 // GO:0032496 // GO:0032964 // GO:0033189 // GO:0033197 // GO:0042493 // GO:0043200 // GO:0043…	urea cycle // positive regulation of endothelial cell proliferation // arginine metabolic process // regulation of L-arginine import // arginine catabolic process to ornithine // collagen biosynthetic process // protein homotrimerization // urea cycle // liver development // positive regulation of endothelial cell proliferation // arginine metabolic process // female pregnancy // aging // respons…	not recorded // not recorded // not recorded // not recorded // not recorded // not recorded // not recorded // inferred from electronic annotation // inferred from electronic annotation // inferred from electronic annotation // inferred from electronic annotation // inferred from electronic annotation // inferred from electronic annotation // inferred from electronic annotation // inferred from …	GO:0005615 // GO:0005634 // GO:0005737 // GO:0005741 // GO:0043005 // GO:0043025 // GO:0070062 // GO:0005615 // GO:0005634 // GO:0005634 // GO:0005737 // GO:0005741 // GO:0043005 // GO:0043025 // GO:0070062 // GO:0070062	extracellular space // nucleus // cytoplasm // mitochondrial outer membrane // neuron projection // neuronal cell body // extracellular exosome // extracellular space // nucleus // nucleus // cytoplasm // mitochondrial outer membrane // neuron projection // neuronal cell body // extracellular exosome // extracellular exosome	not recorded // not recorded // not recorded // not recorded // not recorded // not recorded // not recorded // inferred from electronic annotation // inferred from electronic annotation // --- // inferred from electronic annotation // inferred from electronic annotation // inferred from electronic annotation // inferred from electronic annotation // inferred from electronic annotation // ---	GO:0004053 // GO:0004053 // GO:0016787 // GO:0016813 // GO:0030145 // GO:0046872 // GO:0004053 // GO:0004053 // GO:0030145	arginase activity // arginase activity // hydrolase activity // hydrolase activity, acting on carbon-nitrogen (but not peptide) bonds, in linear amidines // manganese ion binding // metal ion binding // arginase activity // arginase activity // manganese ion binding	inferred from direct assay // not recorded // inferred from electronic annotation // inferred from electronic annotation // not recorded // inferred from electronic annotation // inferred from electronic annotation // --- // inferred from electronic annotation	---	---	---	---	---	17239845
17218321	6.91693	6.27332	6.97774	9.09992	8.05844	9.41504		6.72266	8.8578		2.13513	4.39278	0.0103034		NM_011267	Rgs16	regulator of G-protein signaling 16	1 G3|1 65.43 cM	NM_011267	RefSeq	Mus musculus regulator of G-protein signaling 16 (Rgs16), mRNA.	100	100	25	25	FALSE	Mm.181709	bone| brain| connective tissue| embryonic tissue| extraembryonic tissue| eye| heart| liver| lung| lymph node| mammary gland| nasopharynx| pancreas| skin| spleen| testis| thymus| gastrula| organogenesis| fetus| neonate| juvenile| adult	chr1	+	153740349	153745468	NM_011267	P97428	GO:0007186 // GO:0009968 // GO:0043547	G-protein coupled receptor signaling pathway // negative regulation of signal transduction // positive regulation of GTPase activity	traceable author statement // inferred from electronic annotation // traceable author statement	GO:0005737 // GO:0005737 // GO:0005886 // GO:0045121 // GO:0005737 // GO:0005737 // GO:0005886 // GO:0045121	cytoplasm // cytoplasm // plasma membrane // membrane raft // cytoplasm // cytoplasm // plasma membrane // membrane raft	not recorded // traceable author statement // not recorded // not recorded // --- // inferred from electronic annotation // --- // inferred from electronic annotation	GO:0005096 // GO:0005096	GTPase activator activity // GTPase activator activity	traceable author statement // ---	GenMAPP // GenMAPP	Calcium_regulation_in_cardiac_cells // Smooth_muscle_contraction	---	---	---	17218321
17353957	6.03279	5.65893	5.5248	8.02526	7.41432	8.03334		5.73884	7.82431		2.08547	4.24412	0.00122104		NM_011898	Spry4	sprouty homolog 4 (Drosophila)	18 B3|18 20.5 cM	NM_011898	RefSeq	Mus musculus sprouty homolog 4 (Drosophila) (Spry4), mRNA.	100	100	21	21	FALSE	Mm.42038	brain| embryonic tissue| eye| fertilized ovum| heart| kidney| lung| mammary gland| ovary| pancreas| skin| thymus|oocyte| zygote| cleavage| gastrula| organogenesis| fetus| neonate| adult	chr18	-	38586265	38601268	NM_011898	Q9WTP2	GO:0007275 // GO:0009966 // GO:0043407 // GO:0070373	multicellular organismal development // regulation of signal transduction // negative regulation of MAP kinase activity // negative regulation of ERK1 and ERK2 cascade	inferred from electronic annotation // inferred from electronic annotation // inferred from direct assay // inferred from electronic annotation	GO:0005737 // GO:0005794 // GO:0005925 // GO:0016020 // GO:0005737 // GO:0005737 // GO:0005794 // GO:0005925	cytoplasm // Golgi apparatus // focal adhesion // membrane // cytoplasm // cytoplasm // Golgi apparatus // focal adhesion	not recorded // not recorded // not recorded // inferred from electronic annotation // inferred from electronic annotation // --- // --- // ---	GO:0005515	protein binding	inferred from physical interaction	---	---	---	---	---	17353957
17501807	5.81546	6.64052	6.81378	8.08835	8.6267	8.69079		6.42325	8.46861		2.04536	4.12776	0.00485364		---	---	---	---	---	---	---	---	---	---	---	---	---	---	chr8	+	70094135	70096012	---	---	---	---	---	---	---	---	---	---	---	---	---	---	---	---	17501807
17545629	4.27532	4.41707	3.48131	5.61597	6.572	6.02036		4.0579	6.06944		2.01154	4.03213	0.00746627		NM_011077	Phex	phosphate regulating endopeptidase homolog, X-linked	X F4|X 72.38 cM	NM_011077	RefSeq	Mus musculus phosphate regulating endopeptidase homolog, X-linked (Phex), mRNA.	100	95	21	21	FALSE	Mm.2529	embryonic tissue| inner ear| mammary gland| molar| salivary gland| blastocyst| fetus| juvenile| adult	chrX	-	157162075	157415312	NM_011077	P70669	GO:0006508 // GO:0019637 // GO:0030282 // GO:0031214 // GO:0006508 // GO:0006508	proteolysis // organophosphate metabolic process // bone mineralization // biomineral tissue development // proteolysis // proteolysis	not recorded // inferred from mutant phenotype // inferred from mutant phenotype // inferred from electronic annotation // inferred from electronic annotation // ---	GO:0005783 // GO:0005794 // GO:0016020 // GO:0016021 // GO:0048471	endoplasmic reticulum // Golgi apparatus // membrane // integral component of membrane // perinuclear region of cytoplasm	inferred from direct assay // inferred from direct assay // inferred from electronic annotation // inferred from electronic annotation // inferred from direct assay	GO:0004222 // GO:0008233 // GO:0008237 // GO:0016787 // GO:0046872	metalloendopeptidase activity // peptidase activity // metallopeptidase activity // hydrolase activity // metal ion binding	inferred from electronic annotation // inferred from electronic annotation // inferred from electronic annotation // inferred from electronic annotation // inferred from electronic annotation	---	---	---	---	---	17545629
17269954	2.69509	3.11428	2.77482	4.70693	4.53783	5.37302		2.86139	4.87259		2.0112	4.03117	0.00214049		NM_001316365	Etv4	ets variant 4	11 D|11 65.48 cM	NM_001316365	RefSeq	Mus musculus ets variant 4 (Etv4), transcript variant 1, mRNA.	100	78	21	21	FALSE	Mm.5025	brain| embryonic tissue| eye| intestine| joint| kidney| lung| mammary gland| molar| pancreas| prostate| testis| blastocyst| organogenesis| fetus| neonate| juvenile| adult	chr11	-	101769742	101785371	NM_001316365	P28322	GO:0006351 // GO:0006355 // GO:0008045 // GO:0010628 // GO:0033600 // GO:0045893 // GO:0045893 // GO:0045944 // GO:0045944 // GO:0048863 // GO:0060444 // GO:0060762 // GO:0045944 // GO:0045944	transcription, DNA-templated // regulation of transcription, DNA-templated // motor neuron axon guidance // positive regulation of gene expression // negative regulation of mammary gland epithelial cell proliferation // positive regulation of transcription, DNA-templated // positive regulation of transcription, DNA-templated // positive regulation of transcription from RNA polymerase II promoter …	inferred from electronic annotation // inferred from electronic annotation // inferred from mutant phenotype // inferred from direct assay // inferred from mutant phenotype // inferred from direct assay // inferred from physical interaction // inferred from mutant phenotype // not recorded // inferred from mutant phenotype // inferred from mutant phenotype // inferred from direct assay // inferre…	GO:0005622 // GO:0005634 // GO:0005730 // GO:0005634 // GO:0005730 // GO:0005730	intracellular // nucleus // nucleolus // nucleus // nucleolus // nucleolus	inferred from direct assay // inferred from direct assay // not recorded // inferred from electronic annotation // inferred from electronic annotation // ---	GO:0000978 // GO:0000981 // GO:0003677 // GO:0003700 // GO:0043565 // GO:0000978 // GO:0000978 // GO:0000981 // GO:0003677	RNA polymerase II core promoter proximal region sequence-specific DNA binding // RNA polymerase II transcription factor activity, sequence-specific DNA binding // DNA binding // transcription factor activity, sequence-specific DNA binding // sequence-specific DNA binding // RNA polymerase II core promoter proximal region sequence-specific DNA binding // RNA polymerase II core promoter proximal re…	not recorded // not recorded // inferred from direct assay // inferred from electronic annotation // inferred from electronic annotation // inferred from electronic annotation // --- // --- // inferred from electronic annotation	---	---	---	---	---	17269954
17337852	7.71796	7.16113	7.10914	9.95646	8.98333	9.0421		7.32941	9.3273		1.99789	3.99414	0.00571716		NM_172621	Clic5	chloride intracellular channel 5	17|17 C	NM_172621	RefSeq	Mus musculus chloride intracellular channel 5 (Clic5), mRNA.	100	89	17	17	FALSE	Mm.37666	adrenal gland| bladder| brain| connective tissue| embryonic tissue| extraembryonic tissue| eye| heart| intestine| kidney| lung| lymph node| muscle| spleen| testis| thymus| thyroid| tongue| uterus| gastrula| fetus| neonate| juvenile| adult	chr17	+	44188572	44280168	NM_172621	Q8BXK9	GO:0002021 // GO:0002024 // GO:0006810 // GO:0006811 // GO:0006821 // GO:0007605 // GO:0007605 // GO:0008104 // GO:0034765 // GO:0050885 // GO:0060088 // GO:1902476 // GO:0006749 // GO:0006821 // GO:0006821 // GO:0007605 // GO:0007605 // GO:0007605 // GO:1902476	response to dietary excess // diet induced thermogenesis // transport // ion transport // chloride transport // sensory perception of sound // sensory perception of sound // protein localization // regulation of ion transmembrane transport // neuromuscular process controlling balance // auditory receptor cell stereocilium organization // chloride transmembrane transport // glutathione metabolic p…	inferred from mutant phenotype // inferred from mutant phenotype // inferred from electronic annotation // inferred from electronic annotation // not recorded // inferred from mutant phenotype // not recorded // inferred from mutant phenotype // inferred from electronic annotation // inferred from mutant phenotype // inferred from mutant phenotype // not recorded // --- // inferred from electroni…	GO:0005737 // GO:0005794 // GO:0005856 // GO:0015629 // GO:0016020 // GO:0016021 // GO:0032420 // GO:0032421 // GO:0034707 // GO:0070062 // GO:0005634 // GO:0005737 // GO:0005737 // GO:0005794 // GO:0005794 // GO:0005815 // GO:0015629 // GO:0015629 // GO:0015629 // GO:0032421 // GO:0070062 // GO:0070062	cytoplasm // Golgi apparatus // cytoskeleton // actin cytoskeleton // membrane // integral component of membrane // stereocilium // stereocilium bundle // chloride channel complex // extracellular exosome // nucleus // cytoplasm // cytoplasm // Golgi apparatus // Golgi apparatus // microtubule organizing center // actin cytoskeleton // actin cytoskeleton // actin cytoskeleton // stereocilium bund…	not recorded // not recorded // inferred from electronic annotation // not recorded // inferred from electronic annotation // inferred from electronic annotation // inferred from direct assay // not recorded // inferred from electronic annotation // not recorded // --- // --- // inferred from electronic annotation // inferred from electronic annotation // --- // inferred from electronic annotatio…	GO:0005244 // GO:0005254 // GO:0004364 // GO:0005254 // GO:0005254	voltage-gated ion channel activity // chloride channel activity // glutathione transferase activity // chloride channel activity // chloride channel activity	inferred from electronic annotation // not recorded // --- // --- // inferred from electronic annotation	---	---	---	---	---	17337852
17355026	6.54011	5.77639	6.18456	8.76054	7.64815	7.99531		6.16702	8.13467		1.96765	3.91129	0.00764414		NM_001001488	Atp8b1	ATPase, class I, type 8B, member 1	18|18 E1	NM_001001488	RefSeq	Mus musculus ATPase, class I, type 8B, member 1 (Atp8b1), mRNA.	100	100	23	23	FALSE	Mm.270043	embryonic tissue| intestine| kidney| liver| lung| lymph node| mammary gland| nasopharynx| pancreas| spleen| stomach| uterus| vagina| fetus| neonate| juvenile| adult	chr18	-	64528979	64661000	NM_001001488	Q148W0	GO:0006810 // GO:0006855 // GO:0006869 // GO:0007030 // GO:0007605 // GO:0008206 // GO:0015914 // GO:0021650 // GO:0032534 // GO:0045332 // GO:0045892 // GO:0060119 // GO:0006855 // GO:0006855 // GO:0007030 // GO:0007605 // GO:0032534 // GO:0032534 // GO:0045332 // GO:0045332 // GO:0045892 // GO:0045892	transport // drug transmembrane transport // lipid transport // Golgi organization // sensory perception of sound // bile acid metabolic process // phospholipid transport // vestibulocochlear nerve formation // regulation of microvillus assembly // phospholipid translocation // negative regulation of transcription, DNA-templated // inner ear receptor cell development // drug transmembrane transpo…	inferred from electronic annotation // not recorded // inferred from electronic annotation // not recorded // inferred from mutant phenotype // inferred from mutant phenotype // inferred from electronic annotation // inferred from mutant phenotype // not recorded // not recorded // not recorded // inferred from mutant phenotype // inferred from electronic annotation // --- // --- // inferred from…	GO:0005783 // GO:0005794 // GO:0005886 // GO:0005886 // GO:0016020 // GO:0016021 // GO:0016324 // GO:0031526 // GO:0032420 // GO:0042995 // GO:0005783 // GO:0005783 // GO:0005794 // GO:0005794 // GO:0005886 // GO:0005886 // GO:0016020 // GO:0016324 // GO:0016324 // GO:0031526 // GO:0032420	endoplasmic reticulum // Golgi apparatus // plasma membrane // plasma membrane // membrane // integral component of membrane // apical plasma membrane // brush border membrane // stereocilium // cell projection // endoplasmic reticulum // endoplasmic reticulum // Golgi apparatus // Golgi apparatus // plasma membrane // plasma membrane // membrane // apical plasma membrane // apical plasma membran…	not recorded // not recorded // not recorded // inferred from direct assay // not recorded // inferred from electronic annotation // not recorded // not recorded // inferred from direct assay // inferred from electronic annotation // inferred from electronic annotation // --- // --- // inferred from electronic annotation // --- // inferred from electronic annotation // inferred from electronic an…	GO:0000166 // GO:0000287 // GO:0004012 // GO:0005319 // GO:0005524 // GO:0016787 // GO:0046872 // GO:1901612 // GO:0004012 // GO:0004012	nucleotide binding // magnesium ion binding // phospholipid-translocating ATPase activity // lipid transporter activity // ATP binding // hydrolase activity // metal ion binding // cardiolipin binding // phospholipid-translocating ATPase activity // phospholipid-translocating ATPase activity	inferred from electronic annotation // inferred from electronic annotation // not recorded // inferred from mutant phenotype // inferred from electronic annotation // inferred from electronic annotation // inferred from electronic annotation // inferred from direct assay // --- // inferred from electronic annotation	---	---	---	---	---	17355026
17273304	6.27008	5.51271	5.19832	8.22373	7.21208	7.38003		5.66037	7.60528		1.94491	3.85014	0.0120786		NM_007621	Cbr2	carbonyl reductase 2	11 E2|11 84.47 cM	NM_007621	RefSeq	Mus musculus carbonyl reductase 2 (Cbr2), mRNA.	100	92	24	24	FALSE	Mm.21454	bone| brain| embryonic tissue| eye| heart| intestine| joint| kidney| lung| mammary gland| muscle| nasopharynx| pituitary gland| prostate| salivary gland| skin| stomach| testis| thymus| thyroid| tongue| uterus| cleavage| organogenesis| fetus| neonate| juvenile| adult	chr11	-	120729485	120732114	NM_007621	P08074	GO:0006116 // GO:0008152 // GO:0051262 // GO:0055114	NADH oxidation // metabolic process // protein tetramerization // oxidation-reduction process	traceable author statement // inferred from electronic annotation // inferred from direct assay // inferred from electronic annotation	GO:0005739 // GO:0005739 // GO:0005759	mitochondrion // mitochondrion // mitochondrial matrix	inferred from direct assay // inferred from electronic annotation // inferred from electronic annotation	GO:0004090 // GO:0004090 // GO:0005515 // GO:0016491 // GO:0043621 // GO:0004090	carbonyl reductase (NADPH) activity // carbonyl reductase (NADPH) activity // protein binding // oxidoreductase activity // protein self-association // carbonyl reductase (NADPH) activity	inferred from direct assay // traceable author statement // inferred from physical interaction // inferred from electronic annotation // inferred from direct assay // inferred from electronic annotation	---	---	---	---	---	17273304
17482766	3.76726	3.31056	3.83321	5.45102	5.4817	5.6384		3.63701	5.52371		1.8867	3.69787	0.000413008		NM_001316672	Prkcb	protein kinase C, beta	7 F3|7 65.75 cM	NM_001316672	RefSeq	Mus musculus protein kinase C, beta (Prkcb), transcript variant 2, mRNA.	100	76	22	22	FALSE	Mm.207496	blood| bone marrow| brain| dorsal root ganglion| embryonic tissue| extraembryonic tissue| eye| inner ear| liver| lung| lymph node| mammary gland| pancreas| pineal gland| spleen| thymus| fetus| neonate| juvenile| adult	chr7	+	122289125	122634402	NM_001316672	P68404	GO:0001666 // GO:0002250 // GO:0002376 // GO:0006351 // GO:0006355 // GO:0006357 // GO:0006468 // GO:0006816 // GO:0006874 // GO:0006915 // GO:0010829 // GO:0014059 // GO:0016310 // GO:0016568 // GO:0030949 // GO:0035408 // GO:0035556 // GO:0040008 // GO:0042113 // GO:0042493 // GO:0043123 // GO:0045766 // GO:0046627 // GO:0050853 // GO:0050861 // GO:0051092 // GO:0071322 // GO:0006357 // GO:0006…	response to hypoxia // adaptive immune response // immune system process // transcription, DNA-templated // regulation of transcription, DNA-templated // regulation of transcription from RNA polymerase II promoter // protein phosphorylation // calcium ion transport // cellular calcium ion homeostasis // apoptotic process // negative regulation of glucose transport // regulation of dopamine secret…	inferred from direct assay // inferred from electronic annotation // inferred from electronic annotation // inferred from electronic annotation // inferred from electronic annotation // not recorded // inferred from direct assay // inferred from direct assay // inferred from direct assay // inferred from electronic annotation // inferred from mutant phenotype // not recorded // inferred from elec…	GO:0005634 // GO:0005634 // GO:0005737 // GO:0005737 // GO:0005813 // GO:0005829 // GO:0005886 // GO:0016020 // GO:0031526 // GO:0070062 // GO:0005634 // GO:0005634 // GO:0005634 // GO:0005737 // GO:0005737 // GO:0005886 // GO:0005886 // GO:0016020 // GO:0070062 // GO:0070062	nucleus // nucleus // cytoplasm // cytoplasm // centrosome // cytosol // plasma membrane // membrane // brush border membrane // extracellular exosome // nucleus // nucleus // nucleus // cytoplasm // cytoplasm // plasma membrane // plasma membrane // membrane // extracellular exosome // extracellular exosome	inferred from direct assay // not recorded // inferred from direct assay // not recorded // not recorded // not recorded // not recorded // inferred from direct assay // not recorded // not recorded // inferred from electronic annotation // --- // inferred from sequence or structural similarity // inferred from electronic annotation // --- // inferred from electronic annotation // --- // inferred…	GO:0000166 // GO:0003682 // GO:0004672 // GO:0004674 // GO:0004674 // GO:0004697 // GO:0004697 // GO:0005080 // GO:0005246 // GO:0005515 // GO:0005524 // GO:0008270 // GO:0016301 // GO:0016740 // GO:0030374 // GO:0035403 // GO:0042393 // GO:0046872 // GO:0050681 // GO:0003682 // GO:0003682 // GO:0003682 // GO:0004674 // GO:0004674 // GO:0004697 // GO:0005080 // GO:0005080 // GO:0030374 // GO:0030…	nucleotide binding // chromatin binding // protein kinase activity // protein serine/threonine kinase activity // protein serine/threonine kinase activity // protein kinase C activity // protein kinase C activity // protein kinase C binding // calcium channel regulator activity // protein binding // ATP binding // zinc ion binding // kinase activity // transferase activity // ligand-dependent nuc…	inferred from electronic annotation // not recorded // inferred from electronic annotation // inferred from direct assay // not recorded // inferred from direct assay // not recorded // not recorded // inferred from direct assay // inferred from physical interaction // inferred from electronic annotation // inferred from electronic annotation // inferred from electronic annotation // inferred fro…	GenMAPP // GenMAPP // GenMAPP // GenMAPP // GenMAPP	G_Protein_Signaling // Wnt_Signaling // Calcium_regulation_in_cardiac_cells // Smooth_muscle_contraction // G_Protein_Signaling	---	---	---	17482766
17476728	4.09235	4.31666	3.91735	6.53961	5.73916	5.66637		4.10879	5.98172		1.87293	3.66276	0.00346639		NM_001287514	Cebpa	CCAAT/enhancer binding protein (C/EBP), alpha	7 B1|7 21.02 cM	NM_001287514	RefSeq	Mus musculus CCAAT/enhancer binding protein (C/EBP), alpha (Cebpa), transcript variant 1, mRNA.	100	100	19	19	FALSE	Mm.349667	blood| bone| embryonic tissue| extraembryonic tissue| eye| intestine| kidney| liver| lung| mammary gland| pancreas| pineal gland| salivary gland| skin| spleen| thymus| uterus| blastocyst| gastrula| fetus| juvenile| adult	chr7	+	35119293	35121928	NM_001287514	P53566	GO:0000050 // GO:0000122 // GO:0001889 // GO:0001892 // GO:0006351 // GO:0006351 // GO:0006355 // GO:0006355 // GO:0006357 // GO:0006360 // GO:0006366 // GO:0007005 // GO:0007219 // GO:0007275 // GO:0008203 // GO:0008285 // GO:0008285 // GO:0008285 // GO:0019221 // GO:0030099 // GO:0030225 // GO:0030324 // GO:0030851 // GO:0030851 // GO:0042127 // GO:0042593 // GO:0045444 // GO:0045444 // GO:0045…	urea cycle // negative regulation of transcription from RNA polymerase II promoter // liver development // embryonic placenta development // transcription, DNA-templated // transcription, DNA-templated // regulation of transcription, DNA-templated // regulation of transcription, DNA-templated // regulation of transcription from RNA polymerase II promoter // transcription from RNA polymerase I pro…	inferred from direct assay // inferred from direct assay // inferred from mutant phenotype // inferred from genetic interaction // not recorded // non-traceable author statement // inferred from direct assay // not recorded // inferred from direct assay // not recorded // not recorded // inferred from mutant phenotype // inferred from direct assay // inferred from electronic annotation // inferre…	GO:0005634 // GO:0005634 // GO:0005667 // GO:0005667 // GO:0005730 // GO:0016363 // GO:0035189 // GO:0036488 // GO:0043234 // GO:0090575 // GO:0005634 // GO:0005634 // GO:0005654 // GO:0005667 // GO:0005730 // GO:0005730 // GO:0005730 // GO:0016363 // GO:0035189 // GO:0036488 // GO:0043234 // GO:0090575 // GO:0090575	nucleus // nucleus // transcription factor complex // transcription factor complex // nucleolus // nuclear matrix // Rb-E2F complex // CHOP-C/EBP complex // protein complex // RNA polymerase II transcription factor complex // nucleus // nucleus // nucleoplasm // transcription factor complex // nucleolus // nucleolus // nucleolus // nuclear matrix // Rb-E2F complex // CHOP-C/EBP complex // protein…	inferred from direct assay // not recorded // inferred from direct assay // not recorded // not recorded // not recorded // not recorded // not recorded // not recorded // not recorded // inferred from electronic annotation // --- // traceable author statement // inferred from electronic annotation // inferred from electronic annotation // --- // inferred from sequence or structural similarity //…	GO:0000978 // GO:0000978 // GO:0001013 // GO:0001077 // GO:0001077 // GO:0001228 // GO:0001228 // GO:0003677 // GO:0003677 // GO:0003700 // GO:0003700 // GO:0003700 // GO:0003705 // GO:0003713 // GO:0005515 // GO:0008134 // GO:0008134 // GO:0019900 // GO:0019900 // GO:0019904 // GO:0032403 // GO:0042803 // GO:0042803 // GO:0042826 // GO:0043565 // GO:0043565 // GO:0044212 // GO:0044212 // GO:0046…	RNA polymerase II core promoter proximal region sequence-specific DNA binding // RNA polymerase II core promoter proximal region sequence-specific DNA binding // RNA polymerase I regulatory region DNA binding // transcriptional activator activity, RNA polymerase II core promoter proximal region sequence-specific binding // transcriptional activator activity, RNA polymerase II core promoter proxim…	inferred from direct assay // not recorded // not recorded // inferred from direct assay // not recorded // inferred from direct assay // not recorded // inferred from direct assay // not recorded // inferred from direct assay // not recorded // non-traceable author statement // inferred from direct assay // inferred from direct assay // inferred from physical interaction // inferred from physica…	---	---	---	---	---	17476728
17437213	2.73814	3.1545	2.31969	5.1187	4.34084	4.3176		2.73745	4.59238		1.85494	3.61736	0.00652775		NM_007646	Cd38	CD38 antigen	5 B3|5 23.85 cM	NM_007646	RefSeq	Mus musculus CD38 antigen (Cd38), mRNA.	100	100	24	24	FALSE	Mm.249873	adrenal gland| bladder| bone| bone marrow| brain| embryonic tissue| heart| intestine| kidney| liver| lung| lymph node| mammary gland| nasopharynx| pancreas| skin| spinal cord| spleen| thymus| organogenesis| fetus| neonate| juvenile| adult	chr5	+	43868809	43912375	NM_007646	P56528	GO:0001666 // GO:0007204 // GO:0008152 // GO:0009725 // GO:0030307 // GO:0030890 // GO:0030890 // GO:0032024 // GO:0033194 // GO:0042493 // GO:0043066 // GO:0045779 // GO:0045892 // GO:0045893 // GO:0045907 // GO:0050853 // GO:0060292 // GO:0001666 // GO:0007204 // GO:0007565 // GO:0008152 // GO:0009725 // GO:0030307 // GO:0030890 // GO:0030890 // GO:0032024 // GO:0032355 // GO:0032526 // GO:0032…	response to hypoxia // positive regulation of cytosolic calcium ion concentration // metabolic process // response to hormone // positive regulation of cell growth // positive regulation of B cell proliferation // positive regulation of B cell proliferation // positive regulation of insulin secretion // response to hydroperoxide // response to drug // negative regulation of apoptotic process // n…	not recorded // not recorded // not recorded // not recorded // not recorded // inferred from direct assay // not recorded // not recorded // not recorded // not recorded // not recorded // not recorded // not recorded // not recorded // not recorded // not recorded // not recorded // inferred from electronic annotation // inferred from electronic annotation // inferred from electronic annotation…	GO:0005634 // GO:0005829 // GO:0005886 // GO:0009986 // GO:0016020 // GO:0016021 // GO:0043231 // GO:0070062 // GO:0005634 // GO:0005829 // GO:0005886 // GO:0005886 // GO:0016020 // GO:0043231 // GO:0070062 // GO:0070062	nucleus // cytosol // plasma membrane // cell surface // membrane // integral component of membrane // intracellular membrane-bounded organelle // extracellular exosome // nucleus // cytosol // plasma membrane // plasma membrane // membrane // intracellular membrane-bounded organelle // extracellular exosome // extracellular exosome	not recorded // not recorded // not recorded // inferred from direct assay // inferred from direct assay // inferred from electronic annotation // not recorded // not recorded // inferred from electronic annotation // inferred from electronic annotation // --- // inferred from electronic annotation // inferred from electronic annotation // inferred from electronic annotation // inferred from elec…	GO:0003953 // GO:0016740 // GO:0016787 // GO:0016798 // GO:0016849 // GO:0050135 // GO:0003953 // GO:0003953	NAD+ nucleosidase activity // transferase activity // hydrolase activity // hydrolase activity, acting on glycosyl bonds // phosphorus-oxygen lyase activity // NAD(P)+ nucleosidase activity // NAD+ nucleosidase activity // NAD+ nucleosidase activity	not recorded // inferred from electronic annotation // inferred from electronic annotation // inferred from mutant phenotype // inferred from mutant phenotype // inferred from electronic annotation // --- // inferred from electronic annotation	---	---	---	---	---	17437213
17516699	2.43376	3.3634	2.87172	5.10575	4.58046	4.46363		2.88962	4.71661		1.82699	3.54796	0.00539366		NM_007962	Mpzl2	myelin protein zero-like 2	9 A5.2|9 24.84 cM	NM_007962	RefSeq	Mus musculus myelin protein zero-like 2 (Mpzl2), mRNA.	100	100	21	21	FALSE	Mm.33240	bladder| brain| embryonic tissue| epididymis| extraembryonic tissue| eye| inner ear| kidney| liver| lung| mammary gland| molar| ovary| oviduct| pancreas| pineal gland| prostate| salivary gland| skin| spleen| testis| thymus| tongue| uterus| vagina| unfertilized ovum| cleavage| morula| blastocyst| egg cylinder| organogenesis| fetus| neonate| juvenile| adult	chr9	+	45042344	45054043	NM_007962	O70255	GO:0007155 // GO:0016337 // GO:0033077 // GO:0016337	cell adhesion // single organismal cell-cell adhesion // T cell differentiation in thymus // single organismal cell-cell adhesion	inferred from electronic annotation // inferred from direct assay // inferred from mutant phenotype // inferred from electronic annotation	GO:0005886 // GO:0016020 // GO:0016021	plasma membrane // membrane // integral component of membrane	inferred from direct assay // inferred from electronic annotation // inferred from electronic annotation	GO:0003674	molecular_function	no biological data available	---	---	---	---	---	17516699
17501919	4.98017	3.28606	3.45496	6.57266	5.49745	5.10126		3.90706	5.72379		1.81673	3.52282	0.059249		NM_016685	Comp	cartilage oligomeric matrix protein	8 B3.3|8 34.15 cM	NM_016685	RefSeq	Mus musculus cartilage oligomeric matrix protein (Comp), mRNA.	100	100	31	31	FALSE	Mm.45071	connective tissue| embryonic tissue| extraembryonic tissue| eye| fertilized ovum| joint| lung| mammary gland| testis| thymus| zygote| fetus| neonate| juvenile| adult	chr8	+	70373548	70382066	NM_016685	Q9R0G6	GO:0003417 // GO:0003417 // GO:0006915 // GO:0007155 // GO:0030198 // GO:0043066 // GO:0060173 // GO:0043066 // GO:0043066 // GO:0060173 // GO:0060173	growth plate cartilage development // growth plate cartilage development // apoptotic process // cell adhesion // extracellular matrix organization // negative regulation of apoptotic process // limb development // negative regulation of apoptotic process // negative regulation of apoptotic process // limb development // limb development	inferred from genetic interaction // inferred from mutant phenotype // inferred from electronic annotation // inferred from electronic annotation // not recorded // not recorded // not recorded // inferred from electronic annotation // --- // inferred from electronic annotation // ---	GO:0005576 // GO:0005578 // GO:0005615 // GO:0031012 // GO:0070062 // GO:0005578 // GO:0005615 // GO:0005615 // GO:0031012 // GO:0031012 // GO:0070062 // GO:0070062	extracellular region // proteinaceous extracellular matrix // extracellular space // extracellular matrix // extracellular exosome // proteinaceous extracellular matrix // extracellular space // extracellular space // extracellular matrix // extracellular matrix // extracellular exosome // extracellular exosome	inferred from electronic annotation // not recorded // not recorded // not recorded // not recorded // inferred from electronic annotation // inferred from electronic annotation // --- // inferred from electronic annotation // --- // inferred from electronic annotation // ---	GO:0001968 // GO:0002020 // GO:0002020 // GO:0005201 // GO:0005499 // GO:0005509 // GO:0005515 // GO:0005518 // GO:0008201 // GO:0043395 // GO:0002020 // GO:0002020 // GO:0005509 // GO:0005509 // GO:0005518 // GO:0005518 // GO:0008201 // GO:0008201 // GO:0043395 // GO:0043395	fibronectin binding // protease binding // protease binding // extracellular matrix structural constituent // vitamin D binding // calcium ion binding // protein binding // collagen binding // heparin binding // heparan sulfate proteoglycan binding // protease binding // protease binding // calcium ion binding // calcium ion binding // collagen binding // collagen binding // heparin binding // he…	not recorded // inferred from physical interaction // not recorded // not recorded // not recorded // not recorded // inferred from physical interaction // not recorded // not recorded // not recorded // inferred from electronic annotation // --- // inferred from electronic annotation // --- // inferred from electronic annotation // --- // inferred from electronic annotation // --- // inferred fr…	---	---	---	---	---	17501919
17266952	4.22708	4.37229	4.29009	6.62501	6.27714	5.40357		4.29649	6.10191		1.80542	3.49531	0.00783757		NM_011338	Ccl9	chemokine (C-C motif) ligand 9	11 C|11 50.81 cM	NM_011338	RefSeq	Mus musculus chemokine (C-C motif) ligand 9 (Ccl9), mRNA.	100	100	17	17	FALSE	Mm.416125	blood| bone marrow| embryonic tissue| extraembryonic tissue| eye| intestine| joint| liver| lung| lymph node| mammary gland| skin| spleen| stomach| thyroid| blastocyst| fetus| juvenile| adult	chr11	-	83572917	83578636	NM_011338	P51670	GO:0006935 // GO:0006955 // GO:0045662 // GO:0002548 // GO:0007186 // GO:0030593 // GO:0043547 // GO:0048245 // GO:0048247 // GO:0050729 // GO:0070098 // GO:0070374 // GO:0071346 // GO:0071347 // GO:0071356	chemotaxis // immune response // negative regulation of myoblast differentiation // monocyte chemotaxis // G-protein coupled receptor signaling pathway // neutrophil chemotaxis // positive regulation of GTPase activity // eosinophil chemotaxis // lymphocyte chemotaxis // positive regulation of inflammatory response // chemokine-mediated signaling pathway // positive regulation of ERK1 and ERK2 ca…	inferred from electronic annotation // inferred from electronic annotation // inferred from mutant phenotype // --- // --- // --- // --- // --- // --- // --- // --- // --- // --- // --- // ---	GO:0005576 // GO:0005615 // GO:0005615	extracellular region // extracellular space // extracellular space	inferred from electronic annotation // inferred from electronic annotation // ---	GO:0005125 // GO:0008009 // GO:0008009 // GO:0048020	cytokine activity // chemokine activity // chemokine activity // CCR chemokine receptor binding	inferred from electronic annotation // inferred from electronic annotation // --- // ---	---	---	---	---	---	17266952
17437043	2.51903	2.73418	2.69301	4.29961	5.01208	4.01182		2.64874	4.44117		1.79243	3.46398	0.00416461		NM_001081106	Cytl1	cytokine-like 1	5|5 B3	NM_001081106	RefSeq	Mus musculus cytokine-like 1 (Cytl1), mRNA.	100	100	15	15	FALSE	Mm.76407	brain| embryonic tissue| joint| testis| fetus| juvenile| adult	chr5	+	37735519	37739820	NM_001081106	Q0VG51	GO:0002062 // GO:0045944 // GO:0048839 // GO:0050650 // GO:0051091 // GO:1990079	chondrocyte differentiation // positive regulation of transcription from RNA polymerase II promoter // inner ear development // chondroitin sulfate proteoglycan biosynthetic process // positive regulation of sequence-specific DNA binding transcription factor activity // cartilage homeostasis	inferred from direct assay // inferred from direct assay // inferred from direct assay // inferred from direct assay // inferred from direct assay // inferred from mutant phenotype	GO:0005575	cellular_component	no biological data available	---	---	---	---	---	---	---	---	17437043
17369580	3.10686	2.96991	2.69086	5.4574	4.45729	4.21056		2.92254	4.70842		1.78587	3.44827	0.0111558		NM_011836	Lamc3	laminin gamma 3	2|2 B	NM_011836	RefSeq	Mus musculus laminin gamma 3 (Lamc3), mRNA.	100	100	18	18	FALSE	Mm.302362	brain| embryonic tissue| eye| heart| inner ear| kidney| lung| mammary gland| salivary gland| skin| testis| morula| organogenesis| fetus| neonate| juvenile| adult	chr2	+	31887281	31946539	NM_011836	Q9R0B6	GO:0000904 // GO:0007155 // GO:0007601 // GO:0014002 // GO:0060041	cell morphogenesis involved in differentiation // cell adhesion // visual perception // astrocyte development // retina development in camera-type eye	inferred from genetic interaction // inferred from electronic annotation // inferred from genetic interaction // inferred from genetic interaction // inferred from genetic interaction	GO:0005576 // GO:0005578 // GO:0005604 // GO:0005576 // GO:0005604	extracellular region // proteinaceous extracellular matrix // basement membrane // extracellular region // basement membrane	inferred from electronic annotation // inferred from electronic annotation // inferred from direct assay // traceable author statement // inferred from electronic annotation	---	---	---	---	---	---	---	---	17369580
17277411	5.57158	5.21954	5.26699	7.62676	6.97098	6.78629		5.3527	7.12801		1.77531	3.42312	0.00307919		NM_145447	Mfsd7c	major facilitator superfamily domain containing 7C	12|12 D2	NM_145447	RefSeq	Mus musculus major facilitator superfamily domain containing 7C (Mfsd7c), mRNA.	100	100	31	31	FALSE	Mm.301076	brain| connective tissue| embryonic tissue| extraembryonic tissue| eye| heart| kidney| liver| lung| mammary gland| nasopharynx| salivary gland| skin| spleen| testis| cleavage| morula| blastocyst| gastrula| organogenesis| fetus| neonate| adult	chr12	+	85746539	85813585	NM_145447	Q91X85	GO:0006810 // GO:0015886 // GO:0055085 // GO:0015886	transport // heme transport // transmembrane transport // heme transport	inferred from electronic annotation // not recorded // inferred from electronic annotation // ---	GO:0005886 // GO:0016020 // GO:0016021 // GO:0005575	plasma membrane // membrane // integral component of membrane // cellular_component	inferred from electronic annotation // inferred from electronic annotation // inferred from electronic annotation // no biological data available	GO:0015232 // GO:0020037 // GO:0015232 // GO:0015232 // GO:0020037 // GO:0020037	heme transporter activity // heme binding // heme transporter activity // heme transporter activity // heme binding // heme binding	not recorded // not recorded // --- // inferred from sequence or structural similarity // --- // inferred from sequence or structural similarity	---	---	---	---	---	17277411
17244864	7.29176	6.76438	6.89024	9.3176	8.35753	8.57283		6.98213	8.74932		1.76719	3.40391	0.0059611		NM_001081035	Nav3	neuron navigator 3	10|10 D1	NM_001081035	RefSeq	Mus musculus neuron navigator 3 (Nav3), mRNA.	100	94	30	30	FALSE	Mm.225050	brain| dorsal root ganglion| embryonic tissue| eye| fertilized ovum| kidney| lung| mammary gland| molar| pancreas| skin| spinal cord| sympathetic ganglion| zygote| morula| blastocyst| gastrula| fetus| neonate| juvenile| adult	chr10	-	109682660	110000219	NM_001081035	Q80TN7	GO:0008150	biological_process	no biological data available	GO:0005634 // GO:0005635 // GO:0016020 // GO:0005634 // GO:0005640	nucleus // nuclear envelope // membrane // nucleus // nuclear outer membrane	inferred from direct assay // inferred from direct assay // inferred from electronic annotation // inferred from electronic annotation // inferred from electronic annotation	GO:0005524 // GO:0003674	ATP binding // molecular_function	inferred from electronic annotation // no biological data available	---	---	---	---	---	17244864
17438980	9.69575	8.56926	9.45566	11.568	10.2588	11.0601		9.24022	10.9623		1.72208	3.29911	0.0282874		NM_011339	Cxcl15	chemokine (C-X-C motif) ligand 15	5 E1|5 44.78 cM	NM_011339	RefSeq	Mus musculus chemokine (C-X-C motif) ligand 15 (Cxcl15), mRNA.	100	100	24	24	FALSE	Mm.64326	embryonic tissue| lung| mammary gland| stomach| fetus| neonate| juvenile| adult	chr5	+	90794534	90803067	NM_011339	Q9WVL7	GO:0002690 // GO:0006935 // GO:0006954 // GO:0006955 // GO:0007186 // GO:0030097 // GO:0030593 // GO:0032496 // GO:0042127 // GO:0070098 // GO:0002690 // GO:0006935 // GO:0006954 // GO:0006955 // GO:0006955 // GO:0007186 // GO:0032496 // GO:0042127 // GO:0070098	positive regulation of leukocyte chemotaxis // chemotaxis // inflammatory response // immune response // G-protein coupled receptor signaling pathway // hemopoiesis // neutrophil chemotaxis // response to lipopolysaccharide // regulation of cell proliferation // chemokine-mediated signaling pathway // positive regulation of leukocyte chemotaxis // chemotaxis // inflammatory response // immune res…	not recorded // inferred from direct assay // inferred from direct assay // not recorded // not recorded // inferred from direct assay // inferred from direct assay // not recorded // not recorded // not recorded // --- // inferred from electronic annotation // inferred from electronic annotation // --- // inferred from electronic annotation // --- // --- // --- // ---	GO:0005576 // GO:0005615 // GO:0005576 // GO:0005615 // GO:0005615	extracellular region // extracellular space // extracellular region // extracellular space // extracellular space	inferred from direct assay // not recorded // inferred from electronic annotation // --- // inferred from electronic annotation	GO:0005125 // GO:0008009 // GO:0045236 // GO:0008009 // GO:0045236	cytokine activity // chemokine activity // CXCR chemokine receptor binding // chemokine activity // CXCR chemokine receptor binding	inferred from electronic annotation // inferred from direct assay // not recorded // inferred from electronic annotation // ---	---	---	---	---	---	17438980
17450142	4.95299	4.88925	5.1159	7.06216	6.4071	6.58414		4.98605	6.68447		1.69842	3.24545	0.00120129		NM_152803	Hpse	heparanase	5|5 E4	NM_152803	RefSeq	Mus musculus heparanase (Hpse), mRNA.	100	96	24	24	FALSE	Mm.265786	bladder| blood| bone| bone marrow| brain| connective tissue| embryonic tissue| extraembryonic tissue| eye| fertilized ovum| inner ear| joint| liver| lung| lymph node| mammary gland| muscle| ovary| skin| spleen| thymus| thyroid| unfertilized ovum| zygote| fetus| neonate| juvenile| adult	chr5	-	100679484	100719716	NM_152803	Q6YGZ1	GO:0005975 // GO:0007155 // GO:0007160 // GO:0010575 // GO:0030194 // GO:0030200 // GO:0033690 // GO:0033690 // GO:0042060 // GO:0051797 // GO:0051798 // GO:0051897 // GO:0051897 // GO:0060055 // GO:0061042 // GO:0007160 // GO:0007160 // GO:0010575 // GO:0010575 // GO:0030194 // GO:0030194 // GO:0030200 // GO:0030200 // GO:0030200 // GO:0033690 // GO:0033690 // GO:0051797 // GO:0051797 // GO:0051…	carbohydrate metabolic process // cell adhesion // cell-matrix adhesion // positive regulation of vascular endothelial growth factor production // positive regulation of blood coagulation // heparan sulfate proteoglycan catabolic process // positive regulation of osteoblast proliferation // positive regulation of osteoblast proliferation // wound healing // regulation of hair follicle development…	inferred from electronic annotation // inferred from electronic annotation // not recorded // not recorded // not recorded // not recorded // inferred from direct assay // not recorded // inferred from direct assay // not recorded // inferred from direct assay // inferred from direct assay // not recorded // inferred from direct assay // inferred from direct assay // inferred from electronic anno…	GO:0005576 // GO:0005578 // GO:0005634 // GO:0005634 // GO:0005654 // GO:0005764 // GO:0016020 // GO:0043231 // GO:0045121 // GO:0005634 // GO:0005634 // GO:0005654 // GO:0005654 // GO:0005764 // GO:0005764 // GO:0005765 // GO:0043231 // GO:0043231	extracellular region // proteinaceous extracellular matrix // nucleus // nucleus // nucleoplasm // lysosome // membrane // intracellular membrane-bounded organelle // membrane raft // nucleus // nucleus // nucleoplasm // nucleoplasm // lysosome // lysosome // lysosomal membrane // intracellular membrane-bounded organelle // intracellular membrane-bounded organelle	inferred from electronic annotation // traceable author statement // inferred from direct assay // not recorded // not recorded // not recorded // inferred from electronic annotation // not recorded // inferred from direct assay // inferred from electronic annotation // --- // inferred from electronic annotation // --- // inferred from electronic annotation // --- // inferred from electronic anno…	GO:0016787 // GO:0016798 // GO:0030305 // GO:0045545 // GO:0046983 // GO:0030305 // GO:0030305 // GO:0030305 // GO:0045545 // GO:0045545 // GO:0046983 // GO:0046983	hydrolase activity // hydrolase activity, acting on glycosyl bonds // heparanase activity // syndecan binding // protein dimerization activity // heparanase activity // heparanase activity // heparanase activity // syndecan binding // syndecan binding // protein dimerization activity // protein dimerization activity	inferred from electronic annotation // inferred from electronic annotation // not recorded // not recorded // not recorded // inferred from electronic annotation // --- // inferred from sequence or structural similarity // inferred from electronic annotation // --- // inferred from electronic annotation // ---	---	---	---	---	---	17450142
17291005	4.61595	5.00181	4.60526	6.03905	6.37437	6.83909		4.74101	6.4175		1.6765	3.1965	0.0032448		NM_020034	Hist1h1b	histone cluster 1, H1b	13|13 A2-A3	NM_020034	RefSeq	Mus musculus histone cluster 1, H1b (Hist1h1b), mRNA.	100	100	15	15	FALSE	Mm.221314	blood| embryonic tissue| prostate| organogenesis| fetus| neonate	chr13	-	21779883	21780625	NM_020034	P43276	GO:0006334 // GO:0007517	nucleosome assembly // muscle organ development	inferred from electronic annotation // inferred from physical interaction	GO:0000786 // GO:0005634 // GO:0005694	nucleosome // nucleus // chromosome	inferred from electronic annotation // inferred from electronic annotation // inferred from electronic annotation	GO:0003677 // GO:0005515 // GO:0003677	DNA binding // protein binding // DNA binding	inferred from direct assay // inferred from physical interaction // inferred from electronic annotation	---	---	---	---	---	17291005
17549642	3.06786	3.44312	3.41078	5.17936	4.54702	5.22406		3.30725	4.98348		1.67623	3.19591	0.00255239		---	---	---	---	---	---	---	---	---	---	---	---	---	---	gi377834951	+	1	657	---	---	---	---	---	---	---	---	---	---	---	---	---	---	---	---	17549642
17509944	8.43476	9.12299	9.22417	10.2639	10.6135	10.8676		8.92731	10.5817		1.65439	3.1479	0.00550434		NM_007789	Ncan	neurocan	8 B3.3|8 34.15 cM	NM_007789	RefSeq	Mus musculus neurocan (Ncan), mRNA.	100	100	22	22	FALSE	Mm.268079	brain| embryonic tissue| eye| inner ear| spinal cord| testis| organogenesis| fetus| neonate| juvenile| adult	chr8	-	70093085	70120873	NM_007789	P55066	GO:0001501 // GO:0007155 // GO:0007417 // GO:0051823 // GO:0001501 // GO:0007155 // GO:0007155 // GO:0007417	skeletal system development // cell adhesion // central nervous system development // regulation of synapse structural plasticity // skeletal system development // cell adhesion // cell adhesion // central nervous system development	not recorded // not recorded // not recorded // inferred from mutant phenotype // --- // --- // inferred from electronic annotation // ---	GO:0005576 // GO:0005578 // GO:0005578 // GO:0005886	extracellular region // proteinaceous extracellular matrix // proteinaceous extracellular matrix // plasma membrane	inferred from electronic annotation // not recorded // --- // traceable author statement	GO:0005509 // GO:0005540 // GO:0030246 // GO:0005540 // GO:0005540	calcium ion binding // hyaluronic acid binding // carbohydrate binding // hyaluronic acid binding // hyaluronic acid binding	inferred from electronic annotation // not recorded // inferred from electronic annotation // --- // inferred from electronic annotation	---	---	---	---	---	17509944
17439830	6.61245	5.48893	5.15328	8.2521	6.87275	7.02792		5.75155	7.38425		1.6327	3.10093	0.0580988		NM_001204201	Spp1	secreted phosphoprotein 1	5 E5|5 50.68 cM	NM_001204201	RefSeq	Mus musculus secreted phosphoprotein 1 (Spp1), transcript variant 1, mRNA.	100	83	24	24	FALSE	Mm.288474	adipose tissue| bladder| blood| bone| bone marrow| brain| connective tissue| embryonic tissue| extraembryonic tissue| eye| fertilized ovum| heart| inner ear| intestine| joint| kidney| liver| lung| mammary gland| molar| muscle| nasopharynx| ovary| pancreas| pineal gland| pituitary gland| prostate| skin| spleen| stomach| testis| uterus| unfertilized ovum| zygote| morula| blastocyst| organogenesis| …	chr5	+	104435111	104441053	NM_001204201	P10923	GO:0001503 // GO:0001649 // GO:0007155 // GO:0010033 // GO:0010811 // GO:0030593 // GO:0030593 // GO:0031214 // GO:0033280 // GO:0043066 // GO:0045780 // GO:0048545 // GO:0071498 // GO:0007155 // GO:0033280	ossification // osteoblast differentiation // cell adhesion // response to organic substance // positive regulation of cell-substrate adhesion // neutrophil chemotaxis // neutrophil chemotaxis // biomineral tissue development // response to vitamin D // negative regulation of apoptotic process // positive regulation of bone resorption // response to steroid hormone // cellular response to fluid s…	inferred from electronic annotation // not recorded // not recorded // not recorded // inferred from direct assay // inferred from direct assay // inferred from genetic interaction // inferred from electronic annotation // not recorded // non-traceable author statement // not recorded // not recorded // inferred from direct assay // inferred from electronic annotation // ---	GO:0005576 // GO:0005615 // GO:0005737 // GO:0031988 // GO:0042995 // GO:0045177 // GO:0048471 // GO:0070062 // GO:0005576 // GO:0005615 // GO:0005615 // GO:0070062	extracellular region // extracellular space // cytoplasm // membrane-bounded vesicle // cell projection // apical part of cell // perinuclear region of cytoplasm // extracellular exosome // extracellular region // extracellular space // extracellular space // extracellular exosome	non-traceable author statement // not recorded // inferred from direct assay // not recorded // not recorded // inferred from direct assay // not recorded // not recorded // inferred from electronic annotation // inferred from electronic annotation // --- // ---	GO:0005125 // GO:0050840 // GO:0005125	cytokine activity // extracellular matrix binding // cytokine activity	non-traceable author statement // inferred from direct assay // inferred from electronic annotation	GenMAPP	TGF_Beta_Signaling_Pathway	---	---	---	17439830
17309905	1.81483	2.49074	3.17868	3.84601	4.3994	4.12213		2.49475	4.12251		1.62776	3.09033	0.018602		NR_028091	Snord72	small nucleolar RNA, C/D box 72	15|15	NR_028091	RefSeq	Mus musculus small nucleolar RNA, C/D box 72 (Snord72), small nucleolar RNA.	100	100	13	13	FALSE	---	---	chr15	+	5118404	5118484	---	---	---	---	---	---	---	---	---	---	---	---	---	---	---	---	17309905
17285867	5.94562	6.6219	6.41626	7.52766	8.06301	8.27528		6.32793	7.95532		1.62739	3.08954	0.00554851		NM_175660	Hist1h2ab	histone cluster 1, H2ab	13|13 A2-A3	NM_175660	RefSeq	Mus musculus histone cluster 1, H2ab (Hist1h2ab), mRNA.	100	100	10	10	FALSE	Mm.423402	embryonic tissue| fetus	chr13	+	23751088	23751593	NM_175660	P22752	GO:0006325 // GO:0006342	chromatin organization // chromatin silencing	not recorded // not recorded	GO:0000790 // GO:0005634 // GO:0070062 // GO:0000786 // GO:0005634 // GO:0005694	nuclear chromatin // nucleus // extracellular exosome // nucleosome // nucleus // chromosome	not recorded // not recorded // not recorded // inferred from electronic annotation // inferred from electronic annotation // inferred from electronic annotation	GO:0003677 // GO:0003677 // GO:0046982	DNA binding // DNA binding // protein heterodimerization activity	not recorded // inferred from electronic annotation // inferred from electronic annotation	---	---	---	---	---	17285867
17329298	7.59545	7.34687	7.11557	8.90685	9.0606	8.93817		7.35263	8.96854		1.61591	3.06505	0.000381869		NM_023794	Etv5	ets variant 5	16|16 B1	NM_023794	RefSeq	Mus musculus ets variant 5 (Etv5), mRNA.	100	81	17	17	FALSE	Mm.155708	bladder| bone| bone marrow| brain| connective tissue| dorsal root ganglion| embryonic tissue| epididymis| extraembryonic tissue| eye| heart| inner ear| intestine| joint| kidney| liver| lung| mammary gland| molar| nasopharynx| olfactory mucosa| ovary| skin| spinal cord| spleen| sympathetic ganglion| testis| thymus|oocyte| morula| blastocyst| egg cylinder| gastrula| organogenesis| fetus| neonate| j…	chr16	-	22381309	22439719	NM_023794	Q9CXC9	GO:0006355 // GO:0006357 // GO:0006366 // GO:0007274 // GO:0007626 // GO:0030154 // GO:0034599 // GO:0045666 // GO:0045893 // GO:0045944 // GO:0048133 // GO:0050807 // GO:0060252 // GO:0060762 // GO:0071340 // GO:0006357 // GO:0006366 // GO:0006366 // GO:0030154 // GO:0034599 // GO:0034599 // GO:0034599 // GO:0045666 // GO:0045944 // GO:0045944 // GO:0048133 // GO:0060252	regulation of transcription, DNA-templated // regulation of transcription from RNA polymerase II promoter // transcription from RNA polymerase II promoter // neuromuscular synaptic transmission // locomotory behavior // cell differentiation // cellular response to oxidative stress // positive regulation of neuron differentiation // positive regulation of transcription, DNA-templated // positive r…	inferred from electronic annotation // not recorded // not recorded // inferred from mutant phenotype // inferred from mutant phenotype // not recorded // not recorded // not recorded // inferred from direct assay // not recorded // not recorded // inferred from mutant phenotype // not recorded // inferred from direct assay // inferred from mutant phenotype // --- // inferred from electronic anno…	GO:0005634 // GO:0005634 // GO:0005634 // GO:0005634	nucleus // nucleus // nucleus // nucleus	not recorded // inferred from electronic annotation // --- // inferred from sequence or structural similarity	GO:0000977 // GO:0000981 // GO:0001228 // GO:0003677 // GO:0003700 // GO:0043565 // GO:0044212 // GO:0000977 // GO:0000977 // GO:0000981 // GO:0001228 // GO:0001228 // GO:0003700 // GO:0003700 // GO:0003700 // GO:0044212 // GO:0044212 // GO:0044212	RNA polymerase II regulatory region sequence-specific DNA binding // RNA polymerase II transcription factor activity, sequence-specific DNA binding // transcriptional activator activity, RNA polymerase II transcription regulatory region sequence-specific binding // DNA binding // transcription factor activity, sequence-specific DNA binding // sequence-specific DNA binding // transcription regulat…	not recorded // not recorded // not recorded // inferred from electronic annotation // not recorded // inferred from electronic annotation // not recorded // inferred from electronic annotation // --- // --- // inferred from electronic annotation // --- // inferred from electronic annotation // --- // inferred from sequence or structural similarity // inferred from electronic annotation // --- //…	---	---	---	---	---	17329298
17229891	4.17385	4.23307	4.41085	5.5824	6.23367	5.83798		4.27259	5.88469		1.6121	3.05696	0.00134603		NM_178405	Atp1a2	ATPase, Na+/K+ transporting, alpha 2 polypeptide	1 H3|1 79.6 cM	NM_178405	RefSeq	Mus musculus ATPase, Na+/K+ transporting, alpha 2 polypeptide (Atp1a2), mRNA.	100	82	9	9	FALSE	Mm.207432	adrenal gland| bladder| bone| brain| dorsal root ganglion| embryonic tissue| extraembryonic tissue| eye| heart| inner ear| joint| lung| mammary gland| muscle| nasopharynx| oviduct| pineal gland| pituitary gland| salivary gland| skin| spinal cord| spleen| stomach| sympathetic ganglion| testis| thymus| tongue| organogenesis| fetus| neonate| juvenile| adult	chr1	-	172271709	172298064	NM_178405	Q6PIE5	GO:0001504 // GO:0002026 // GO:0002087 // GO:0006810 // GO:0006811 // GO:0006813 // GO:0006814 // GO:0006883 // GO:0006937 // GO:0006940 // GO:0006942 // GO:0008217 // GO:0008344 // GO:0008542 // GO:0010107 // GO:0015991 // GO:0019229 // GO:0019229 // GO:0030007 // GO:0035094 // GO:0036376 // GO:0040011 // GO:0045822 // GO:0045988 // GO:0046034 // GO:0051481 // GO:0071260 // GO:0071383 // GO:0071…	neurotransmitter uptake // regulation of the force of heart contraction // regulation of respiratory gaseous exchange by neurological system process // transport // ion transport // potassium ion transport // sodium ion transport // cellular sodium ion homeostasis // regulation of muscle contraction // regulation of smooth muscle contraction // regulation of striated muscle contraction // regulat…	inferred from mutant phenotype // inferred from mutant phenotype // inferred from mutant phenotype // inferred from electronic annotation // inferred from electronic annotation // not recorded // not recorded // not recorded // inferred from mutant phenotype // inferred from mutant phenotype // inferred from mutant phenotype // inferred from genetic interaction // inferred from mutant phenotype /…	GO:0005737 // GO:0005768 // GO:0005886 // GO:0005887 // GO:0005890 // GO:0005901 // GO:0014704 // GO:0016020 // GO:0016021 // GO:0030315 // GO:0030315 // GO:0042383 // GO:0042383 // GO:0043005 // GO:0043197 // GO:0043209 // GO:0043231 // GO:0045202 // GO:1903561 // GO:0005737 // GO:0005737 // GO:0005737 // GO:0005768 // GO:0005829 // GO:0005886 // GO:0005886 // GO:0005886 // GO:0005887 // GO:0005…	cytoplasm // endosome // plasma membrane // integral component of plasma membrane // sodium:potassium-exchanging ATPase complex // caveola // intercalated disc // membrane // integral component of membrane // T-tubule // T-tubule // sarcolemma // sarcolemma // neuron projection // dendritic spine // myelin sheath // intracellular membrane-bounded organelle // synapse // extracellular vesicle // c…	not recorded // not recorded // not recorded // not recorded // not recorded // not recorded // not recorded // not recorded // inferred from electronic annotation // inferred from direct assay // not recorded // inferred from direct assay // not recorded // not recorded // not recorded // inferred from direct assay // not recorded // not recorded // not recorded // inferred from electronic annot…	GO:0000166 // GO:0005391 // GO:0005515 // GO:0005524 // GO:0008144 // GO:0016787 // GO:0016887 // GO:0019829 // GO:0030955 // GO:0031402 // GO:0046872 // GO:0051087 // GO:1990239 // GO:0005391 // GO:0005391 // GO:0005391 // GO:0005524 // GO:0005524 // GO:0008144 // GO:0008144 // GO:0016887 // GO:0016887 // GO:0019829 // GO:0030955 // GO:0030955 // GO:0031402 // GO:0031402 // GO:0051087 // GO:0051…	nucleotide binding // sodium:potassium-exchanging ATPase activity // protein binding // ATP binding // drug binding // hydrolase activity // ATPase activity // cation-transporting ATPase activity // potassium ion binding // sodium ion binding // metal ion binding // chaperone binding // steroid hormone binding // sodium:potassium-exchanging ATPase activity // sodium:potassium-exchanging ATPase ac…	inferred from electronic annotation // not recorded // inferred from physical interaction // not recorded // not recorded // inferred from electronic annotation // not recorded // not recorded // not recorded // not recorded // inferred from electronic annotation // not recorded // not recorded // --- // inferred from electronic annotation // inferred from sequence or structural similarity // inf…	---	---	---	---	---	17229891
17500535	4.46705	5.00749	4.42438	6.71403	5.94615	6.0311		4.63297	6.23043		1.59745	3.02609	0.00650543		NM_176933	Dusp4	dual specificity phosphatase 4	8|8 A4	NM_176933	RefSeq	Mus musculus dual specificity phosphatase 4 (Dusp4), mRNA.	100	89	16	16	FALSE	Mm.170276	brain| embryonic tissue| eye| inner ear| kidney| liver| lung| mammary gland| pancreas| skin| testis| blastocyst| organogenesis| fetus| neonate| adult	chr8	+	34807297	34819894	NM_176933	Q8BFV3	GO:0000188 // GO:0001706 // GO:0006470 // GO:0016311 // GO:0000188 // GO:0001706 // GO:0006470 // GO:0006470 // GO:0035335	inactivation of MAPK activity // endoderm formation // protein dephosphorylation // dephosphorylation // inactivation of MAPK activity // endoderm formation // protein dephosphorylation // protein dephosphorylation // peptidyl-tyrosine dephosphorylation	not recorded // not recorded // not recorded // inferred from electronic annotation // inferred from electronic annotation // --- // --- // inferred from electronic annotation // inferred from electronic annotation	GO:0005634 // GO:0005654 // GO:0005654 // GO:0005654	nucleus // nucleoplasm // nucleoplasm // nucleoplasm	inferred from electronic annotation // not recorded // inferred from electronic annotation // ---	GO:0004721 // GO:0004725 // GO:0008138 // GO:0008330 // GO:0016787 // GO:0016791 // GO:0017017 // GO:0008138 // GO:0008138 // GO:0017017	phosphoprotein phosphatase activity // protein tyrosine phosphatase activity // protein tyrosine/serine/threonine phosphatase activity // protein tyrosine/threonine phosphatase activity // hydrolase activity // phosphatase activity // MAP kinase tyrosine/serine/threonine phosphatase activity // protein tyrosine/serine/threonine phosphatase activity // protein tyrosine/serine/threonine phosphatase…	inferred from electronic annotation // inferred from electronic annotation // not recorded // not recorded // inferred from electronic annotation // inferred from electronic annotation // not recorded // --- // inferred from electronic annotation // inferred from electronic annotation	---	---	---	---	---	17500535
17470796	4.78034	4.84265	4.31282	6.40786	6.12069	6.19958		4.64527	6.24271		1.59744	3.02606	0.00104907		NM_001077705	Ptpn6	protein tyrosine phosphatase, non-receptor type 6	6 F2|6 59.17 cM	NM_001077705	RefSeq	Mus musculus protein tyrosine phosphatase, non-receptor type 6 (Ptpn6), transcript variant 2, mRNA.	100	89	33	33	FALSE	Mm.271799	bladder| blood| bone| bone marrow| brain| dorsal root ganglion| embryonic tissue| extraembryonic tissue| heart| inner ear| intestine| joint| kidney| liver| lung| mammary gland| olfactory mucosa| ovary| pancreas| pituitary gland| skin| spleen| stomach| testis| thymus| unfertilized ovum| blastocyst| gastrula| organogenesis| fetus| neonate| juvenile| adult	chr6	-	124720707	124738714	NM_001077705	P29351	GO:0002244 // GO:0002924 // GO:0006470 // GO:0006470 // GO:0006470 // GO:0008283 // GO:0008284 // GO:0014068 // GO:0016311 // GO:0018108 // GO:0019221 // GO:0030154 // GO:0030220 // GO:0033277 // GO:0033630 // GO:0035335 // GO:0035556 // GO:0035855 // GO:0042130 // GO:0042267 // GO:0043407 // GO:0043409 // GO:0045577 // GO:0050732 // GO:0050732 // GO:0050853 // GO:0050859 // GO:0050860 // GO:0051…	hematopoietic progenitor cell differentiation // negative regulation of humoral immune response mediated by circulating immunoglobulin // protein dephosphorylation // protein dephosphorylation // protein dephosphorylation // cell proliferation // positive regulation of cell proliferation // positive regulation of phosphatidylinositol 3-kinase signaling // dephosphorylation // peptidyl-tyrosine ph…	inferred from mutant phenotype // inferred from mutant phenotype // inferred from direct assay // inferred from mutant phenotype // not recorded // not recorded // not recorded // not recorded // inferred from electronic annotation // not recorded // traceable author statement // not recorded // inferred from genetic interaction // inferred from mutant phenotype // inferred from mutant phenotype …	GO:0005634 // GO:0005730 // GO:0005737 // GO:0005737 // GO:0005911 // GO:0042105 // GO:0070062 // GO:0005634 // GO:0005634 // GO:0005730 // GO:0005737 // GO:0005737 // GO:0005829 // GO:0070062 // GO:0005730 // GO:0070062	nucleus // nucleolus // cytoplasm // cytoplasm // cell-cell junction // alpha-beta T cell receptor complex // extracellular exosome // nucleus // nucleus // nucleolus // cytoplasm // cytoplasm // cytosol // extracellular exosome // nucleolus // extracellular exosome	not recorded // not recorded // not recorded // traceable author statement // inferred from direct assay // inferred from direct assay // not recorded // inferred from electronic annotation // --- // --- // inferred from electronic annotation // --- // traceable author statement // --- // inferred from electronic annotation // inferred from electronic annotation	GO:0001784 // GO:0004721 // GO:0004725 // GO:0005001 // GO:0005515 // GO:0016787 // GO:0016791 // GO:0017124 // GO:0019901 // GO:0042169 // GO:0046703 // GO:0004725 // GO:0004725 // GO:0005001 // GO:0005001 // GO:0019901 // GO:0005001 // GO:0019901	phosphotyrosine binding // phosphoprotein phosphatase activity // protein tyrosine phosphatase activity // transmembrane receptor protein tyrosine phosphatase activity // protein binding // hydrolase activity // phosphatase activity // SH3 domain binding // protein kinase binding // SH2 domain binding // natural killer cell lectin-like receptor binding // protein tyrosine phosphatase activity // …	inferred from physical interaction // inferred from electronic annotation // inferred from direct assay // not recorded // inferred from physical interaction // inferred from electronic annotation // inferred from electronic annotation // inferred from direct assay // not recorded // inferred from direct assay // not recorded // inferred from electronic annotation // traceable author statement //…	---	---	---	---	---	17470796
17269974	3.31364	2.72312	3.15618	4.88162	4.6726	4.37028		3.06432	4.6415		1.57719	2.98387	0.00239286		NM_010791	Meox1	mesenchyme homeobox 1	11 D|11 65.48 cM	NM_010791	RefSeq	Mus musculus mesenchyme homeobox 1 (Meox1), mRNA.	100	100	20	20	FALSE	Mm.3404	bladder| brain| embryonic tissue| eye| heart| inner ear| kidney| lung| mammary gland| muscle| ovary| pancreas| pituitary gland| skin| spleen| thymus| organogenesis| fetus| neonate| juvenile| adult	chr11	-	101877510	101894374	NM_010791	P32442	GO:0001757 // GO:0006351 // GO:0006355 // GO:0007275 // GO:0045944 // GO:0045944 // GO:0061053 // GO:0061056 // GO:0006366 // GO:0060218	somite specification // transcription, DNA-templated // regulation of transcription, DNA-templated // multicellular organismal development // positive regulation of transcription from RNA polymerase II promoter // positive regulation of transcription from RNA polymerase II promoter // somite development // sclerotome development // transcription from RNA polymerase II promoter // hematopoietic st…	inferred from genetic interaction // inferred from electronic annotation // inferred from electronic annotation // inferred from electronic annotation // inferred from direct assay // inferred from genetic interaction // inferred from mutant phenotype // inferred from mutant phenotype // inferred from direct assay // inferred from sequence or structural similarity	GO:0005634 // GO:0005737 // GO:0005634 // GO:0005737	nucleus // cytoplasm // nucleus // cytoplasm	inferred from direct assay // inferred from direct assay // inferred from electronic annotation // inferred from electronic annotation	GO:0000978 // GO:0001046 // GO:0001077 // GO:0003677 // GO:0003682 // GO:0003700 // GO:0043565 // GO:0071837 // GO:0043565	RNA polymerase II core promoter proximal region sequence-specific DNA binding // core promoter sequence-specific DNA binding // transcriptional activator activity, RNA polymerase II core promoter proximal region sequence-specific binding // DNA binding // chromatin binding // transcription factor activity, sequence-specific DNA binding // sequence-specific DNA binding // HMG box domain binding //…	inferred from direct assay // inferred from direct assay // inferred from direct assay // inferred from electronic annotation // inferred from direct assay // inferred from direct assay // inferred from mutant phenotype // inferred from physical interaction // inferred from electronic annotation	---	---	---	---	---	17269974
17519282	7.31022	6.45607	6.04578	8.82882	7.83313	7.87103		6.60402	8.17766		1.57364	2.97654	0.0335248		NM_001301230	Rab27a	RAB27A, member RAS oncogene family	9 D|9 40.08 cM	NM_001301230	RefSeq	Mus musculus RAB27A, member RAS oncogene family (Rab27a), transcript variant 1, mRNA.	100	100	24	24	FALSE	Mm.34867	blood| bone| bone marrow| embryonic tissue| eye| fertilized ovum| intestine| kidney| liver| lung| lymph node| mammary gland| ovary| pancreas| pituitary gland| salivary gland| skin| spleen| stomach| testis| thymus|oocyte| zygote| cleavage| blastocyst| fetus| neonate| juvenile| adult	chr9	+	73044865	73097592	NM_001301230	Q9ERI2	GO:0006605 // GO:0006887 // GO:0006904 // GO:0007264 // GO:0007596 // GO:0009306 // GO:0010628 // GO:0015031 // GO:0016192 // GO:0019882 // GO:0030318 // GO:0032400 // GO:0032400 // GO:0032402 // GO:0032482 // GO:0036257 // GO:0043316 // GO:0043320 // GO:0043473 // GO:0045921 // GO:0050766 // GO:0051875 // GO:0051904 // GO:0071985 // GO:0097278 // GO:1903307 // GO:1903428 // GO:1903435 // GO:1990…	protein targeting // exocytosis // vesicle docking involved in exocytosis // small GTPase mediated signal transduction // blood coagulation // protein secretion // positive regulation of gene expression // protein transport // vesicle-mediated transport // antigen processing and presentation // melanocyte differentiation // melanosome localization // melanosome localization // melanosome transpor…	inferred from mutant phenotype // not recorded // not recorded // inferred from electronic annotation // inferred from mutant phenotype // not recorded // not recorded // inferred from electronic annotation // inferred from mutant phenotype // not recorded // inferred from mutant phenotype // inferred from mutant phenotype // not recorded // inferred from mutant phenotype // not recorded // not r…	GO:0001750 // GO:0005622 // GO:0005623 // GO:0005764 // GO:0005768 // GO:0005770 // GO:0005794 // GO:0016020 // GO:0016324 // GO:0030141 // GO:0030141 // GO:0030425 // GO:0030667 // GO:0032585 // GO:0033093 // GO:0042470 // GO:0042470 // GO:0070062 // GO:0070382 // GO:0005764 // GO:0005764 // GO:0005770 // GO:0005770 // GO:0005829 // GO:0016324 // GO:0030141 // GO:0030425 // GO:0030425 // GO:0030…	photoreceptor outer segment // intracellular // cell // lysosome // endosome // late endosome // Golgi apparatus // membrane // apical plasma membrane // secretory granule // secretory granule // dendrite // secretory granule membrane // multivesicular body membrane // Weibel-Palade body // melanosome // melanosome // extracellular exosome // exocytic vesicle // lysosome // lysosome // late endos…	inferred from direct assay // inferred from sequence or structural similarity // not recorded // not recorded // inferred from electronic annotation // not recorded // inferred from direct assay // inferred from electronic annotation // not recorded // inferred from mutant phenotype // not recorded // not recorded // not recorded // not recorded // not recorded // inferred from direct assay // no…	GO:0000166 // GO:0003924 // GO:0005515 // GO:0005525 // GO:0005525 // GO:0019003 // GO:0019904 // GO:0031489 // GO:0005525 // GO:0005525 // GO:0019003 // GO:0019003 // GO:0019003 // GO:0019904	nucleotide binding // GTPase activity // protein binding // GTP binding // GTP binding // GDP binding // protein domain specific binding // myosin V binding // GTP binding // GTP binding // GDP binding // GDP binding // GDP binding // protein domain specific binding	inferred from electronic annotation // inferred from direct assay // inferred from physical interaction // inferred from direct assay // not recorded // not recorded // not recorded // inferred from physical interaction // inferred from electronic annotation // --- // inferred from electronic annotation // --- // inferred from sequence or structural similarity // inferred from electronic annotati…	---	---	---	---	---	17519282
17381589	5.99202	6.35387	6.01666	8.13055	7.26171	7.68903		6.12085	7.69376		1.57291	2.97505	0.00472531		NM_010582	Itih2	inter-alpha trypsin inhibitor, heavy chain 2	2 A1|2 6.89 cM	NM_010582	RefSeq	Mus musculus inter-alpha trypsin inhibitor, heavy chain 2 (Itih2), mRNA.	100	88	23	23	FALSE	Mm.182043	bone marrow| brain| embryonic tissue| eye| liver| lung| lymph node| ovary| pituitary gland| salivary gland| testis| gastrula| organogenesis| fetus| juvenile| adult	chr2	-	10094591	10131396	NM_010582	Q61703	GO:0010466 // GO:0030212 // GO:0010951	negative regulation of peptidase activity // hyaluronan metabolic process // negative regulation of endopeptidase activity	inferred from electronic annotation // inferred from electronic annotation // inferred from electronic annotation	GO:0005576 // GO:0070062 // GO:0072562 // GO:0070062 // GO:0072562 // GO:0070062 // GO:0072562	extracellular region // extracellular exosome // blood microparticle // extracellular exosome // blood microparticle // extracellular exosome // blood microparticle	inferred from electronic annotation // not recorded // not recorded // --- // --- // inferred from electronic annotation // inferred from electronic annotation	GO:0004867 // GO:0030414	serine-type endopeptidase inhibitor activity // peptidase inhibitor activity	inferred from electronic annotation // inferred from electronic annotation	---	---	---	---	---	17381589
17464738	3.80803	2.72301	2.95539	5.85602	3.65559	4.68807		3.16214	4.73323		1.57109	2.97129	0.0932783		NM_001037865	Col28a1	collagen, type XXVIII, alpha 1	6|6 A1	NM_001037865	RefSeq	Mus musculus collagen, type XXVIII, alpha 1 (Col28a1), mRNA.	100	96	22	22	FALSE	Mm.297404	testis| fetus| adult	chr6	-	7997808	8192617	NM_001037865	Q2UY11	GO:0007155 // GO:0010466 // GO:0008150 // GO:0010951	cell adhesion // negative regulation of peptidase activity // biological_process // negative regulation of endopeptidase activity	inferred from electronic annotation // inferred from electronic annotation // no biological data available // inferred from electronic annotation	GO:0005576 // GO:0005578 // GO:0005581 // GO:0005604 // GO:0005604	extracellular region // proteinaceous extracellular matrix // collagen trimer // basement membrane // basement membrane	inferred from electronic annotation // inferred from electronic annotation // inferred from electronic annotation // inferred from direct assay // inferred from electronic annotation	GO:0004867 // GO:0030414 // GO:0003674	serine-type endopeptidase inhibitor activity // peptidase inhibitor activity // molecular_function	inferred from electronic annotation // inferred from electronic annotation // no biological data available	---	---	---	---	---	17464738
17327030	7.64053	7.49718	8.11803	8.90408	9.26422	9.75744		7.75191	9.30858		1.55667	2.94174	0.00741832		NM_016967	Olig2	oligodendrocyte transcription factor 2	16 C3.3|16 52.6 cM	NM_016967	RefSeq	Mus musculus oligodendrocyte transcription factor 2 (Olig2), mRNA.	100	100	24	24	FALSE	Mm.37289	brain| embryonic tissue| eye| spinal cord| thymus| gastrula| fetus| neonate| juvenile| adult	chr16	+	91225550	91228677	NM_016967	Q9EQW6	GO:0000122 // GO:0006351 // GO:0006355 // GO:0006355 // GO:0007275 // GO:0007399 // GO:0021522 // GO:0021529 // GO:0021530 // GO:0021794 // GO:0042552 // GO:0045665 // GO:0048663 // GO:0048709 // GO:0048714 // GO:0006355 // GO:0021778 // GO:0030182 // GO:0042552 // GO:0048709	negative regulation of transcription from RNA polymerase II promoter // transcription, DNA-templated // regulation of transcription, DNA-templated // regulation of transcription, DNA-templated // multicellular organismal development // nervous system development // spinal cord motor neuron differentiation // spinal cord oligodendrocyte cell differentiation // spinal cord oligodendrocyte cell fate…	inferred from direct assay // inferred from electronic annotation // inferred from direct assay // inferred from sequence or structural similarity // inferred from electronic annotation // inferred from direct assay // inferred from mutant phenotype // inferred from genetic interaction // inferred from direct assay // inferred from mutant phenotype // inferred from mutant phenotype // inferred fr…	GO:0005634 // GO:0005667 // GO:0005737 // GO:0005634 // GO:0005737	nucleus // transcription factor complex // cytoplasm // nucleus // cytoplasm	inferred from direct assay // inferred from sequence or structural similarity // inferred from direct assay // inferred from electronic annotation // inferred from electronic annotation	GO:0003677 // GO:0003700 // GO:0003700 // GO:0003705 // GO:0005515 // GO:0042803 // GO:0046983 // GO:0071837 // GO:0003700	DNA binding // transcription factor activity, sequence-specific DNA binding // transcription factor activity, sequence-specific DNA binding // transcription factor activity, RNA polymerase II distal enhancer sequence-specific binding // protein binding // protein homodimerization activity // protein dimerization activity // HMG box domain binding // transcription factor activity, sequence-specifi…	inferred from electronic annotation // inferred from direct assay // inferred from sequence or structural similarity // inferred from direct assay // inferred from physical interaction // inferred from physical interaction // inferred from electronic annotation // inferred from physical interaction // inferred from electronic annotation	---	---	---	---	---	17327030
17358466	5.51394	5.92728	4.89321	7.59239	7.21498	6.19107		5.44481	6.99948		1.55467	2.93766	0.0392827		NM_009199	Slc1a1	solute carrier family 1 (neuronal/epithelial high affinity glutamate transporter, system Xag), member 1	19|19 C1	NM_009199	RefSeq	Mus musculus solute carrier family 1 (neuronal/epithelial high affinity glutamate transporter, system Xag), member 1 (Slc1a1), mRNA.	100	92	22	22	FALSE	Mm.246670	bladder| blood| brain| dorsal root ganglion| embryonic tissue| extraembryonic tissue| eye| intestine| kidney| lung| mammary gland| skin| spinal cord| spleen| testis| cleavage| morula| blastocyst| fetus| neonate| juvenile| adult	chr19	+	28835074	28913960	NM_009199	P51906	GO:0006810 // GO:0006835 // GO:0010460 // GO:0015813 // GO:0015813 // GO:0042883 // GO:0051260 // GO:0051260 // GO:0051938 // GO:0070779 // GO:0089711 // GO:1903712 // GO:0015813 // GO:0042883 // GO:0042883 // GO:0042883 // GO:0051260 // GO:0051938 // GO:0051938 // GO:0070779 // GO:0070779 // GO:0089711 // GO:0089711 // GO:1903712 // GO:1903712	transport // dicarboxylic acid transport // positive regulation of heart rate // L-glutamate transport // L-glutamate transport // cysteine transport // protein homooligomerization // protein homooligomerization // L-glutamate import // D-aspartate import // L-glutamate transmembrane transport // cysteine transmembrane transport // L-glutamate transport // cysteine transport // cysteine transport…	inferred from electronic annotation // inferred from electronic annotation // inferred from mutant phenotype // inferred from direct assay // not recorded // not recorded // inferred from physical interaction // not recorded // not recorded // not recorded // not recorded // not recorded // inferred from electronic annotation // inferred from electronic annotation // --- // inferred from sequence…	GO:0005886 // GO:0005886 // GO:0016020 // GO:0016021 // GO:0016324 // GO:0070062 // GO:0005886 // GO:0005886 // GO:0016324 // GO:0016324 // GO:0016324 // GO:0070062 // GO:0070062	plasma membrane // plasma membrane // membrane // integral component of membrane // apical plasma membrane // extracellular exosome // plasma membrane // plasma membrane // apical plasma membrane // apical plasma membrane // apical plasma membrane // extracellular exosome // extracellular exosome	inferred from direct assay // not recorded // inferred from electronic annotation // inferred from electronic annotation // not recorded // not recorded // inferred from electronic annotation // --- // inferred from electronic annotation // --- // inferred from sequence or structural similarity // inferred from electronic annotation // ---	GO:0005313 // GO:0005313 // GO:0005515 // GO:0015293 // GO:0015501 // GO:0015501 // GO:0016595 // GO:0017153 // GO:0033229 // GO:0005313 // GO:0005313 // GO:0015501 // GO:0016595 // GO:0033229 // GO:0033229 // GO:0033229	L-glutamate transmembrane transporter activity // L-glutamate transmembrane transporter activity // protein binding // symporter activity // glutamate:sodium symporter activity // glutamate:sodium symporter activity // glutamate binding // sodium:dicarboxylate symporter activity // cysteine transmembrane transporter activity // L-glutamate transmembrane transporter activity // L-glutamate transme…	inferred from direct assay // not recorded // inferred from physical interaction // inferred from electronic annotation // inferred from direct assay // not recorded // not recorded // inferred from electronic annotation // not recorded // inferred from electronic annotation // --- // inferred from electronic annotation // inferred from electronic annotation // inferred from electronic annotation…	---	---	---	---	---	17358466
17530339	2.89609	2.68904	3.06507	4.36365	4.37996	4.55745		2.8834	4.43368		1.55028	2.92874	0.000244507		NM_145700	Ackr4	atypical chemokine receptor 4	9|9 F1	NM_145700	RefSeq	Mus musculus atypical chemokine receptor 4 (Ackr4), mRNA.	100	54	13	13	FALSE	Mm.269254	bladder| brain| epididymis| eye| inner ear| mammary gland| molar| skin| testis| thymus| fetus| neonate| juvenile| adult	chr9	-	104084157	104126643	NM_145700	Q924I3	GO:0006935 // GO:0007165 // GO:0007186 // GO:0070098 // GO:0006898 // GO:0070098	chemotaxis // signal transduction // G-protein coupled receptor signaling pathway // chemokine-mediated signaling pathway // receptor-mediated endocytosis // chemokine-mediated signaling pathway	inferred from electronic annotation // inferred from electronic annotation // inferred from electronic annotation // not recorded // inferred from electronic annotation // ---	GO:0005768 // GO:0005886 // GO:0016020 // GO:0016021 // GO:0005769 // GO:0055037	endosome // plasma membrane // membrane // integral component of membrane // early endosome // recycling endosome	inferred from electronic annotation // inferred from electronic annotation // inferred from electronic annotation // inferred from electronic annotation // inferred from electronic annotation // inferred from electronic annotation	GO:0004871 // GO:0004930 // GO:0004950 // GO:0005044 // GO:0019956 // GO:0004950 // GO:0004950 // GO:0004950	signal transducer activity // G-protein coupled receptor activity // chemokine receptor activity // scavenger receptor activity // chemokine binding // chemokine receptor activity // chemokine receptor activity // chemokine receptor activity	inferred from electronic annotation // inferred from electronic annotation // not recorded // inferred from electronic annotation // inferred from electronic annotation // inferred from electronic annotation // --- // inferred from sequence or structural similarity	---	---	---	---	---	17530339
17227198	4.00829	4.0065	3.84818	5.94842	5.06446	5.47449		3.95432	5.49579		1.54147	2.91091	0.00410523		NM_001033409	Lgr6	leucine-rich repeat-containing G protein-coupled receptor 6	1|1 E4	NM_001033409	RefSeq	Mus musculus leucine-rich repeat-containing G protein-coupled receptor 6 (Lgr6), mRNA.	100	93	28	28	FALSE	Mm.279594	brain| connective tissue| embryonic tissue| fertilized ovum| heart| lung| mammary gland| muscle| skin| testis| zygote| fetus| juvenile| adult	chr1	-	134986348	135105276	NM_001033409	Q3UVD5	GO:0007165 // GO:0007186 // GO:0016055 // GO:0030177 // GO:0030335 // GO:0030177 // GO:0030177 // GO:0030335 // GO:0030335	signal transduction // G-protein coupled receptor signaling pathway // Wnt signaling pathway // positive regulation of Wnt signaling pathway // positive regulation of cell migration // positive regulation of Wnt signaling pathway // positive regulation of Wnt signaling pathway // positive regulation of cell migration // positive regulation of cell migration	inferred from electronic annotation // inferred from electronic annotation // inferred from electronic annotation // not recorded // not recorded // inferred from electronic annotation // --- // inferred from electronic annotation // ---	GO:0005654 // GO:0005737 // GO:0005886 // GO:0016020 // GO:0016021 // GO:0031982 // GO:0005654 // GO:0005654 // GO:0005737 // GO:0005737 // GO:0005886 // GO:0005886 // GO:0031982 // GO:0031982	nucleoplasm // cytoplasm // plasma membrane // membrane // integral component of membrane // vesicle // nucleoplasm // nucleoplasm // cytoplasm // cytoplasm // plasma membrane // plasma membrane // vesicle // vesicle	not recorded // not recorded // not recorded // inferred from electronic annotation // inferred from electronic annotation // not recorded // inferred from electronic annotation // --- // inferred from electronic annotation // --- // inferred from electronic annotation // --- // inferred from electronic annotation // ---	GO:0004871 // GO:0004930 // GO:0016500 // GO:0003674	signal transducer activity // G-protein coupled receptor activity // protein-hormone receptor activity // molecular_function	inferred from electronic annotation // inferred from electronic annotation // inferred from electronic annotation // no biological data available	---	---	---	---	---	17227198
17445715	8.91135	9.22648	7.97807	10.7132	10.1742	9.84975		8.7053	10.2457		1.54042	2.90879	0.0269938		NM_001159555	Cd36	CD36 antigen	5 A3|5 8.11 cM	NM_001159555	RefSeq	Mus musculus CD36 antigen (Cd36), transcript variant 3, mRNA.	100	90	27	27	FALSE	Mm.18628	bladder| blood| bone| bone marrow| brain| embryonic tissue| extraembryonic tissue| eye| heart| kidney| liver| lung| lymph node| mammary gland| nasopharynx| ovary| oviduct| pancreas| prostate| salivary gland| skin| spleen| stomach| sympathetic ganglion| testis| thyroid| tongue| vagina|oocyte| fetus| neonate| juvenile| adult	chr5	-	17781690	17888959	NM_001159555	Q08857	GO:0000122 // GO:0001676 // GO:0001954 // GO:0003085 // GO:0006631 // GO:0006641 // GO:0006810 // GO:0006910 // GO:0007155 // GO:0007165 // GO:0007166 // GO:0007204 // GO:0007263 // GO:0009612 // GO:0010629 // GO:0010744 // GO:0010744 // GO:0010886 // GO:0015908 // GO:0015909 // GO:0016525 // GO:0019395 // GO:0019915 // GO:0019915 // GO:0019934 // GO:0030194 // GO:0030299 // GO:0030301 // GO:0032…	negative regulation of transcription from RNA polymerase II promoter // long-chain fatty acid metabolic process // positive regulation of cell-matrix adhesion // negative regulation of systemic arterial blood pressure // fatty acid metabolic process // triglyceride metabolic process // transport // phagocytosis, recognition // cell adhesion // signal transduction // cell surface receptor signalin…	inferred from mutant phenotype // not recorded // not recorded // not recorded // not recorded // not recorded // inferred from electronic annotation // inferred from direct assay // inferred from electronic annotation // not recorded // inferred from direct assay // inferred from direct assay // not recorded // not recorded // inferred from mutant phenotype // inferred from mutant phenotype // n…	GO:0005615 // GO:0005622 // GO:0005739 // GO:0005783 // GO:0005794 // GO:0005886 // GO:0005886 // GO:0005901 // GO:0009897 // GO:0009986 // GO:0009986 // GO:0016020 // GO:0016021 // GO:0031526 // GO:0031526 // GO:0042383 // GO:0043231 // GO:0043234 // GO:0045121 // GO:0045177 // GO:0045177 // GO:0005615 // GO:0005615 // GO:0005829 // GO:0005886 // GO:0005886 // GO:0005886 // GO:0009986 // GO:0016…	extracellular space // intracellular // mitochondrion // endoplasmic reticulum // Golgi apparatus // plasma membrane // plasma membrane // caveola // external side of plasma membrane // cell surface // cell surface // membrane // integral component of membrane // brush border membrane // brush border membrane // sarcolemma // intracellular membrane-bounded organelle // protein complex // membrane…	not recorded // not recorded // not recorded // not recorded // inferred from direct assay // inferred from direct assay // not recorded // not recorded // inferred from direct assay // not recorded // inferred from sequence or structural similarity // inferred from electronic annotation // inferred from electronic annotation // inferred from direct assay // not recorded // not recorded // not re…	GO:0005041 // GO:0005041 // GO:0005515 // GO:0008035 // GO:0008289 // GO:0008289 // GO:0030169 // GO:0030169 // GO:0050431 // GO:0070053 // GO:0070538 // GO:0070892 // GO:0071813 // GO:0005041 // GO:0005041 // GO:0008289 // GO:0008289 // GO:0030169 // GO:0030169 // GO:0071813 // GO:0071813	low-density lipoprotein receptor activity // low-density lipoprotein receptor activity // protein binding // high-density lipoprotein particle binding // lipid binding // lipid binding // low-density lipoprotein particle binding // low-density lipoprotein particle binding // transforming growth factor beta binding // thrombospondin receptor activity // oleic acid binding // lipoteichoic acid rece…	inferred from mutant phenotype // not recorded // inferred from physical interaction // inferred from direct assay // not recorded // inferred from sequence or structural similarity // inferred from mutant phenotype // not recorded // not recorded // not recorded // not recorded // inferred from mutant phenotype // not recorded // inferred from electronic annotation // --- // inferred from electr…	---	---	---	---	---	17445715
17402981	2.97473	4.60496	2.91972	4.77993	5.98143	4.30175		3.4998	5.02104		1.52123	2.87037	0.11075		NM_001163522	Emcn	endomucin	3|3 G3	NM_001163522	RefSeq	Mus musculus endomucin (Emcn), transcript variant 1, mRNA.	100	96	23	23	FALSE	Mm.27343	brain| embryonic tissue| extraembryonic tissue| eye| heart| inner ear| kidney| lung| mammary gland| nasopharynx| pancreas| pineal gland| pituitary gland| spleen| testis| thyroid| tongue| blastocyst| organogenesis| fetus| neonate| juvenile| adult	chr3	+	137341067	137432185	NM_001163522	Q9R0H2	GO:0001525 // GO:0016337 // GO:0030155	angiogenesis // single organismal cell-cell adhesion // regulation of cell adhesion	inferred from sequence or structural similarity // inferred from sequence or structural similarity // inferred from sequence or structural similarity	GO:0016020 // GO:0016021 // GO:0016021 // GO:0005886 // GO:0016021 // GO:0016021	membrane // integral component of membrane // integral component of membrane // plasma membrane // integral component of membrane // integral component of membrane	inferred from electronic annotation // not recorded // traceable author statement // inferred from sequence or structural similarity // inferred from electronic annotation // ---	GO:0030246	carbohydrate binding	inferred from sequence or structural similarity	---	---	---	---	---	17402981
17239787	4.39081	4.22368	4.2408	5.88938	5.81103	5.71848		4.2851	5.8063		1.5212	2.8703	3.05082e-05		NM_001308327	Enpp1	ectonucleotide pyrophosphatase/phosphodiesterase 1	10 A4|10 12.26 cM	NM_001308327	RefSeq	Mus musculus ectonucleotide pyrophosphatase/phosphodiesterase 1 (Enpp1), transcript variant 1, mRNA.	100	100	22	22	FALSE	Mm.27254	bladder| bone| bone marrow| brain| connective tissue| embryonic tissue| kidney| liver| lung| lymph node| mammary gland| oviduct| testis| thymus| vagina| blastocyst| fetus| neonate| juvenile| adult	chr10	-	24637914	24712158	NM_001308327	P06802	GO:0006091 // GO:0006796 // GO:0006955 // GO:0008152 // GO:0009143 // GO:0030279 // GO:0030308 // GO:0030505 // GO:0030643 // GO:0030730 // GO:0031214 // GO:0031953 // GO:0032869 // GO:0045599 // GO:0045599 // GO:0045719 // GO:0046325 // GO:0046627 // GO:0046849 // GO:0050427 // GO:0006091 // GO:0006796 // GO:0006898 // GO:0009143 // GO:0030308 // GO:0030505 // GO:0030643 // GO:0030730 // GO:0031…	generation of precursor metabolites and energy // phosphate-containing compound metabolic process // immune response // metabolic process // nucleoside triphosphate catabolic process // negative regulation of ossification // negative regulation of cell growth // inorganic diphosphate transport // cellular phosphate ion homeostasis // sequestering of triglyceride // biomineral tissue development /…	not recorded // not recorded // inferred from electronic annotation // inferred from electronic annotation // not recorded // inferred from mutant phenotype // not recorded // not recorded // not recorded // not recorded // inferred from electronic annotation // not recorded // not recorded // inferred from mutant phenotype // not recorded // not recorded // not recorded // not recorded // inferr…	GO:0005576 // GO:0005615 // GO:0005615 // GO:0005765 // GO:0005886 // GO:0005887 // GO:0009986 // GO:0009986 // GO:0016020 // GO:0016021 // GO:0005615 // GO:0005765 // GO:0005886 // GO:0005886 // GO:0009986 // GO:0016021 // GO:0016323	extracellular region // extracellular space // extracellular space // lysosomal membrane // plasma membrane // integral component of plasma membrane // cell surface // cell surface // membrane // integral component of membrane // extracellular space // lysosomal membrane // plasma membrane // plasma membrane // cell surface // integral component of membrane // basolateral plasma membrane	inferred from electronic annotation // inferred from direct assay // not recorded // not recorded // not recorded // inferred from direct assay // inferred from direct assay // not recorded // inferred from electronic annotation // inferred from direct assay // --- // --- // inferred from electronic annotation // --- // --- // inferred from electronic annotation // inferred from electronic annota…	GO:0003676 // GO:0003824 // GO:0004528 // GO:0004551 // GO:0004551 // GO:0005044 // GO:0005158 // GO:0005509 // GO:0005524 // GO:0008270 // GO:0016787 // GO:0030247 // GO:0035529 // GO:0042803 // GO:0046872 // GO:0047429 // GO:0004528 // GO:0004551 // GO:0004551 // GO:0005158 // GO:0005524 // GO:0042803 // GO:0047429	nucleic acid binding // catalytic activity // phosphodiesterase I activity // nucleotide diphosphatase activity // nucleotide diphosphatase activity // scavenger receptor activity // insulin receptor binding // calcium ion binding // ATP binding // zinc ion binding // hydrolase activity // polysaccharide binding // NADH pyrophosphatase activity // protein homodimerization activity // metal ion bi…	inferred from electronic annotation // inferred from electronic annotation // inferred from direct assay // inferred from direct assay // not recorded // inferred from electronic annotation // not recorded // inferred from direct assay // not recorded // inferred from direct assay // inferred from electronic annotation // inferred from electronic annotation // inferred from electronic annotation …	---	---	---	---	---	17239787
17262600	6.522	6.44054	6.06759	8.16792	7.90296	7.46404		6.34338	7.84497		1.50159	2.83155	0.00377662		NM_001313981	Tcf7	transcription factor 7, T cell specific	11 B1.3|11 31.86 cM	NM_001313981	RefSeq	Mus musculus transcription factor 7, T cell specific (Tcf7), transcript variant 1, mRNA.	96	100	26	27	FALSE	Mm.31630	adrenal gland| bladder| bone| bone marrow| brain| embryonic tissue| extraembryonic tissue| eye| fertilized ovum| heart| intestine| lung| lymph node| mammary gland| molar| muscle| ovary| pancreas| salivary gland| skin| spleen| testis| thymus| zygote| cleavage| blastocyst| gastrula| organogenesis| fetus| neonate| juvenile| adult	chr11	-	52252371	52283179	NM_001313981	Q00417	GO:0000122 // GO:0006351 // GO:0006355 // GO:0006357 // GO:0016055 // GO:0021915 // GO:0030538 // GO:0033153 // GO:0042127 // GO:0044336 // GO:0046632 // GO:0048557 // GO:0048619 // GO:0048699 // GO:0060070 // GO:0006355 // GO:0006357 // GO:0007420 // GO:0016055 // GO:0033153 // GO:0048699 // GO:0071353	negative regulation of transcription from RNA polymerase II promoter // transcription, DNA-templated // regulation of transcription, DNA-templated // regulation of transcription from RNA polymerase II promoter // Wnt signaling pathway // neural tube development // embryonic genitalia morphogenesis // T cell receptor V(D)J recombination // regulation of cell proliferation // canonical Wnt signalin…	inferred from mutant phenotype // inferred from electronic annotation // inferred from direct assay // inferred from electronic annotation // inferred from direct assay // inferred from genetic interaction // inferred from genetic interaction // inferred from genetic interaction // inferred from direct assay // inferred from direct assay // inferred from genetic interaction // inferred from genet…	GO:0005634 // GO:0005667 // GO:0005719 // GO:0005634 // GO:0005667	nucleus // transcription factor complex // nuclear euchromatin // nucleus // transcription factor complex	inferred from direct assay // not recorded // inferred from direct assay // inferred from electronic annotation // ---	GO:0001047 // GO:0001227 // GO:0003677 // GO:0003682 // GO:0003700 // GO:0008013 // GO:0043565 // GO:0003677 // GO:0003682 // GO:0008013 // GO:0008013 // GO:0043565 // GO:0044212 // GO:0044212	core promoter binding // transcriptional repressor activity, RNA polymerase II transcription regulatory region sequence-specific binding // DNA binding // chromatin binding // transcription factor activity, sequence-specific DNA binding // beta-catenin binding // sequence-specific DNA binding // DNA binding // chromatin binding // beta-catenin binding // beta-catenin binding // sequence-specific …	inferred from direct assay // inferred from mutant phenotype // inferred from direct assay // not recorded // inferred from direct assay // not recorded // not recorded // inferred from electronic annotation // --- // --- // inferred from electronic annotation // --- // --- // inferred from electronic annotation	---	---	---	---	---	17262600
17397170	7.4188	7.53288	7.61632	9.18218	8.65882	9.22817		7.52267	9.02306		1.50039	2.82919	0.00142926		NM_001305440	Spry1	sprouty homolog 1 (Drosophila)	3|3 B	NM_001305440	RefSeq	Mus musculus sprouty homolog 1 (Drosophila) (Spry1), transcript variant 2, mRNA.	100	83	19	19	FALSE	Mm.330986	adrenal gland| bone| brain| embryonic tissue| eye| inner ear| intestine| kidney| lung| mammary gland| nasopharynx| ovary| skin| sympathetic ganglion| testis| thymus| uterus|oocyte| gastrula| organogenesis| fetus| neonate| juvenile| adult	chr3	+	37639947	37644599	NM_001305440	Q9QXV9	GO:0000132 // GO:0001656 // GO:0001657 // GO:0001657 // GO:0001759 // GO:0007275 // GO:0008285 // GO:0009966 // GO:0034260 // GO:0040037 // GO:0043407 // GO:0046580 // GO:0051387 // GO:0060449 // GO:0070373 // GO:0070373 // GO:0070373 // GO:0001759 // GO:0008285 // GO:0046580 // GO:0070373	establishment of mitotic spindle orientation // metanephros development // ureteric bud development // ureteric bud development // organ induction // multicellular organismal development // negative regulation of cell proliferation // regulation of signal transduction // negative regulation of GTPase activity // negative regulation of fibroblast growth factor receptor signaling pathway // negativ…	inferred from genetic interaction // inferred from genetic interaction // inferred from genetic interaction // inferred from mutant phenotype // inferred from mutant phenotype // inferred from electronic annotation // inferred from direct assay // inferred from electronic annotation // inferred from direct assay // inferred from direct assay // inferred from direct assay // inferred from direct a…	GO:0005737 // GO:0016020 // GO:0005623	cytoplasm // membrane // cell	inferred from electronic annotation // inferred from electronic annotation // inferred from genetic interaction	GO:0005515	protein binding	inferred from physical interaction	---	---	---	---	---	17397170
17381879	3.30972	3.37894	2.92607	4.77776	4.50872	4.80111		3.20491	4.69586		1.49095	2.81074	0.000915747		NM_145838	St8sia6	ST8 alpha-N-acetyl-neuraminide alpha-2,8-sialyltransferase 6	2|2 A1	NM_145838	RefSeq	Mus musculus ST8 alpha-N-acetyl-neuraminide alpha-2,8-sialyltransferase 6 (St8sia6), mRNA.	100	73	22	22	FALSE	Mm.330004	bladder| embryonic tissue| eye| heart| kidney| lung| mammary gland| spleen| stomach| fetus| juvenile| adult	chr2	-	13651020	13793808	NM_145838	Q8K4T1	GO:0001574 // GO:0006486 // GO:0006493 // GO:0009100 // GO:0009247 // GO:0009311 // GO:0016051 // GO:0097503 // GO:0097503	ganglioside biosynthetic process // protein glycosylation // protein O-linked glycosylation // glycoprotein metabolic process // glycolipid biosynthetic process // oligosaccharide metabolic process // carbohydrate biosynthetic process // sialylation // sialylation	inferred from direct assay // inferred from electronic annotation // inferred from direct assay // inferred from direct assay // inferred from direct assay // inferred from direct assay // inferred from direct assay // inferred from direct assay // inferred from electronic annotation	GO:0005794 // GO:0016020 // GO:0016021 // GO:0030173 // GO:0000139 // GO:0016021	Golgi apparatus // membrane // integral component of membrane // integral component of Golgi membrane // Golgi membrane // integral component of membrane	inferred from electronic annotation // inferred from electronic annotation // inferred from sequence or structural similarity // inferred from electronic annotation // inferred from electronic annotation // inferred from electronic annotation	GO:0008373 // GO:0008932 // GO:0016740 // GO:0016757 // GO:0008373	sialyltransferase activity // lytic endotransglycosylase activity // transferase activity // transferase activity, transferring glycosyl groups // sialyltransferase activity	inferred from direct assay // inferred from electronic annotation // inferred from electronic annotation // inferred from electronic annotation // inferred from electronic annotation	---	---	---	---	---	17381879
17472192	7.22873	6.89253	6.87873	8.62303	8.58539	8.25142		7	8.48662		1.48662	2.80232	0.000829548		NM_008597	Mgp	matrix Gla protein	6|6 G1	NM_008597	RefSeq	Mus musculus matrix Gla protein (Mgp), mRNA.	100	100	18	18	FALSE	Mm.243085	bone| brain| connective tissue| embryonic tissue| extraembryonic tissue| eye| heart| intestine| joint| kidney| liver| lung| mammary gland| muscle| ovary| pancreas| pineal gland| pituitary gland| prostate| salivary gland| skin| stomach| testis| thymus| thyroid| uterus| fetus| neonate| juvenile| adult	chr6	-	136872435	136875805	NM_008597	P19788	GO:0001503 // GO:0006461 // GO:0007275 // GO:0030154 // GO:0030324 // GO:0030500 // GO:0048754 // GO:0051216	ossification // protein complex assembly // multicellular organismal development // cell differentiation // lung development // regulation of bone mineralization // branching morphogenesis of an epithelial tube // cartilage development	inferred from electronic annotation // not recorded // inferred from electronic annotation // inferred from electronic annotation // not recorded // inferred from electronic annotation // not recorded // inferred from electronic annotation	GO:0005576 // GO:0005615 // GO:0005783 // GO:0031012 // GO:0043234 // GO:0070062 // GO:0031012 // GO:0031012 // GO:0070062 // GO:0070062	extracellular region // extracellular space // endoplasmic reticulum // extracellular matrix // protein complex // extracellular exosome // extracellular matrix // extracellular matrix // extracellular exosome // extracellular exosome	inferred from electronic annotation // not recorded // not recorded // not recorded // not recorded // not recorded // --- // inferred from electronic annotation // inferred from electronic annotation // ---	GO:0005201 // GO:0005509 // GO:0048306 // GO:0005201 // GO:0005509 // GO:0046872	extracellular matrix structural constituent // calcium ion binding // calcium-dependent protein binding // extracellular matrix structural constituent // calcium ion binding // metal ion binding	not recorded // not recorded // not recorded // --- // inferred from electronic annotation // inferred from electronic annotation	---	---	---	---	---	17472192
17405267	4.6592	4.70197	5.22997	6.41855	6.37398	6.22206		4.86371	6.3382		1.47449	2.77885	0.00157489		NM_177854	Sertm1	serine rich and transmembrane domain containing 1	3|3 C	NM_177854	RefSeq	Mus musculus serine rich and transmembrane domain containing 1 (Sertm1), mRNA.	100	81	22	22	FALSE	Mm.51187	brain| eye| testis| fetus| juvenile| adult	chr3	-	54897068	54915887	NM_177854	Q8CD78	GO:0008150	biological_process	no biological data available	GO:0016020 // GO:0016021 // GO:0005575	membrane // integral component of membrane // cellular_component	inferred from electronic annotation // inferred from electronic annotation // no biological data available	GO:0003674	molecular_function	no biological data available	---	---	---	---	---	17405267
17507288	4.9974	4.65344	5.06147	6.44191	6.32675	6.33997		4.9041	6.36954		1.46544	2.76148	0.000372385		NM_011369	Shcbp1	Shc SH2-domain binding protein 1	8|8 A1.2	NM_011369	RefSeq	Mus musculus Shc SH2-domain binding protein 1 (Shcbp1), mRNA.	100	100	24	24	FALSE	Mm.37801	bone| bone marrow| brain| dorsal root ganglion| embryonic tissue| extraembryonic tissue| eye| fertilized ovum| heart| inner ear| intestine| liver| lung| lymph node| mammary gland| ovary| pancreas| spinal cord| spleen| testis| thymus| zygote| blastocyst| gastrula| organogenesis| fetus| neonate| juvenile| adult	chr8	-	4735980	4779534	NM_011369	Q9Z179	GO:0008543 // GO:2000177	fibroblast growth factor receptor signaling pathway // regulation of neural precursor cell proliferation	inferred from mutant phenotype // inferred from mutant phenotype	GO:0005575	cellular_component	no biological data available	GO:0005515 // GO:0042169	protein binding // SH2 domain binding	inferred from physical interaction // inferred from direct assay	---	---	---	---	---	17507288
17522719	6.18622	6.34769	5.37137	7.74358	7.617	6.90228		5.96843	7.42095		1.45252	2.73687	0.0221083		NM_001101510	Susd5	sushi domain containing 5	9|9 F3	NM_001101510	RefSeq	Mus musculus sushi domain containing 5 (Susd5), mRNA.	100	100	23	23	FALSE	Mm.376140	bone| brain| embryonic tissue| joint| kidney| nasopharynx| oviduct| pituitary gland| spinal cord| sympathetic ganglion| testis| organogenesis| fetus| neonate| juvenile| adult	chr9	+	114057354	114098733	NM_001101510	G3UW60	GO:0007219 // GO:0007155	Notch signaling pathway // cell adhesion	inferred from direct assay // inferred from electronic annotation	GO:0005575 // GO:0016020 // GO:0016021	cellular_component // membrane // integral component of membrane	no biological data available // inferred from electronic annotation // inferred from electronic annotation	GO:0003674 // GO:0005540	molecular_function // hyaluronic acid binding	no biological data available // inferred from electronic annotation	---	---	---	---	---	17522719
17417090	6.8628	6.30718	6.54496	8.24017	8.14432	7.6533		6.57165	8.01259		1.44095	2.71499	0.00404028		NM_001085549	Trabd2b	TraB domain containing 2B	4 D1|4	NM_001085549	RefSeq	Mus musculus TraB domain containing 2B (Trabd2b), mRNA.	100	100	17	17	FALSE	Mm.331779	bladder| bone marrow| brain| connective tissue| embryonic tissue| eye| heart| inner ear| intestine| kidney| lung| mammary gland| spleen| fetus| neonate| juvenile| adult	chr4	+	114406724	114615098	NM_001085549	B1ATG9	GO:0006508 // GO:0008152 // GO:0016055 // GO:0018158 // GO:0030178 // GO:0008152 // GO:0008152 // GO:0018158 // GO:0018158 // GO:0018158 // GO:0030178 // GO:0030178 // GO:0030178	proteolysis // metabolic process // Wnt signaling pathway // protein oxidation // negative regulation of Wnt signaling pathway // metabolic process // metabolic process // protein oxidation // protein oxidation // protein oxidation // negative regulation of Wnt signaling pathway // negative regulation of Wnt signaling pathway // negative regulation of Wnt signaling pathway	inferred from electronic annotation // not recorded // inferred from electronic annotation // not recorded // not recorded // inferred from electronic annotation // inferred from sequence or structural similarity // inferred from electronic annotation // --- // inferred from sequence or structural similarity // inferred from electronic annotation // --- // inferred from sequence or structural sim…	GO:0005886 // GO:0005887 // GO:0016020 // GO:0016021 // GO:0031301 // GO:0070062 // GO:0005887 // GO:0005887 // GO:0005887 // GO:0031301 // GO:0031301 // GO:0031301 // GO:0070062 // GO:0070062	plasma membrane // integral component of plasma membrane // membrane // integral component of membrane // integral component of organelle membrane // extracellular exosome // integral component of plasma membrane // integral component of plasma membrane // integral component of plasma membrane // integral component of organelle membrane // integral component of organelle membrane // integral comp…	inferred from electronic annotation // not recorded // inferred from electronic annotation // inferred from electronic annotation // not recorded // not recorded // inferred from electronic annotation // --- // inferred from sequence or structural similarity // inferred from electronic annotation // --- // inferred from sequence or structural similarity // inferred from electronic annotation // -…	GO:0004222 // GO:0008233 // GO:0008234 // GO:0008237 // GO:0016787 // GO:0017147 // GO:0046872 // GO:0004222 // GO:0004222 // GO:0004222 // GO:0017147 // GO:0017147 // GO:0017147	metalloendopeptidase activity // peptidase activity // cysteine-type peptidase activity // metallopeptidase activity // hydrolase activity // Wnt-protein binding // metal ion binding // metalloendopeptidase activity // metalloendopeptidase activity // metalloendopeptidase activity // Wnt-protein binding // Wnt-protein binding // Wnt-protein binding	not recorded // inferred from electronic annotation // inferred from electronic annotation // inferred from electronic annotation // inferred from electronic annotation // not recorded // inferred from electronic annotation // inferred from electronic annotation // --- // inferred from sequence or structural similarity // inferred from electronic annotation // --- // inferred from sequence or str…	---	---	---	---	---	17417090
17428766	4.38278	4.60834	4.79361	6.34306	5.84591	5.90996		4.59491	6.03297		1.43806	2.70957	0.00184374		NM_001313916	Plk3	polo-like kinase 3	4|4 D1	NM_001313916	RefSeq	Mus musculus polo-like kinase 3 (Plk3), transcript variant 2, mRNA.	100	87	27	27	FALSE	Mm.259022	bone marrow| brain| embryonic tissue| eye| intestine| kidney| liver| lung| mammary gland| ovary| skin| spleen| sympathetic ganglion| testis|oocyte| organogenesis| fetus| neonate| juvenile| adult	chr4	-	117128655	117133963	NM_001313916	Q60806	GO:0000082 // GO:0000122 // GO:0000302 // GO:0006468 // GO:0006915 // GO:0006970 // GO:0006974 // GO:0006974 // GO:0007049 // GO:0009314 // GO:0016310 // GO:0031122 // GO:0032465 // GO:0043066 // GO:0043491 // GO:0044819 // GO:0051302 // GO:0090166 // GO:0090316 // GO:2000777 // GO:0000082 // GO:0000082 // GO:0000122 // GO:0000122 // GO:0000302 // GO:0000302 // GO:0006468 // GO:0006970 // GO:0006…	G1/S transition of mitotic cell cycle // negative regulation of transcription from RNA polymerase II promoter // response to reactive oxygen species // protein phosphorylation // apoptotic process // response to osmotic stress // cellular response to DNA damage stimulus // cellular response to DNA damage stimulus // cell cycle // response to radiation // phosphorylation // cytoplasmic microtubule…	not recorded // not recorded // not recorded // inferred from direct assay // inferred from electronic annotation // not recorded // inferred from mutant phenotype // not recorded // inferred from electronic annotation // not recorded // inferred from electronic annotation // not recorded // not recorded // not recorded // inferred from mutant phenotype // inferred from mutant phenotype // not re…	GO:0000785 // GO:0005622 // GO:0005634 // GO:0005730 // GO:0005737 // GO:0005794 // GO:0005795 // GO:0005813 // GO:0005856 // GO:0030425 // GO:0043025 // GO:0005634 // GO:0005634 // GO:0005634 // GO:0005730 // GO:0005730 // GO:0005730 // GO:0005737 // GO:0005737 // GO:0005737 // GO:0005795 // GO:0005795 // GO:0005813 // GO:0005813 // GO:0005815 // GO:0005795 // GO:0005813 // GO:0030425 // GO:0043…	chromatin // intracellular // nucleus // nucleolus // cytoplasm // Golgi apparatus // Golgi stack // centrosome // cytoskeleton // dendrite // neuronal cell body // nucleus // nucleus // nucleus // nucleolus // nucleolus // nucleolus // cytoplasm // cytoplasm // cytoplasm // Golgi stack // Golgi stack // centrosome // centrosome // microtubule organizing center // Golgi stack // centrosome // den…	inferred from direct assay // inferred from mutant phenotype // not recorded // not recorded // not recorded // inferred from electronic annotation // not recorded // not recorded // inferred from electronic annotation // not recorded // not recorded // inferred from electronic annotation // --- // inferred from sequence or structural similarity // inferred from electronic annotation // --- // in…	GO:0000166 // GO:0002039 // GO:0004672 // GO:0004674 // GO:0004674 // GO:0005515 // GO:0005524 // GO:0016301 // GO:0016740 // GO:0002039 // GO:0002039 // GO:0004674 // GO:0004674 // GO:0002039	nucleotide binding // p53 binding // protein kinase activity // protein serine/threonine kinase activity // protein serine/threonine kinase activity // protein binding // ATP binding // kinase activity // transferase activity // p53 binding // p53 binding // protein serine/threonine kinase activity // protein serine/threonine kinase activity // p53 binding	inferred from electronic annotation // not recorded // inferred from electronic annotation // inferred from direct assay // not recorded // inferred from physical interaction // inferred from electronic annotation // inferred from electronic annotation // inferred from electronic annotation // --- // inferred from sequence or structural similarity // inferred from electronic annotation // --- // …	---	---	---	---	---	17428766
17280054	7.74397	7.92424	7.79411	9.42153	9.23846	9.09043		7.82077	9.25014		1.42937	2.69329	0.000200926		NM_144551	Trib2	tribbles homolog 2 (Drosophila)	12|12 A1.1	NM_144551	RefSeq	Mus musculus tribbles homolog 2 (Drosophila) (Trib2), mRNA.	100	100	21	21	FALSE	Mm.491136	bladder| bone| bone marrow| brain| dorsal root ganglion| embryonic tissue| extraembryonic tissue| eye| heart| inner ear| kidney| lung| mammary gland| ovary| oviduct| pancreas| pituitary gland| skin| spinal cord| spleen| stomach| sympathetic ganglion| testis| thymus|oocyte| egg cylinder| gastrula| organogenesis| fetus| neonate| juvenile| adult	chr12	-	15791727	15816877	NM_144551	Q8K4K3	GO:0006468 // GO:0032436 // GO:0043405 // GO:0043433 // GO:0045081 // GO:0045599 // GO:0050790 // GO:0051443 // GO:0006468 // GO:0043405 // GO:0043405 // GO:0045081 // GO:0045081 // GO:1904030	protein phosphorylation // positive regulation of proteasomal ubiquitin-dependent protein catabolic process // regulation of MAP kinase activity // negative regulation of sequence-specific DNA binding transcription factor activity // negative regulation of interleukin-10 biosynthetic process // negative regulation of fat cell differentiation // regulation of catalytic activity // positive regulat…	inferred from electronic annotation // inferred from direct assay // not recorded // inferred by curator // not recorded // inferred from mutant phenotype // inferred from direct assay // inferred by curator // inferred from sequence or structural similarity // --- // inferred from sequence or structural similarity // inferred from electronic annotation // --- // inferred from electronic annotati…	GO:0005634 // GO:0005737 // GO:0005856 // GO:0005634 // GO:0005737	nucleus // cytoplasm // cytoskeleton // nucleus // cytoplasm	not recorded // inferred from electronic annotation // inferred from electronic annotation // --- // inferred from sequence or structural similarity	GO:0004672 // GO:0004860 // GO:0005524 // GO:0008134 // GO:0031434 // GO:0031625 // GO:0055106 // GO:0000166 // GO:0004672 // GO:0031434	protein kinase activity // protein kinase inhibitor activity // ATP binding // transcription factor binding // mitogen-activated protein kinase kinase binding // ubiquitin protein ligase binding // ubiquitin-protein transferase regulator activity // nucleotide binding // protein kinase activity // mitogen-activated protein kinase kinase binding	inferred from electronic annotation // inferred from electronic annotation // inferred from electronic annotation // inferred from direct assay // not recorded // inferred from direct assay // inferred from direct assay // inferred from sequence or structural similarity // inferred from sequence or structural similarity // ---	---	---	---	---	---	17280054
17252183	6.11575	6.09677	5.73197	7.7839	6.93208	7.50663		5.9815	7.40754		1.42604	2.68708	0.0070353		NM_001136062	Eno3	enolase 3, beta muscle	11 B4|11 43.21 cM	NM_001136062	RefSeq	Mus musculus enolase 3, beta muscle (Eno3), transcript variant 2, mRNA.	100	74	14	14	FALSE	Mm.251322 // Mm.491763	bone marrow| brain| embryonic tissue| eye| heart| inner ear| intestine| joint| kidney| liver| lung| mammary gland| muscle| pancreas| pineal gland| prostate| skin| spleen| stomach| testis| thymus| thyroid| tongue| morula| organogenesis| fetus| neonate| juvenile| adult // ---	chr11	+	70657202	70662513	NM_001136062	P21550	GO:0006096 // GO:0007568 // GO:0042493 // GO:0043403	glycolytic process // aging // response to drug // skeletal muscle tissue regeneration	inferred from electronic annotation // inferred from electronic annotation // inferred from electronic annotation // inferred from electronic annotation	GO:0000015 // GO:0005615 // GO:0005737 // GO:0005886 // GO:0016020 // GO:0070062 // GO:0005615 // GO:0005615 // GO:0005737 // GO:0005737 // GO:0005886 // GO:0005886 // GO:0016020 // GO:0070062 // GO:0070062	phosphopyruvate hydratase complex // extracellular space // cytoplasm // plasma membrane // membrane // extracellular exosome // extracellular space // extracellular space // cytoplasm // cytoplasm // plasma membrane // plasma membrane // membrane // extracellular exosome // extracellular exosome	inferred from electronic annotation // not recorded // not recorded // not recorded // not recorded // not recorded // inferred from electronic annotation // --- // inferred from electronic annotation // --- // inferred from electronic annotation // --- // inferred from electronic annotation // inferred from electronic annotation // ---	GO:0000287 // GO:0004634 // GO:0004634 // GO:0016829 // GO:0042803 // GO:0046872 // GO:0046982 // GO:0004634 // GO:0042803 // GO:0046982	magnesium ion binding // phosphopyruvate hydratase activity // phosphopyruvate hydratase activity // lyase activity // protein homodimerization activity // metal ion binding // protein heterodimerization activity // phosphopyruvate hydratase activity // protein homodimerization activity // protein heterodimerization activity	inferred from electronic annotation // inferred from direct assay // not recorded // inferred from electronic annotation // not recorded // inferred from electronic annotation // not recorded // inferred from electronic annotation // inferred from electronic annotation // inferred from electronic annotation	GenMAPP	Glycolysis_and_Gluconeogenesis	---	---	---	17252183
17285742	3.65069	4.51795	4.68391	5.87718	5.54541	5.70277		4.28418	5.70846		1.42427	2.68379	0.0130583		NM_175665	Hist1h2bk	histone cluster 1, H2bk	13|13 A2-A3	NM_175665	RefSeq	Mus musculus histone cluster 1, H2bk (Hist1h2bk), mRNA.	100	100	13	13	FALSE	Mm.358955	---	chr13	+	22035821	22036299	NM_175665	B2RVD5	GO:0002227 // GO:0006334 // GO:0019731 // GO:0050830 // GO:0002227 // GO:0006334 // GO:0019731 // GO:0050830	innate immune response in mucosa // nucleosome assembly // antibacterial humoral response // defense response to Gram-positive bacterium // innate immune response in mucosa // nucleosome assembly // antibacterial humoral response // defense response to Gram-positive bacterium	not recorded // not recorded // not recorded // not recorded // --- // --- // --- // ---	GO:0000786 // GO:0000788 // GO:0005615 // GO:0005634 // GO:0005694 // GO:0000788 // GO:0005615 // GO:0005634 // GO:0005634 // GO:0005654	nucleosome // nuclear nucleosome // extracellular space // nucleus // chromosome // nuclear nucleosome // extracellular space // nucleus // nucleus // nucleoplasm	inferred from electronic annotation // not recorded // not recorded // not recorded // inferred from electronic annotation // --- // --- // inferred from electronic annotation // --- // traceable author statement	GO:0003677 // GO:0046982 // GO:0003677 // GO:0003677	DNA binding // protein heterodimerization activity // DNA binding // DNA binding	not recorded // inferred from electronic annotation // --- // inferred from electronic annotation	---	---	---	---	---	17285742
17265748	6.31957	6.06652	6.07048	7.86558	7.2615	7.602		6.15219	7.57636		1.42417	2.68361	0.0018279		NM_023113	Aspa	aspartoacylase	11|11 B4	NM_023113	RefSeq	Mus musculus aspartoacylase (Aspa), mRNA.	100	100	19	19	FALSE	Mm.293574	bladder| brain| intestine| kidney| liver| lung| mammary gland| prostate| skin| spinal cord| spleen| neonate| juvenile| adult	chr11	-	73304988	73326807	NM_023113	Q8R3P0	GO:0006083 // GO:0008152 // GO:0048714 // GO:0022010 // GO:0048714	acetate metabolic process // metabolic process // positive regulation of oligodendrocyte differentiation // central nervous system myelination // positive regulation of oligodendrocyte differentiation	traceable author statement // inferred from electronic annotation // not recorded // inferred from electronic annotation // inferred from electronic annotation	GO:0005634 // GO:0005737 // GO:0005829 // GO:0070062 // GO:0005634 // GO:0005737 // GO:0005737 // GO:0070062 // GO:0070062	nucleus // cytoplasm // cytosol // extracellular exosome // nucleus // cytoplasm // cytoplasm // extracellular exosome // extracellular exosome	not recorded // not recorded // inferred from direct assay // not recorded // inferred from electronic annotation // inferred from electronic annotation // --- // inferred from electronic annotation // ---	GO:0004046 // GO:0005515 // GO:0016787 // GO:0016788 // GO:0016811 // GO:0019807 // GO:0046872	aminoacylase activity // protein binding // hydrolase activity // hydrolase activity, acting on ester bonds // hydrolase activity, acting on carbon-nitrogen (but not peptide) bonds, in linear amides // aspartoacylase activity // metal ion binding	traceable author statement // inferred from physical interaction // inferred from electronic annotation // inferred from electronic annotation // inferred from electronic annotation // inferred from electronic annotation // inferred from electronic annotation	---	---	---	---	---	17265748
17504572	2.21313	2.54609	3.47708	4.26911	3.79289	4.4223		2.74543	4.16143		1.416	2.66844	0.0286468		NM_197999	Ces2g	carboxylesterase 2G	8|8 D3	NM_197999	RefSeq	Mus musculus carboxylesterase 2G (Ces2g), mRNA.	100	100	13	13	FALSE	Mm.26580	embryonic tissue| intestine| kidney| liver| lymph node| pituitary gland| spleen| stomach| thymus| fetus| neonate| juvenile| adult	chr8	+	104961718	104969537	NM_197999	Q8R097	GO:0008150 // GO:0008152	biological_process // metabolic process	no biological data available // inferred from electronic annotation	GO:0005575 // GO:0005615	cellular_component // extracellular space	no biological data available // ---	GO:0004620 // GO:0010296 // GO:0016298 // GO:0018731 // GO:0018732 // GO:0018733 // GO:0018734 // GO:0034892 // GO:0035460 // GO:0043905 // GO:0043906 // GO:0043907 // GO:0043908 // GO:0047376 // GO:0050253 // GO:0052767 // GO:0052768 // GO:0080030 // GO:0080031 // GO:0080032 // GO:0016787 // GO:0052689	phospholipase activity // prenylcysteine methylesterase activity // lipase activity // 1-oxa-2-oxocycloheptane lactonase activity // sulfolactone hydrolase activity // 3,4-dihydrocoumarin hydrolase activity // butyrolactone hydrolase activity // endosulfan lactone lactonase activity // L-ascorbate 6-phosphate lactonase activity // Ser-tRNA(Thr) hydrolase activity // Ala-tRNA(Pro) hydrolase activi…	inferred from electronic annotation // inferred from electronic annotation // inferred from electronic annotation // inferred from electronic annotation // inferred from electronic annotation // inferred from electronic annotation // inferred from electronic annotation // inferred from electronic annotation // inferred from electronic annotation // inferred from electronic annotation // inferred …	---	---	---	---	---	17504572
17353520	3.77656	3.90729	3.80324	5.4067	5.08913	5.21213		3.82903	5.23598		1.40695	2.65177	0.000152121		NM_009860	Cdc25c	cell division cycle 25C	18 B1|18 18.71 cM	NM_009860	RefSeq	Mus musculus cell division cycle 25C (Cdc25c), mRNA.	100	100	28	28	FALSE	Mm.286602	bone marrow| brain| connective tissue| dorsal root ganglion| embryonic tissue| extraembryonic tissue| inner ear| intestine| kidney| lung| mammary gland| pancreas| salivary gland| skin| spleen| stomach| testis| thymus| cleavage| blastocyst| organogenesis| fetus| neonate| juvenile| adult	chr18	-	34732997	34751533	NM_009860	P48967	GO:0000086 // GO:0000087 // GO:0006470 // GO:0007049 // GO:0007067 // GO:0051301 // GO:0000086 // GO:0000086 // GO:0007283 // GO:0035335	G2/M transition of mitotic cell cycle // mitotic M phase // protein dephosphorylation // cell cycle // mitotic nuclear division // cell division // G2/M transition of mitotic cell cycle // G2/M transition of mitotic cell cycle // spermatogenesis // peptidyl-tyrosine dephosphorylation	not recorded // inferred from electronic annotation // inferred from electronic annotation // inferred from electronic annotation // inferred from electronic annotation // inferred from electronic annotation // inferred from electronic annotation // --- // inferred from electronic annotation // inferred from electronic annotation	GO:0005622 // GO:0005634 // GO:0005634 // GO:0005737 // GO:0048471 // GO:0005634 // GO:0005634 // GO:0048471	intracellular // nucleus // nucleus // cytoplasm // perinuclear region of cytoplasm // nucleus // nucleus // perinuclear region of cytoplasm	inferred from electronic annotation // inferred from direct assay // not recorded // inferred from direct assay // not recorded // inferred from electronic annotation // --- // inferred from electronic annotation	GO:0004721 // GO:0004725 // GO:0005515 // GO:0016787 // GO:0019901 // GO:0050699 // GO:0019901 // GO:0019901 // GO:0050699 // GO:0050699	phosphoprotein phosphatase activity // protein tyrosine phosphatase activity // protein binding // hydrolase activity // protein kinase binding // WW domain binding // protein kinase binding // protein kinase binding // WW domain binding // WW domain binding	inferred from electronic annotation // inferred from electronic annotation // inferred from physical interaction // inferred from electronic annotation // not recorded // not recorded // inferred from electronic annotation // --- // inferred from electronic annotation // ---	GenMAPP	Cell_Cycle_KEGG	---	---	---	17353520
17327035	8.47034	8.21652	8.63007	9.42229	10.0044	10.1097		8.43898	9.84548		1.40651	2.65094	0.0045851		NM_016968	Olig1	oligodendrocyte transcription factor 1	16|16 C3.3	NM_016968	RefSeq	Mus musculus oligodendrocyte transcription factor 1 (Olig1), mRNA.	100	100	25	25	FALSE	Mm.39300	brain| embryonic tissue| epididymis| liver| nasopharynx| pituitary gland| spinal cord| fetus| neonate| juvenile| adult	chr16	+	91269769	91271939	NM_016968	Q9JKN5	GO:0006351 // GO:0006355 // GO:0007275 // GO:0048663 // GO:0006355 // GO:0048663 // GO:0048709	transcription, DNA-templated // regulation of transcription, DNA-templated // multicellular organismal development // neuron fate commitment // regulation of transcription, DNA-templated // neuron fate commitment // oligodendrocyte differentiation	inferred from electronic annotation // inferred from sequence or structural similarity // inferred from electronic annotation // inferred from mutant phenotype // inferred from electronic annotation // inferred from electronic annotation // inferred from electronic annotation	GO:0005634 // GO:0005667	nucleus // transcription factor complex	inferred from electronic annotation // inferred from sequence or structural similarity	GO:0003677 // GO:0003700 // GO:0005515 // GO:0046983	DNA binding // transcription factor activity, sequence-specific DNA binding // protein binding // protein dimerization activity	inferred from electronic annotation // inferred from sequence or structural similarity // inferred from physical interaction // inferred from electronic annotation	---	---	---	---	---	17327035
17458813	5.13645	5.88199	5.10976	7.14056	6.44554	6.75484		5.37606	6.78031		1.40425	2.6468	0.0122076		NM_007472	Aqp1	aquaporin 1	6 B3|6 27.38 cM	NM_007472	RefSeq	Mus musculus aquaporin 1 (Aqp1), mRNA.	100	100	24	24	FALSE	Mm.18625	bladder| bone| bone marrow| brain| connective tissue| embryonic tissue| eye| heart| inner ear| intestine| joint| kidney| liver| lung| lymph node| mammary gland| muscle| nasopharynx| ovary| pancreas| pineal gland| salivary gland| skin| spinal cord| spleen| stomach| thymus| thyroid| uterus| vagina| organogenesis| fetus| neonate| juvenile| adult	chr6	+	55336299	55348555	NM_007472	Q02013	GO:0003094 // GO:0003097 // GO:0006182 // GO:0006810 // GO:0006813 // GO:0006833 // GO:0006833 // GO:0006833 // GO:0006833 // GO:0006884 // GO:0009992 // GO:0010592 // GO:0010634 // GO:0015670 // GO:0015696 // GO:0015793 // GO:0019233 // GO:0019725 // GO:0030104 // GO:0030185 // GO:0030335 // GO:0030950 // GO:0032940 // GO:0033363 // GO:0033554 // GO:0034644 // GO:0035377 // GO:0035378 // GO:0042…	glomerular filtration // renal water transport // cGMP biosynthetic process // transport // potassium ion transport // water transport // water transport // water transport // water transport // cell volume homeostasis // cellular water homeostasis // positive regulation of lamellipodium assembly // positive regulation of epithelial cell migration // carbon dioxide transport // ammonium transport…	inferred from mutant phenotype // not recorded // not recorded // inferred from electronic annotation // inferred from direct assay // inferred from direct assay // inferred from genetic interaction // inferred from mutant phenotype // not recorded // not recorded // not recorded // not recorded // not recorded // not recorded // not recorded // not recorded // inferred from mutant phenotype // n…	GO:0005634 // GO:0005737 // GO:0005886 // GO:0005886 // GO:0005887 // GO:0005903 // GO:0005903 // GO:0009925 // GO:0016020 // GO:0016021 // GO:0016323 // GO:0016323 // GO:0016324 // GO:0016324 // GO:0020003 // GO:0020005 // GO:0030424 // GO:0031526 // GO:0031965 // GO:0032127 // GO:0032809 // GO:0042383 // GO:0043005 // GO:0043679 // GO:0045177 // GO:0070062 // GO:0070062 // GO:0005634 // GO:0005…	nucleus // cytoplasm // plasma membrane // plasma membrane // integral component of plasma membrane // brush border // brush border // basal plasma membrane // membrane // integral component of membrane // basolateral plasma membrane // basolateral plasma membrane // apical plasma membrane // apical plasma membrane // symbiont-containing vacuole // symbiont-containing vacuole membrane // axon // …	not recorded // not recorded // inferred from direct assay // not recorded // traceable author statement // inferred from direct assay // not recorded // not recorded // inferred from direct assay // inferred from direct assay // inferred from direct assay // not recorded // inferred from direct assay // not recorded // inferred from direct assay // not recorded // inferred from direct assay // n…	GO:0005215 // GO:0005223 // GO:0005267 // GO:0005372 // GO:0005372 // GO:0008519 // GO:0015079 // GO:0015168 // GO:0015250 // GO:0015250 // GO:0015254 // GO:0022857 // GO:0030184 // GO:0035379 // GO:0046875 // GO:0005223 // GO:0005223 // GO:0005267 // GO:0005267 // GO:0005372 // GO:0008519 // GO:0008519 // GO:0015168 // GO:0015168 // GO:0015168 // GO:0015250 // GO:0015250 // GO:0015250 // GO:0015…	transporter activity // intracellular cGMP activated cation channel activity // potassium channel activity // water transmembrane transporter activity // water transmembrane transporter activity // ammonium transmembrane transporter activity // potassium ion transmembrane transporter activity // glycerol transmembrane transporter activity // water channel activity // water channel activity // gly…	inferred from electronic annotation // not recorded // not recorded // inferred from direct assay // not recorded // not recorded // inferred from direct assay // not recorded // not recorded // traceable author statement // not recorded // not recorded // not recorded // not recorded // inferred from physical interaction // --- // inferred from sequence or structural similarity // --- // inferre…	---	---	---	---	---	17458813
17391376	4.89395	5.11483	4.04791	5.87746	6.05664	6.30682		4.68557	6.08031		1.39474	2.62942	0.0160498		NM_001113179	Bub1	budding uninhibited by benzimidazoles 1 homolog (S. cerevisiae)	2 F1|2 62.1 cM	NM_001113179	RefSeq	Mus musculus budding uninhibited by benzimidazoles 1 homolog (S. cerevisiae) (Bub1), transcript variant 1, mRNA.	100	92	23	23	FALSE	Mm.2185	bone| bone marrow| brain| embryonic tissue| extraembryonic tissue| eye| heart| inner ear| kidney| lung| lymph node| mammary gland| molar| ovary| pancreas| pituitary gland| skin| spleen| testis| thymus|oocyte| cleavage| blastocyst| gastrula| organogenesis| fetus| neonate| juvenile| adult	chr2	-	127800200	127831865	NM_001113179	O08901	GO:0006468 // GO:0006915 // GO:0007049 // GO:0007059 // GO:0007063 // GO:0007067 // GO:0007094 // GO:0009790 // GO:0016310 // GO:0051301 // GO:0051983 // GO:0071173 // GO:0071173 // GO:0071174 // GO:2001244 // GO:0007059 // GO:0007063 // GO:0007063 // GO:0051983 // GO:0007063 // GO:0008283 // GO:0051983 // GO:0071173	protein phosphorylation // apoptotic process // cell cycle // chromosome segregation // regulation of sister chromatid cohesion // mitotic nuclear division // mitotic spindle assembly checkpoint // embryo development // phosphorylation // cell division // regulation of chromosome segregation // spindle assembly checkpoint // spindle assembly checkpoint // mitotic spindle checkpoint // positive re…	inferred from electronic annotation // inferred from electronic annotation // inferred from electronic annotation // inferred from mutant phenotype // not recorded // inferred from electronic annotation // inferred from electronic annotation // inferred from direct assay // inferred from electronic annotation // inferred from electronic annotation // not recorded // inferred from direct assay // …	GO:0000775 // GO:0000776 // GO:0000776 // GO:0000777 // GO:0000780 // GO:0000942 // GO:0005634 // GO:0005654 // GO:0005694 // GO:0005737 // GO:0016020 // GO:0000775 // GO:0000776 // GO:0000776 // GO:0000777 // GO:0000777 // GO:0000942 // GO:0005654 // GO:0005737 // GO:0016020 // GO:0000942 // GO:0005654 // GO:0005737 // GO:0016020	chromosome, centromeric region // kinetochore // kinetochore // condensed chromosome kinetochore // condensed nuclear chromosome, centromeric region // condensed nuclear chromosome outer kinetochore // nucleus // nucleoplasm // chromosome // cytoplasm // membrane // chromosome, centromeric region // kinetochore // kinetochore // condensed chromosome kinetochore // condensed chromosome kinetochore…	inferred from direct assay // inferred from direct assay // not recorded // not recorded // inferred from direct assay // not recorded // inferred from electronic annotation // not recorded // inferred from electronic annotation // not recorded // not recorded // inferred from electronic annotation // inferred from electronic annotation // --- // inferred from electronic annotation // --- // --- …	GO:0000166 // GO:0004672 // GO:0004674 // GO:0005524 // GO:0016301 // GO:0016740	nucleotide binding // protein kinase activity // protein serine/threonine kinase activity // ATP binding // kinase activity // transferase activity	inferred from electronic annotation // inferred from electronic annotation // inferred from electronic annotation // inferred from electronic annotation // inferred from electronic annotation // inferred from electronic annotation	GenMAPP	Cell_Cycle_KEGG	---	---	---	17391376
17258867	4.20153	4.00701	3.63748	5.11568	5.28508	5.61312		3.94867	5.33796		1.38929	2.61949	0.00325114		NM_001012273	Birc5	baculoviral IAP repeat-containing 5	11|11 E2	NM_001012273	RefSeq	Mus musculus baculoviral IAP repeat-containing 5 (Birc5), transcript variant 3, mRNA.	100	100	21	21	FALSE	Mm.8552	bone marrow| brain| connective tissue| dorsal root ganglion| embryonic tissue| extraembryonic tissue| eye| fertilized ovum| heart| inner ear| intestine| joint| kidney| liver| lung| lymph node| mammary gland| muscle| ovary| pancreas| pituitary gland| spleen| stomach| testis| thymus| tongue| uterus|oocyte| zygote| cleavage| morula| blastocyst| gastrula| organogenesis| fetus| neonate| juvenile| adult	chr11	+	117849237	117855755	NM_001012273	O70201	GO:0000086 // GO:0000226 // GO:0000910 // GO:0006351 // GO:0006355 // GO:0006468 // GO:0006915 // GO:0007049 // GO:0007059 // GO:0007067 // GO:0007346 // GO:0009790 // GO:0009966 // GO:0010466 // GO:0016567 // GO:0031503 // GO:0031536 // GO:0031577 // GO:0043066 // GO:0043066 // GO:0043066 // GO:0043154 // GO:0043524 // GO:0045787 // GO:0045892 // GO:0045931 // GO:0051301 // GO:0051303 // GO:0061…	G2/M transition of mitotic cell cycle // microtubule cytoskeleton organization // cytokinesis // transcription, DNA-templated // regulation of transcription, DNA-templated // protein phosphorylation // apoptotic process // cell cycle // chromosome segregation // mitotic nuclear division // regulation of mitotic cell cycle // embryo development // regulation of signal transduction // negative regu…	not recorded // inferred from mutant phenotype // not recorded // inferred from electronic annotation // inferred from electronic annotation // not recorded // inferred from electronic annotation // inferred from electronic annotation // inferred from electronic annotation // inferred from electronic annotation // inferred from mutant phenotype // inferred from mutant phenotype // not recorded //…	GO:0000228 // GO:0000775 // GO:0000776 // GO:0000777 // GO:0005634 // GO:0005694 // GO:0005737 // GO:0005737 // GO:0005814 // GO:0005829 // GO:0005856 // GO:0005874 // GO:0005876 // GO:0005881 // GO:0016324 // GO:0030496 // GO:0031021 // GO:0032133 // GO:0000228 // GO:0000775 // GO:0000775 // GO:0000775 // GO:0000777 // GO:0000777 // GO:0000777 // GO:0005634 // GO:0005634 // GO:0005634 // GO:0005…	nuclear chromosome // chromosome, centromeric region // kinetochore // condensed chromosome kinetochore // nucleus // chromosome // cytoplasm // cytoplasm // centriole // cytosol // cytoskeleton // microtubule // spindle microtubule // cytoplasmic microtubule // apical plasma membrane // midbody // interphase microtubule organizing center // chromosome passenger complex // nuclear chromosome // c…	not recorded // not recorded // inferred from electronic annotation // not recorded // not recorded // inferred from electronic annotation // inferred from direct assay // not recorded // not recorded // not recorded // inferred from electronic annotation // inferred from electronic annotation // not recorded // not recorded // not recorded // not recorded // not recorded // not recorded // --- /…	GO:0004842 // GO:0004869 // GO:0005515 // GO:0008017 // GO:0008270 // GO:0008536 // GO:0015631 // GO:0019899 // GO:0030414 // GO:0042802 // GO:0042803 // GO:0043027 // GO:0046872 // GO:0046982 // GO:0048037 // GO:0051087 // GO:0004842 // GO:0004869 // GO:0004869 // GO:0008017 // GO:0008017 // GO:0008270 // GO:0008270 // GO:0008536 // GO:0015631 // GO:0015631 // GO:0019899 // GO:0042802 // GO:0042…	ubiquitin-protein transferase activity // cysteine-type endopeptidase inhibitor activity // protein binding // microtubule binding // zinc ion binding // Ran GTPase binding // tubulin binding // enzyme binding // peptidase inhibitor activity // identical protein binding // protein homodimerization activity // cysteine-type endopeptidase inhibitor activity involved in apoptotic process // metal io…	not recorded // not recorded // inferred from physical interaction // not recorded // not recorded // not recorded // not recorded // not recorded // inferred from electronic annotation // not recorded // not recorded // not recorded // inferred from electronic annotation // not recorded // not recorded // not recorded // --- // --- // inferred from electronic annotation // --- // inferred from s…	GenMAPP	Apoptosis	---	---	---	17258867
17373521	6.60681	5.67847	6.20566	8.1641	6.86596	7.59553		6.16365	7.54186		1.37822	2.59947	0.0406026		NM_023850	Chst1	carbohydrate (keratan sulfate Gal-6) sulfotransferase 1	2|2 D-E1	NM_023850	RefSeq	Mus musculus carbohydrate (keratan sulfate Gal-6) sulfotransferase 1 (Chst1), mRNA.	100	100	19	19	FALSE	Mm.38021	bone marrow| brain| embryonic tissue| eye| joint| kidney| lung| mammary gland| pituitary gland| sympathetic ganglion| testis| egg cylinder| fetus| neonate| juvenile| adult	chr2	+	92599707	92615252	NM_023850	Q9EQC0	GO:0005975 // GO:0006012 // GO:0006790 // GO:0006954 // GO:0018146 // GO:0042339 // GO:0006012 // GO:0006012 // GO:0006790 // GO:0006790 // GO:0018146 // GO:0042339 // GO:0042339	carbohydrate metabolic process // galactose metabolic process // sulfur compound metabolic process // inflammatory response // keratan sulfate biosynthetic process // keratan sulfate metabolic process // galactose metabolic process // galactose metabolic process // sulfur compound metabolic process // sulfur compound metabolic process // keratan sulfate biosynthetic process // keratan sulfate met…	inferred from electronic annotation // not recorded // not recorded // inferred from electronic annotation // not recorded // not recorded // inferred from electronic annotation // --- // inferred from electronic annotation // --- // --- // inferred from electronic annotation // ---	GO:0000139 // GO:0005794 // GO:0016020 // GO:0016021 // GO:0000139 // GO:0000139 // GO:0016021 // GO:0016021	Golgi membrane // Golgi apparatus // membrane // integral component of membrane // Golgi membrane // Golgi membrane // integral component of membrane // integral component of membrane	not recorded // inferred from electronic annotation // inferred from electronic annotation // not recorded // --- // inferred from electronic annotation // --- // inferred from electronic annotation	GO:0001517 // GO:0001537 // GO:0004394 // GO:0008146 // GO:0016232 // GO:0016740 // GO:0017095 // GO:0018721 // GO:0018722 // GO:0018723 // GO:0018724 // GO:0018725 // GO:0018726 // GO:0018727 // GO:0019111 // GO:0034930 // GO:0045130 // GO:0050694 // GO:0050698 // GO:0051922 // GO:0080131 // GO:0001517 // GO:0008146 // GO:0008146 // GO:0045130 // GO:0045130	N-acetylglucosamine 6-O-sulfotransferase activity // N-acetylgalactosamine 4-O-sulfotransferase activity // heparan sulfate 2-O-sulfotransferase activity // sulfotransferase activity // HNK-1 sulfotransferase activity // transferase activity // heparan sulfate 6-O-sulfotransferase activity // trans-9R,10R-dihydrodiolphenanthrene sulfotransferase activity // 1-phenanthrol sulfotransferase activity…	not recorded // inferred from electronic annotation // inferred from electronic annotation // not recorded // inferred from electronic annotation // inferred from electronic annotation // inferred from electronic annotation // inferred from electronic annotation // inferred from electronic annotation // inferred from electronic annotation // inferred from electronic annotation // inferred from el…	---	---	---	---	---	17373521
17219848	4.78802	4.48728	3.90553	5.65397	5.65883	5.9969		4.39361	5.7699		1.37629	2.596	0.00823957		NM_012012	Exo1	exonuclease 1	1 H4|1 81.9 cM	NM_012012	RefSeq	Mus musculus exonuclease 1 (Exo1), mRNA.	100	100	27	27	FALSE	Mm.283046	bone marrow| brain| dorsal root ganglion| embryonic tissue| extraembryonic tissue| eye| fertilized ovum| heart| inner ear| kidney| liver| lung| mammary gland| ovary| pancreas| skin| stomach| testis| thymus|oocyte| unfertilized ovum| zygote| cleavage| morula| blastocyst| egg cylinder| gastrula| organogenesis| fetus| neonate| juvenile| adult	chr1	+	175880778	175911396	NM_012012	Q9QZ11	GO:0002376 // GO:0002455 // GO:0006139 // GO:0006281 // GO:0006298 // GO:0006310 // GO:0006974 // GO:0016446 // GO:0045190 // GO:0051321 // GO:0090305 // GO:0006139 // GO:0006298 // GO:0006298 // GO:0006298 // GO:0006310 // GO:0006310 // GO:0006310 // GO:0090305	immune system process // humoral immune response mediated by circulating immunoglobulin // nucleobase-containing compound metabolic process // DNA repair // mismatch repair // DNA recombination // cellular response to DNA damage stimulus // somatic hypermutation of immunoglobulin genes // isotype switching // meiotic cell cycle // nucleic acid phosphodiester bond hydrolysis // nucleobase-containi…	inferred from electronic annotation // inferred from mutant phenotype // not recorded // inferred from electronic annotation // not recorded // not recorded // inferred from electronic annotation // inferred from mutant phenotype // inferred from mutant phenotype // inferred from electronic annotation // not recorded // --- // inferred from electronic annotation // --- // inferred from sequence o…	GO:0005634 // GO:0005654 // GO:0005634 // GO:0005634 // GO:0005634 // GO:0005654 // GO:0005654	nucleus // nucleoplasm // nucleus // nucleus // nucleus // nucleoplasm // nucleoplasm	not recorded // not recorded // inferred from electronic annotation // --- // inferred from sequence or structural similarity // inferred from electronic annotation // ---	GO:0003677 // GO:0003682 // GO:0003824 // GO:0004518 // GO:0004519 // GO:0004527 // GO:0008409 // GO:0016787 // GO:0016788 // GO:0035312 // GO:0042578 // GO:0043765 // GO:0044824 // GO:0045145 // GO:0046872 // GO:0048256 // GO:0051908 // GO:0003677 // GO:0003677 // GO:0008409 // GO:0035312 // GO:0035312 // GO:0043566 // GO:0045145 // GO:0045145 // GO:0045145 // GO:0048256 // GO:0048256 // GO:0048…	DNA binding // chromatin binding // catalytic activity // nuclease activity // endonuclease activity // exonuclease activity // 5'-3' exonuclease activity // hydrolase activity // hydrolase activity, acting on ester bonds // 5'-3' exodeoxyribonuclease activity // phosphoric ester hydrolase activity // T/G mismatch-specific endonuclease activity // retroviral 3' processing activity // single-stran…	not recorded // inferred from direct assay // inferred from electronic annotation // inferred from electronic annotation // inferred from electronic annotation // inferred from electronic annotation // not recorded // inferred from electronic annotation // inferred from electronic annotation // not recorded // inferred from electronic annotation // inferred from electronic annotation // inferred …	---	---	---	---	---	17219848
17487952	3.35104	3.39003	3.24645	5.04526	4.28105	4.77294		3.32918	4.69975		1.37058	2.58574	0.00383697		NM_001039185	Ceacam1	carcinoembryonic antigen-related cell adhesion molecule 1	7 A3|7 13.84 cM	NM_001039185	RefSeq	Mus musculus carcinoembryonic antigen-related cell adhesion molecule 1 (Ceacam1), transcript variant 1, mRNA.	100	100	14	14	FALSE	Mm.322502 // Mm.439731	bladder| bone| bone marrow| embryonic tissue| eye| fertilized ovum| heart| inner ear| intestine| kidney| liver| lung| mammary gland| nasopharynx| ovary| pancreas| pituitary gland| prostate| salivary gland| spleen| stomach| thyroid| uterus| zygote| cleavage| fetus| neonate| juvenile| adult // embryonic tissue| eye| fertilized ovum| kidney| liver| lung| mammary gland| testis| zygote| juvenile| adult	chr7	-	25461702	25477625	NM_001039185	P31809	GO:0001818 // GO:0007156 // GO:0016032 // GO:0016338 // GO:0016339 // GO:0032703 // GO:0042102 // GO:0042130 // GO:0043406 // GO:0044793 // GO:0044793 // GO:0044794 // GO:0044828 // GO:0046329 // GO:0046330 // GO:0046718 // GO:0048541 // GO:0051024 // GO:0051533 // GO:0070237 // GO:2000516 // GO:2000563 // GO:2001187 // GO:0043406 // GO:0070348 // GO:2000252 // GO:2000505	negative regulation of cytokine production // homophilic cell adhesion via plasma membrane adhesion molecules // viral process // calcium-independent cell-cell adhesion via plasma membrane cell-adhesion molecules // calcium-dependent cell-cell adhesion via plasma membrane cell adhesion molecules // negative regulation of interleukin-2 production // positive regulation of T cell proliferation // n…	inferred from mutant phenotype // inferred from direct assay // inferred from electronic annotation // inferred from direct assay // inferred from direct assay // inferred from mutant phenotype // inferred from mutant phenotype // inferred from mutant phenotype // not recorded // inferred from direct assay // inferred from mutant phenotype // inferred from mutant phenotype // inferred from mutant…	GO:0005615 // GO:0005886 // GO:0009897 // GO:0016020 // GO:0016021 // GO:0031526 // GO:0060170 // GO:0070062 // GO:0005886 // GO:0016020 // GO:0016021 // GO:0016021 // GO:0070062 // GO:0009986	extracellular space // plasma membrane // external side of plasma membrane // membrane // integral component of membrane // brush border membrane // ciliary membrane // extracellular exosome // plasma membrane // membrane // integral component of membrane // integral component of membrane // extracellular exosome // cell surface	inferred from direct assay // inferred from direct assay // inferred from direct assay // inferred from direct assay // not recorded // inferred from direct assay // inferred from direct assay // not recorded // inferred from electronic annotation // inferred from electronic annotation // inferred from electronic annotation // --- // --- // inferred from direct assay	GO:0001618 // GO:0005515 // GO:0019901 // GO:0042803 // GO:0046790 // GO:0001618 // GO:0042803	virus receptor activity // protein binding // protein kinase binding // protein homodimerization activity // virion binding // virus receptor activity // protein homodimerization activity	inferred from direct assay // inferred from physical interaction // not recorded // not recorded // inferred from direct assay // inferred from electronic annotation // ---	---	---	---	---	---	17487952
17437278	4.66034	5.46848	4.55067	6.23445	6.23801	6.30633		4.89316	6.2596		1.36643	2.57833	0.00926495		NM_019438	Ncapg	non-SMC condensin I complex, subunit G	5|5 B3	NM_019438	RefSeq	Mus musculus non-SMC condensin I complex, subunit G (Ncapg), mRNA.	100	100	37	37	FALSE	Mm.32012	bone marrow| brain| embryonic tissue| eye| fertilized ovum| inner ear| lung| lymph node| mammary gland| ovary| pancreas| spleen| sympathetic ganglion| testis| thymus|oocyte| unfertilized ovum| zygote| blastocyst| egg cylinder| gastrula| organogenesis| fetus| neonate| juvenile| adult	chr5	+	45669922	45700547	NM_019438	B2RQA7	GO:0007076 // GO:0007076 // GO:0007076	mitotic chromosome condensation // mitotic chromosome condensation // mitotic chromosome condensation	not recorded // inferred from electronic annotation // ---	GO:0000793 // GO:0000796 // GO:0005737 // GO:0005737 // GO:0005813 // GO:0015629 // GO:0016020 // GO:0000796 // GO:0000796 // GO:0005737 // GO:0005813 // GO:0015629 // GO:0016020 // GO:0005737 // GO:0005813 // GO:0015629 // GO:0016020	condensed chromosome // condensin complex // cytoplasm // cytoplasm // centrosome // actin cytoskeleton // membrane // condensin complex // condensin complex // cytoplasm // centrosome // actin cytoskeleton // membrane // cytoplasm // centrosome // actin cytoskeleton // membrane	inferred from direct assay // not recorded // inferred from direct assay // not recorded // not recorded // not recorded // not recorded // inferred from electronic annotation // --- // --- // --- // --- // --- // inferred from electronic annotation // inferred from electronic annotation // inferred from electronic annotation // inferred from electronic annotation	GO:0003674	molecular_function	no biological data available	---	---	---	---	---	17437278
17311191	6.74742	6.51017	6.84014	8.09177	8.4255	7.67436		6.69924	8.06388		1.36463	2.57511	0.004615		NM_026778	Cthrc1	collagen triple helix repeat containing 1	15|15 C	NM_026778	RefSeq	Mus musculus collagen triple helix repeat containing 1 (Cthrc1), mRNA.	100	90	18	18	FALSE	Mm.41556	bone| bone marrow| brain| embryonic tissue| eye| mammary gland| ovary| pineal gland| pituitary gland| prostate| spinal cord| stomach|oocyte| organogenesis| fetus| neonate| juvenile| adult	chr15	+	39076932	39087119	NM_026778	Q9D1D6	GO:0016477 // GO:0032092 // GO:0033690 // GO:0043932 // GO:0045669 // GO:0060071 // GO:0060122 // GO:0090090 // GO:0090103 // GO:0090177 // GO:0016477 // GO:0016477	cell migration // positive regulation of protein binding // positive regulation of osteoblast proliferation // ossification involved in bone remodeling // positive regulation of osteoblast differentiation // Wnt signaling pathway, planar cell polarity pathway // inner ear receptor stereocilium organization // negative regulation of canonical Wnt signaling pathway // cochlea morphogenesis // estab…	not recorded // inferred from direct assay // inferred from mutant phenotype // inferred from mutant phenotype // inferred from mutant phenotype // inferred from mutant phenotype // inferred from genetic interaction // inferred from direct assay // inferred from genetic interaction // inferred from genetic interaction // inferred from electronic annotation // ---	GO:0005576 // GO:0005578 // GO:0005581 // GO:0005615 // GO:0005737 // GO:0005578 // GO:0005578 // GO:0005615 // GO:0005615	extracellular region // proteinaceous extracellular matrix // collagen trimer // extracellular space // cytoplasm // proteinaceous extracellular matrix // proteinaceous extracellular matrix // extracellular space // extracellular space	inferred from electronic annotation // not recorded // inferred from electronic annotation // not recorded // inferred from direct assay // inferred from electronic annotation // --- // inferred from electronic annotation // ---	GO:0005109 // GO:0005515 // GO:0017147	frizzled binding // protein binding // Wnt-protein binding	inferred from physical interaction // inferred from physical interaction // inferred from physical interaction	---	---	---	---	---	17311191
17345202	5.45894	5.32047	5.59653	7.09998	6.75874	6.55898		5.45865	6.8059		1.34725	2.54428	0.00159597		NM_001199113	Slc29a1	solute carrier family 29 (nucleoside transporters), member 1	17|17 C	NM_001199113	RefSeq	Mus musculus solute carrier family 29 (nucleoside transporters), member 1 (Slc29a1), transcript variant 1, mRNA.	100	77	24	24	FALSE	Mm.29744	adipose tissue| bladder| blood| bone| bone marrow| brain| connective tissue| dorsal root ganglion| embryonic tissue| extraembryonic tissue| eye| heart| inner ear| intestine| joint| kidney| liver| lung| lymph node| mammary gland| muscle| ovary| pancreas| pineal gland| skin| spleen| testis| thymus| thyroid| tongue| vesicular gland| blastocyst| gastrula| organogenesis| fetus| neonate| juvenile| adult	chr17	-	45585200	45599606	NM_001199113	Q9JIM1	GO:0006810 // GO:0015858 // GO:0015858 // GO:0015862 // GO:0030431 // GO:0060079 // GO:1901642 // GO:0007595 // GO:0015858 // GO:0015858 // GO:0015862 // GO:0030431 // GO:0060079 // GO:0071333 // GO:0071456 // GO:1901642 // GO:1901642	transport // nucleoside transport // nucleoside transport // uridine transport // sleep // excitatory postsynaptic potential // nucleoside transmembrane transport // lactation // nucleoside transport // nucleoside transport // uridine transport // sleep // excitatory postsynaptic potential // cellular response to glucose stimulus // cellular response to hypoxia // nucleoside transmembrane transpo…	inferred from electronic annotation // inferred from direct assay // not recorded // not recorded // not recorded // not recorded // not recorded // inferred from electronic annotation // inferred from electronic annotation // --- // inferred from electronic annotation // inferred from electronic annotation // inferred from electronic annotation // inferred from electronic annotation // inferred …	GO:0005886 // GO:0005887 // GO:0016020 // GO:0016021 // GO:0016323 // GO:0016324 // GO:0005886 // GO:0005887 // GO:0016020 // GO:0016020 // GO:0016323 // GO:0016323 // GO:0016323 // GO:0016324 // GO:0016324 // GO:0016324	plasma membrane // integral component of plasma membrane // membrane // integral component of membrane // basolateral plasma membrane // apical plasma membrane // plasma membrane // integral component of plasma membrane // membrane // membrane // basolateral plasma membrane // basolateral plasma membrane // basolateral plasma membrane // apical plasma membrane // apical plasma membrane // apical …	not recorded // inferred from sequence or structural similarity // not recorded // inferred from electronic annotation // not recorded // not recorded // inferred from electronic annotation // inferred from electronic annotation // inferred from electronic annotation // --- // inferred from electronic annotation // --- // inferred from sequence or structural similarity // inferred from electronic…	GO:0005337 // GO:0005337 // GO:0005337	nucleoside transmembrane transporter activity // nucleoside transmembrane transporter activity // nucleoside transmembrane transporter activity	inferred from direct assay // not recorded // inferred from electronic annotation	---	---	---	---	---	17345202
17406145	3.44131	3.66221	4.02972	4.33148	5.49555	5.3299		3.71108	5.05231		1.34123	2.53367	0.0289415		NM_001039195	Gria2	glutamate receptor, ionotropic, AMPA2 (alpha 2)	3 E3|3 35.5 cM	NM_001039195	RefSeq	Mus musculus glutamate receptor, ionotropic, AMPA2 (alpha 2) (Gria2), transcript variant 3, mRNA.	100	83	19	19	FALSE	Mm.220224	brain| embryonic tissue| eye| fertilized ovum| pancreas| pituitary gland| spinal cord| sympathetic ganglion| zygote| organogenesis| fetus| neonate| juvenile| adult	chr3	-	80684936	80802791	NM_001039195	P23819	GO:0001919 // GO:0006810 // GO:0006811 // GO:0007268 // GO:0007268 // GO:0031623 // GO:0034220 // GO:0035235 // GO:0035249 // GO:0045184 // GO:0050806 // GO:0051262 // GO:0051966 // GO:0034220 // GO:0035235 // GO:0035249	regulation of receptor recycling // transport // ion transport // synaptic transmission // synaptic transmission // receptor internalization // ion transmembrane transport // ionotropic glutamate receptor signaling pathway // synaptic transmission, glutamatergic // establishment of protein localization // positive regulation of synaptic transmission // protein tetramerization // regulation of syn…	not recorded // inferred from electronic annotation // inferred from electronic annotation // inferred from direct assay // not recorded // not recorded // not recorded // not recorded // not recorded // not recorded // not recorded // not recorded // not recorded // --- // --- // ---	GO:0005783 // GO:0005886 // GO:0005887 // GO:0008021 // GO:0009986 // GO:0014069 // GO:0016020 // GO:0016021 // GO:0030054 // GO:0030425 // GO:0030426 // GO:0030672 // GO:0032279 // GO:0032281 // GO:0032281 // GO:0032839 // GO:0042734 // GO:0043005 // GO:0043025 // GO:0043195 // GO:0043197 // GO:0043198 // GO:0043204 // GO:0043234 // GO:0045202 // GO:0045202 // GO:0045211 // GO:0097060 // GO:0005…	endoplasmic reticulum // plasma membrane // integral component of plasma membrane // synaptic vesicle // cell surface // postsynaptic density // membrane // integral component of membrane // cell junction // dendrite // growth cone // synaptic vesicle membrane // asymmetric synapse // AMPA glutamate receptor complex // AMPA glutamate receptor complex // dendrite cytoplasm // presynaptic membrane …	inferred from direct assay // not recorded // not recorded // inferred from direct assay // not recorded // not recorded // inferred from direct assay // inferred from electronic annotation // inferred from electronic annotation // not recorded // not recorded // not recorded // not recorded // inferred from direct assay // not recorded // not recorded // not recorded // inferred from direct assa…	GO:0004872 // GO:0004970 // GO:0004970 // GO:0004971 // GO:0005216 // GO:0005234 // GO:0005515 // GO:0015277 // GO:0019901 // GO:0030165 // GO:0042802 // GO:0004872 // GO:0004970 // GO:0004970 // GO:0004971 // GO:0004971 // GO:0005234 // GO:0015277	receptor activity // ionotropic glutamate receptor activity // ionotropic glutamate receptor activity // AMPA glutamate receptor activity // ion channel activity // extracellular-glutamate-gated ion channel activity // protein binding // kainate selective glutamate receptor activity // protein kinase binding // PDZ domain binding // identical protein binding // receptor activity // ionotropic glu…	not recorded // inferred from direct assay // not recorded // not recorded // inferred from electronic annotation // inferred from direct assay // inferred from physical interaction // not recorded // not recorded // not recorded // not recorded // inferred from electronic annotation // inferred from electronic annotation // --- // --- // inferred from sequence or structural similarity // inferre…	---	---	---	---	---	17406145
17472288	1.97571	1.76392	1.87291	3.46945	3.0816	3.06706		1.87085	3.20604		1.33519	2.52309	0.000778341		NM_207222	Lmo3	LIM domain only 3	6 G1|6 69.02 cM	NM_207222	RefSeq	Mus musculus LIM domain only 3 (Lmo3), mRNA.	100	45	10	10	FALSE	Mm.490545	bladder| brain| embryonic tissue| pituitary gland| salivary gland| spinal cord| organogenesis| fetus| neonate| juvenile| adult	chr6	-	138362918	138581968	NM_207222	Q8BZL8	GO:0006351 // GO:0006355 // GO:0045600 // GO:0035360 // GO:0070373 // GO:2000324	transcription, DNA-templated // regulation of transcription, DNA-templated // positive regulation of fat cell differentiation // positive regulation of peroxisome proliferator activated receptor signaling pathway // negative regulation of ERK1 and ERK2 cascade // positive regulation of glucocorticoid receptor signaling pathway	inferred from electronic annotation // inferred from electronic annotation // inferred from mutant phenotype // inferred from electronic annotation // inferred from electronic annotation // inferred from electronic annotation	GO:0005737	cytoplasm	inferred from electronic annotation	GO:0008270 // GO:0046872	zinc ion binding // metal ion binding	inferred from electronic annotation // inferred from electronic annotation	---	---	---	---	---	17472288
17306921	4.23891	3.94033	3.12814	5.27342	4.96004	5.0321		3.76913	5.08852		1.31939	2.49561	0.0187347		NM_019820	Cbln3	cerebellin 3 precursor protein	14 C3|14 28.19 cM	NM_019820	RefSeq	Mus musculus cerebellin 3 precursor protein (Cbln3), mRNA.	100	100	21	21	FALSE	Mm.97163	brain| embryonic tissue| intestine| juvenile| adult	chr14	-	55878920	55884256	NM_019820	Q9JHG0	GO:0008150	biological_process	no biological data available	GO:0005576 // GO:0005615 // GO:0005615 // GO:0005783 // GO:0005794 // GO:0030054 // GO:0045202 // GO:0045202	extracellular region // extracellular space // extracellular space // endoplasmic reticulum // Golgi apparatus // cell junction // synapse // synapse	inferred from electronic annotation // inferred from direct assay // inferred from genetic interaction // inferred from electronic annotation // inferred from electronic annotation // inferred from electronic annotation // inferred from direct assay // inferred from electronic annotation	GO:0005515	protein binding	inferred from physical interaction	---	---	---	---	---	17306921
17347042	5.99667	6.38088	5.41356	7.15453	7.05061	7.50061		5.93037	7.23525		1.30488	2.47063	0.0139489		NM_023294	Ndc80	NDC80 homolog, kinetochore complex component (S. cerevisiae)	17|17 E2	NM_023294	RefSeq	Mus musculus NDC80 homolog, kinetochore complex component (S. cerevisiae) (Ndc80), mRNA.	100	100	13	13	FALSE	Mm.225956	blood| bone marrow| brain| embryonic tissue| extraembryonic tissue| eye| fertilized ovum| heart| inner ear| intestine| kidney| lung| mammary gland| molar| muscle| ovary| pancreas| testis| thymus|oocyte| unfertilized ovum| zygote| cleavage| morula| blastocyst| organogenesis| fetus| neonate| juvenile| adult	chr17	-	71496100	71526857	NM_023294	Q9D0F1	GO:0000070 // GO:0000132 // GO:0007049 // GO:0007052 // GO:0007059 // GO:0007067 // GO:0008608 // GO:0051301 // GO:0051315 // GO:0000070 // GO:0000132 // GO:0000132 // GO:0007052 // GO:0007052 // GO:0007052 // GO:0007059 // GO:0007059 // GO:0007059 // GO:0008608 // GO:0008608 // GO:0051315	mitotic sister chromatid segregation // establishment of mitotic spindle orientation // cell cycle // mitotic spindle organization // chromosome segregation // mitotic nuclear division // attachment of spindle microtubules to kinetochore // cell division // attachment of mitotic spindle microtubules to kinetochore // mitotic sister chromatid segregation // establishment of mitotic spindle orienta…	not recorded // not recorded // inferred from electronic annotation // not recorded // not recorded // inferred from electronic annotation // not recorded // inferred from electronic annotation // not recorded // --- // --- // inferred from electronic annotation // --- // inferred from electronic annotation // inferred from sequence or structural similarity // inferred from electronic annotation …	GO:0000775 // GO:0000776 // GO:0000777 // GO:0000778 // GO:0000942 // GO:0005634 // GO:0005694 // GO:0016020 // GO:0031262 // GO:0000775 // GO:0000775 // GO:0000776 // GO:0000776 // GO:0000776 // GO:0000777 // GO:0000777 // GO:0000777 // GO:0000778 // GO:0000942 // GO:0000942 // GO:0005634 // GO:0005634 // GO:0016020 // GO:0016020 // GO:0031262 // GO:0031262 // GO:0031262	chromosome, centromeric region // kinetochore // condensed chromosome kinetochore // condensed nuclear chromosome kinetochore // condensed nuclear chromosome outer kinetochore // nucleus // chromosome // membrane // Ndc80 complex // chromosome, centromeric region // chromosome, centromeric region // kinetochore // kinetochore // kinetochore // condensed chromosome kinetochore // condensed chromos…	not recorded // not recorded // not recorded // not recorded // not recorded // not recorded // inferred from electronic annotation // not recorded // not recorded // inferred from electronic annotation // --- // inferred from electronic annotation // --- // inferred from sequence or structural similarity // inferred from electronic annotation // --- // inferred from sequence or structural simila…	GO:0005200 // GO:0005515 // GO:0042802 // GO:0005200 // GO:0042802 // GO:0042802	structural constituent of cytoskeleton // protein binding // identical protein binding // structural constituent of cytoskeleton // identical protein binding // identical protein binding	not recorded // inferred from physical interaction // not recorded // --- // inferred from electronic annotation // ---	---	---	---	---	---	17347042
17378827	9.8507	9.86188	9.14379	11.2471	10.9192	10.5995		9.61879	10.9219		1.30313	2.46764	0.0125353		NM_008489	Lbp	lipopolysaccharide binding protein	2 H1|2 78.72 cM	NM_008489	RefSeq	Mus musculus lipopolysaccharide binding protein (Lbp), mRNA.	100	93	28	28	FALSE	Mm.218846	bladder| blood| bone| bone marrow| brain| connective tissue| embryonic tissue| extraembryonic tissue| inner ear| joint| kidney| liver| lung| mammary gland| nasopharynx| ovary| salivary gland| spinal cord| spleen| testis| thyroid|oocyte| cleavage| organogenesis| fetus| neonate| juvenile| adult	chr2	+	158306493	158332852	NM_008489	Q61805	GO:0002232 // GO:0002281 // GO:0002281 // GO:0002376 // GO:0006810 // GO:0006869 // GO:0006953 // GO:0015920 // GO:0031663 // GO:0032490 // GO:0032496 // GO:0032496 // GO:0032720 // GO:0032722 // GO:0032755 // GO:0032757 // GO:0032760 // GO:0032760 // GO:0032760 // GO:0034145 // GO:0042535 // GO:0042742 // GO:0043032 // GO:0044130 // GO:0045087 // GO:0050829 // GO:0050829 // GO:0050830 // GO:0050…	leukocyte chemotaxis involved in inflammatory response // macrophage activation involved in immune response // macrophage activation involved in immune response // immune system process // transport // lipid transport // acute-phase response // lipopolysaccharide transport // lipopolysaccharide-mediated signaling pathway // detection of molecule of bacterial origin // response to lipopolysacchari…	inferred from mutant phenotype // inferred from direct assay // not recorded // inferred from electronic annotation // inferred from electronic annotation // inferred from electronic annotation // inferred from mutant phenotype // not recorded // not recorded // not recorded // inferred from mutant phenotype // not recorded // not recorded // inferred from mutant phenotype // not recorded // not …	GO:0005576 // GO:0005615 // GO:0005615 // GO:0009986 // GO:0009986 // GO:0070062 // GO:0005615 // GO:0005615 // GO:0009986 // GO:0009986 // GO:0070062 // GO:0070062	extracellular region // extracellular space // extracellular space // cell surface // cell surface // extracellular exosome // extracellular space // extracellular space // cell surface // cell surface // extracellular exosome // extracellular exosome	inferred from electronic annotation // inferred from direct assay // not recorded // inferred from direct assay // not recorded // not recorded // inferred from electronic annotation // --- // inferred from electronic annotation // --- // inferred from electronic annotation // ---	GO:0001530 // GO:0001530 // GO:0005102 // GO:0008289 // GO:0070891 // GO:0001530 // GO:0001530 // GO:0070891 // GO:0070891	lipopolysaccharide binding // lipopolysaccharide binding // receptor binding // lipid binding // lipoteichoic acid binding // lipopolysaccharide binding // lipopolysaccharide binding // lipoteichoic acid binding // lipoteichoic acid binding	inferred from direct assay // not recorded // inferred from direct assay // inferred from electronic annotation // not recorded // inferred from electronic annotation // --- // inferred from electronic annotation // ---	---	---	---	---	---	17378827
17254041	5.7824	4.44363	4.8673	6.84169	6.00195	6.14242		5.03111	6.32869		1.29758	2.45816	0.0516565		NM_011333	Ccl2	chemokine (C-C motif) ligand 2	11 49.82 cM|11 C-E1	NM_011333	RefSeq	Mus musculus chemokine (C-C motif) ligand 2 (Ccl2), mRNA.	100	100	16	16	FALSE	Mm.290320	blood| bone| bone marrow| brain| connective tissue| embryonic tissue| eye| intestine| joint| mammary gland| muscle| prostate| spleen| testis| thymus| organogenesis| juvenile| adult	chr11	+	82035571	82037453	NM_011333	P10148	GO:0001525 // GO:0001912 // GO:0001938 // GO:0002523 // GO:0002687 // GO:0002693 // GO:0006874 // GO:0006935 // GO:0006954 // GO:0006955 // GO:0007010 // GO:0007179 // GO:0008347 // GO:0008360 // GO:0009408 // GO:0009611 // GO:0010574 // GO:0010759 // GO:0010759 // GO:0016525 // GO:0019221 // GO:0022409 // GO:0030593 // GO:0032760 // GO:0032967 // GO:0035684 // GO:0035702 // GO:0045785 // GO:0048…	angiogenesis // positive regulation of leukocyte mediated cytotoxicity // positive regulation of endothelial cell proliferation // leukocyte migration involved in inflammatory response // positive regulation of leukocyte migration // positive regulation of cellular extravasation // cellular calcium ion homeostasis // chemotaxis // inflammatory response // immune response // cytoskeleton organizat…	traceable author statement // not recorded // not recorded // not recorded // not recorded // not recorded // not recorded // inferred from electronic annotation // inferred from electronic annotation // inferred from electronic annotation // not recorded // not recorded // not recorded // not recorded // not recorded // inferred from direct assay // inferred from mutant phenotype // inferred fro…	GO:0005576 // GO:0005615 // GO:0005615 // GO:0005737 // GO:0005791 // GO:0030139 // GO:0030425 // GO:0043025 // GO:0043204 // GO:0043679 // GO:0044299 // GO:0045202 // GO:0048471 // GO:0005615 // GO:0005737 // GO:0005791 // GO:0030139 // GO:0030425 // GO:0043025 // GO:0043204 // GO:0043679 // GO:0044299 // GO:0045202 // GO:0048471	extracellular region // extracellular space // extracellular space // cytoplasm // rough endoplasmic reticulum // endocytic vesicle // dendrite // neuronal cell body // perikaryon // axon terminus // C-fiber // synapse // perinuclear region of cytoplasm // extracellular space // cytoplasm // rough endoplasmic reticulum // endocytic vesicle // dendrite // neuronal cell body // perikaryon // axon t…	inferred from electronic annotation // inferred from direct assay // not recorded // not recorded // not recorded // not recorded // not recorded // not recorded // not recorded // not recorded // not recorded // not recorded // not recorded // inferred from electronic annotation // inferred from electronic annotation // inferred from electronic annotation // inferred from electronic annotation /…	GO:0001664 // GO:0005125 // GO:0005515 // GO:0008009 // GO:0008201 // GO:0031727 // GO:0031727 // GO:0008009 // GO:0008009 // GO:0008201 // GO:0031727	G-protein coupled receptor binding // cytokine activity // protein binding // chemokine activity // heparin binding // CCR2 chemokine receptor binding // CCR2 chemokine receptor binding // chemokine activity // chemokine activity // heparin binding // CCR2 chemokine receptor binding	inferred from direct assay // inferred from electronic annotation // inferred from physical interaction // not recorded // not recorded // inferred from physical interaction // not recorded // --- // inferred from electronic annotation // inferred from electronic annotation // inferred from electronic annotation	---	---	---	---	---	17254041
17291057	3.54386	3.66325	3.32313	4.95503	4.38624	5.0808		3.51008	4.80736		1.29728	2.45765	0.00531859		NM_178186	Hist1h2ag	histone cluster 1, H2ag	13|13 A2-A3	NM_178186	RefSeq	Mus musculus histone cluster 1, H2ag (Hist1h2ag), mRNA.	100	100	14	14	FALSE	Mm.263165	brain| embryonic tissue| eye| thymus| blastocyst| organogenesis| fetus| juvenile	chr13	-	22042477	22042949	NM_178186	P22752	GO:0006325 // GO:0006342 // GO:0008285	chromatin organization // chromatin silencing // negative regulation of cell proliferation	not recorded // not recorded // not recorded	GO:0000790 // GO:0005634 // GO:0070062 // GO:0000786 // GO:0005634 // GO:0005694	nuclear chromatin // nucleus // extracellular exosome // nucleosome // nucleus // chromosome	not recorded // not recorded // not recorded // inferred from electronic annotation // inferred from electronic annotation // inferred from electronic annotation	GO:0003677 // GO:0003677 // GO:0046982	DNA binding // DNA binding // protein heterodimerization activity	not recorded // inferred from electronic annotation // inferred from electronic annotation	---	---	---	---	---	17291057
17431853	3.04752	3.0388	2.94243	4.07719	4.64754	4.18124		3.00958	4.30199		1.2924	2.44936	0.00193401		NM_021358	Htr6	5-hydroxytryptamine (serotonin) receptor 6	4 D3|4 70.57 cM	NM_021358	RefSeq	Mus musculus 5-hydroxytryptamine (serotonin) receptor 6 (Htr6), mRNA.	100	47	8	8	FALSE	Mm.291096	---	chr4	-	139061108	139075570	NM_021358	Q9R1C8	GO:0007165 // GO:0007186 // GO:0007187 // GO:0007210 // GO:0007612 // GO:0014050 // GO:0014053 // GO:0014054 // GO:0014058 // GO:0021795 // GO:0032008 // GO:0032008 // GO:0033603 // GO:0060291 // GO:0007210 // GO:0032008 // GO:0032008	signal transduction // G-protein coupled receptor signaling pathway // G-protein coupled receptor signaling pathway, coupled to cyclic nucleotide second messenger // serotonin receptor signaling pathway // learning // negative regulation of glutamate secretion // negative regulation of gamma-aminobutyric acid secretion // positive regulation of gamma-aminobutyric acid secretion // negative regula…	inferred from electronic annotation // inferred from electronic annotation // not recorded // not recorded // not recorded // not recorded // not recorded // not recorded // not recorded // inferred from mutant phenotype // inferred from direct assay // not recorded // not recorded // not recorded // inferred from electronic annotation // inferred from electronic annotation // ---	GO:0005886 // GO:0005929 // GO:0016020 // GO:0016021 // GO:0030425 // GO:0005886	plasma membrane // cilium // membrane // integral component of membrane // dendrite // plasma membrane	not recorded // inferred from direct assay // inferred from electronic annotation // inferred from electronic annotation // not recorded // inferred from electronic annotation	GO:0004871 // GO:0004930 // GO:0004993 // GO:0005515 // GO:0004993	signal transducer activity // G-protein coupled receptor activity // serotonin receptor activity // protein binding // serotonin receptor activity	inferred from electronic annotation // inferred from electronic annotation // not recorded // inferred from physical interaction // inferred from electronic annotation	GenMAPP // GenMAPP	GPCRDB_Class_A_Rhodopsin-like // Monoamine_GPCRs	---	---	---	17431853
17379260	3.22192	3.0578	2.90865	4.38081	4.69231	3.98642		3.06279	4.35318		1.29039	2.44594	0.00445967		NM_001099331	R3hdml	R3H domain containing-like	2|2 H3	NM_001099331	RefSeq	Mus musculus R3H domain containing-like (R3hdml), mRNA.	100	100	23	23	FALSE	Mm.442535	eye| intestine| lung| neonate| adult	chr2	+	163492318	163502612	NM_001099331	A2A5I3	GO:0010466 // GO:0008150	negative regulation of peptidase activity // biological_process	inferred from electronic annotation // no biological data available	GO:0005576 // GO:0005575	extracellular region // cellular_component	inferred from electronic annotation // no biological data available	GO:0030414 // GO:0003674	peptidase inhibitor activity // molecular_function	inferred from electronic annotation // no biological data available	---	---	---	---	---	17379260
17395016	4.94511	4.79775	4.85478	6.11786	6.03274	6.31639		4.86588	6.15566		1.28979	2.44492	0.000165884		NM_001291185	Aurka	aurora kinase A	2 H3|2 94.84 cM	NM_001291185	RefSeq	Mus musculus aurora kinase A (Aurka), transcript variant 2, mRNA.	100	93	27	27	FALSE	Mm.249363	adipose tissue| blood| bone| bone marrow| brain| embryonic tissue| extraembryonic tissue| fertilized ovum| heart| inner ear| intestine| joint| kidney| liver| lung| lymph node| mammary gland| muscle| ovary| pancreas| skin| spinal cord| spleen| stomach| testis| thymus| tongue|oocyte| unfertilized ovum| zygote| cleavage| morula| blastocyst| egg cylinder| gastrula| organogenesis| fetus| neonate| juve…	chr2	-	172356190	172370535	NM_001291185	P97477	GO:0000212 // GO:0000226 // GO:0000278 // GO:0006468 // GO:0006468 // GO:0007049 // GO:0007052 // GO:0007057 // GO:0007067 // GO:0007100 // GO:0007100 // GO:0007126 // GO:0009948 // GO:0016310 // GO:0030030 // GO:0031647 // GO:0032091 // GO:0032436 // GO:0032465 // GO:0043066 // GO:0043146 // GO:0051297 // GO:0051301 // GO:0051321 // GO:0051642 // GO:0071539 // GO:0090233 // GO:1900195 // GO:1990…	meiotic spindle organization // microtubule cytoskeleton organization // mitotic cell cycle // protein phosphorylation // protein phosphorylation // cell cycle // mitotic spindle organization // spindle assembly involved in female meiosis I // mitotic nuclear division // mitotic centrosome separation // mitotic centrosome separation // meiotic nuclear division // anterior/posterior axis specifica…	inferred from mutant phenotype // inferred from genetic interaction // inferred from mutant phenotype // inferred from genetic interaction // not recorded // inferred from electronic annotation // inferred from mutant phenotype // inferred from mutant phenotype // inferred from mutant phenotype // inferred from genetic interaction // inferred from mutant phenotype // inferred from mutant phenotyp…	GO:0000780 // GO:0005634 // GO:0005737 // GO:0005813 // GO:0005813 // GO:0005815 // GO:0005819 // GO:0005856 // GO:0005874 // GO:0005876 // GO:0015630 // GO:0031616 // GO:0032133 // GO:0042585 // GO:0043203 // GO:0045120 // GO:0048471 // GO:0051233 // GO:0072686 // GO:0072687 // GO:0000780 // GO:0000922 // GO:0005634 // GO:0005634 // GO:0005813 // GO:0005813 // GO:0005814 // GO:0005815 // GO:0005…	condensed nuclear chromosome, centromeric region // nucleus // cytoplasm // centrosome // centrosome // microtubule organizing center // spindle // cytoskeleton // microtubule // spindle microtubule // microtubule cytoskeleton // spindle pole centrosome // chromosome passenger complex // germinal vesicle // axon hillock // pronucleus // perinuclear region of cytoplasm // spindle midzone // mitoti…	not recorded // not recorded // inferred from electronic annotation // inferred from direct assay // not recorded // inferred from genetic interaction // not recorded // inferred from electronic annotation // inferred from electronic annotation // not recorded // not recorded // not recorded // not recorded // inferred from direct assay // inferred from direct assay // inferred from direct assay …	GO:0000166 // GO:0004672 // GO:0004672 // GO:0004674 // GO:0004712 // GO:0005515 // GO:0005524 // GO:0016301 // GO:0016740 // GO:0019901 // GO:0031625 // GO:0035174 // GO:0004672 // GO:0004672 // GO:0004672 // GO:0004674 // GO:0004674 // GO:0004712 // GO:0019901 // GO:0019901	nucleotide binding // protein kinase activity // protein kinase activity // protein serine/threonine kinase activity // protein serine/threonine/tyrosine kinase activity // protein binding // ATP binding // kinase activity // transferase activity // protein kinase binding // ubiquitin protein ligase binding // histone serine kinase activity // protein kinase activity // protein kinase activity //…	inferred from electronic annotation // inferred from direct assay // not recorded // not recorded // not recorded // inferred from physical interaction // inferred from electronic annotation // inferred from electronic annotation // inferred from electronic annotation // not recorded // inferred from physical interaction // inferred from mutant phenotype // inferred from electronic annotation // …	---	---	---	---	---	17395016
17371941	3.74345	3.94291	3.69101	4.94095	5.12934	5.15307		3.79245	5.07445		1.282	2.43176	0.000230052		NM_025866	Cdca7	cell division cycle associated 7	2|2 C3	NM_025866	RefSeq	Mus musculus cell division cycle associated 7 (Cdca7), mRNA.	100	73	16	16	FALSE	Mm.270676	bladder| bone| bone marrow| brain| connective tissue| dorsal root ganglion| embryonic tissue| extraembryonic tissue| eye| heart| inner ear| intestine| kidney| liver| lung| lymph node| mammary gland| ovary| pancreas| salivary gland| skin| spinal cord| spleen| testis| thymus| tongue| vagina| unfertilized ovum| morula| blastocyst| egg cylinder| gastrula| organogenesis| fetus| neonate| juvenile| adult	chr2	+	72476159	72486893	NM_025866	Q9D0M2	GO:0006351 // GO:0006355 // GO:0006915 // GO:0042127 // GO:0042127 // GO:0042127	transcription, DNA-templated // regulation of transcription, DNA-templated // apoptotic process // regulation of cell proliferation // regulation of cell proliferation // regulation of cell proliferation	inferred from electronic annotation // inferred from electronic annotation // inferred from electronic annotation // not recorded // inferred from electronic annotation // ---	GO:0005634 // GO:0005654 // GO:0005737 // GO:0005634 // GO:0005634 // GO:0005654 // GO:0005654 // GO:0005737 // GO:0005737	nucleus // nucleoplasm // cytoplasm // nucleus // nucleus // nucleoplasm // nucleoplasm // cytoplasm // cytoplasm	not recorded // not recorded // not recorded // inferred from electronic annotation // --- // inferred from electronic annotation // --- // inferred from electronic annotation // ---	GO:0003674	molecular_function	no biological data available	---	---	---	---	---	17371941
17450434	3.4144	3.43345	2.7818	3.95932	4.65182	4.8237		3.20988	4.47828		1.2684	2.40893	0.0202968		NM_029509	Gbp8	guanylate-binding protein 8	5|5 E5	NM_029509	RefSeq	Mus musculus guanylate-binding protein 8 (Gbp8), mRNA.	100	100	9	9	FALSE	Mm.458519	blood| bone marrow| embryonic tissue| lung| lymph node| mammary gland| spleen| thymus| cleavage| neonate| juvenile| adult	chr5	-	105014153	105053561	NM_029509	Q2V6D6	GO:0071346 // GO:0008152	cellular response to interferon-gamma // metabolic process	inferred from direct assay // inferred from electronic annotation	GO:0005575	cellular_component	no biological data available	GO:0000166 // GO:0003674 // GO:0003924 // GO:0005525	nucleotide binding // molecular_function // GTPase activity // GTP binding	inferred from electronic annotation // no biological data available // inferred from electronic annotation // inferred from electronic annotation	---	---	---	---	---	17450434
17376908	5.31711	5.14364	6.00538	6.70008	6.69648	6.86888		5.48871	6.75515		1.26644	2.40567	0.00927993		NM_001276489	Ism1	isthmin 1 homolog (zebrafish)	2|2 F3	NM_001276489	RefSeq	Mus musculus isthmin 1 homolog (zebrafish) (Ism1), mRNA.	100	100	29	29	FALSE	Mm.41113	adrenal gland| brain| embryonic tissue| extraembryonic tissue| eye| heart| kidney| lung| mammary gland| ovary| pineal gland| salivary gland| skin| stomach| vagina| organogenesis| fetus| neonate| juvenile| adult	chr2	+	139678178	139758581	NM_001276489	V9GXR4	GO:0016525	negative regulation of angiogenesis	inferred from direct assay	GO:0005576	extracellular region	inferred from electronic annotation	---	---	---	---	---	---	---	---	17376908
17238325	4.11891	4.44916	3.79325	5.44935	5.38592	5.32161		4.12044	5.38563		1.26519	2.40358	0.00279516		NM_001136082	Timeless	timeless circadian clock 1	10 D3|10 76.49 cM	NM_001136082	RefSeq	Mus musculus timeless circadian clock 1 (Timeless), transcript variant 1, mRNA.	100	97	28	28	FALSE	Mm.6458	bone| bone marrow| brain| embryonic tissue| extraembryonic tissue| eye| fertilized ovum| heart| inner ear| joint| liver| lung| lymph node| mammary gland| nasopharynx| ovary| pancreas| salivary gland| skin| spleen| stomach| testis| thymus|oocyte| unfertilized ovum| zygote| cleavage| morula| blastocyst| gastrula| organogenesis| fetus| neonate| juvenile| adult	chr10	+	128232063	128252941	NM_001136082	Q9R1X4	GO:0000122 // GO:0001658 // GO:0001822 // GO:0006351 // GO:0006355 // GO:0006974 // GO:0007049 // GO:0007067 // GO:0007275 // GO:0009790 // GO:0030324 // GO:0042752 // GO:0042752 // GO:0042753 // GO:0044770 // GO:0045892 // GO:0048511 // GO:0048754 // GO:0051301 // GO:0001658 // GO:0002009 // GO:0006974 // GO:0007623 // GO:0042752 // GO:0042752 // GO:0044770 // GO:0044770 // GO:0045892 // GO:0045…	negative regulation of transcription from RNA polymerase II promoter // branching involved in ureteric bud morphogenesis // kidney development // transcription, DNA-templated // regulation of transcription, DNA-templated // cellular response to DNA damage stimulus // cell cycle // mitotic nuclear division // multicellular organismal development // embryo development // lung development // regulat…	inferred from direct assay // not recorded // not recorded // inferred from electronic annotation // inferred from electronic annotation // inferred from mutant phenotype // inferred from electronic annotation // inferred from electronic annotation // inferred from electronic annotation // inferred from mutant phenotype // inferred from mutant phenotype // inferred from mutant phenotype // not re…	GO:0000790 // GO:0005634 // GO:0005634 // GO:0005730 // GO:0015630 // GO:0000790 // GO:0000790 // GO:0005634 // GO:0005634 // GO:0005730 // GO:0005730 // GO:0015630 // GO:0015630	nuclear chromatin // nucleus // nucleus // nucleolus // microtubule cytoskeleton // nuclear chromatin // nuclear chromatin // nucleus // nucleus // nucleolus // nucleolus // microtubule cytoskeleton // microtubule cytoskeleton	not recorded // inferred from direct assay // not recorded // not recorded // not recorded // inferred from electronic annotation // --- // inferred from electronic annotation // --- // inferred from electronic annotation // --- // inferred from electronic annotation // ---	GO:0005515 // GO:0042803 // GO:0046982	protein binding // protein homodimerization activity // protein heterodimerization activity	inferred from physical interaction // inferred from direct assay // inferred from direct assay	---	---	---	---	---	17238325
17454977	6.89419	6.46489	5.64034	8.41147	7.12131	7.25892		6.33314	7.59724		1.2641	2.40177	0.0831493		NM_025833	Baiap2l1	BAI1-associated protein 2-like 1	5|5 G2	NM_025833	RefSeq	Mus musculus BAI1-associated protein 2-like 1 (Baiap2l1), mRNA.	100	94	29	29	FALSE	Mm.18814	bladder| blood| bone marrow| connective tissue| embryonic tissue| extraembryonic tissue| eye| fertilized ovum| inner ear| intestine| kidney| liver| lung| mammary gland| muscle| nasopharynx| ovary| pancreas| salivary gland| skin| stomach| testis| thymus| thyroid|oocyte| zygote| cleavage| morula| blastocyst| gastrula| organogenesis| fetus| neonate| juvenile| adult	chr5	-	144264525	144358112	NM_025833	Q9DBJ3	GO:0007009 // GO:0008286 // GO:0009617 // GO:0030833 // GO:0030838 // GO:0046626 // GO:0051017 // GO:0051764 // GO:2000251 // GO:0008286 // GO:0009617 // GO:0009617 // GO:0009617 // GO:0030838 // GO:0030838 // GO:0030838 // GO:0051017 // GO:0051764 // GO:2000251 // GO:2000251 // GO:2000251	plasma membrane organization // insulin receptor signaling pathway // response to bacterium // regulation of actin filament polymerization // positive regulation of actin filament polymerization // regulation of insulin receptor signaling pathway // actin filament bundle assembly // actin crosslink formation // positive regulation of actin cytoskeleton reorganization // insulin receptor signaling…	inferred from electronic annotation // not recorded // not recorded // inferred from electronic annotation // not recorded // inferred from electronic annotation // not recorded // not recorded // not recorded // --- // inferred from electronic annotation // --- // inferred from sequence or structural similarity // --- // inferred from electronic annotation // inferred from sequence or structural…	GO:0005654 // GO:0005737 // GO:0005829 // GO:0005856 // GO:0005886 // GO:0015629 // GO:0070062 // GO:0005654 // GO:0005654 // GO:0005737 // GO:0005737 // GO:0005829 // GO:0005829 // GO:0005829 // GO:0005886 // GO:0005886 // GO:0015629 // GO:0015629 // GO:0015629 // GO:0070062 // GO:0070062	nucleoplasm // cytoplasm // cytosol // cytoskeleton // plasma membrane // actin cytoskeleton // extracellular exosome // nucleoplasm // nucleoplasm // cytoplasm // cytoplasm // cytosol // cytosol // cytosol // plasma membrane // plasma membrane // actin cytoskeleton // actin cytoskeleton // actin cytoskeleton // extracellular exosome // extracellular exosome	not recorded // not recorded // not recorded // inferred from electronic annotation // not recorded // not recorded // not recorded // --- // inferred from electronic annotation // inferred from electronic annotation // --- // --- // inferred from electronic annotation // inferred from sequence or structural similarity // inferred from electronic annotation // --- // --- // inferred from electron…	GO:0003779 // GO:0008093 // GO:0070064 // GO:0008093 // GO:0070064 // GO:0070064 // GO:0070064	actin binding // cytoskeletal adaptor activity // proline-rich region binding // cytoskeletal adaptor activity // proline-rich region binding // proline-rich region binding // proline-rich region binding	inferred from electronic annotation // not recorded // not recorded // --- // inferred from electronic annotation // --- // inferred from sequence or structural similarity	---	---	---	---	---	17454977
17327950	4.79265	4.88197	4.39498	6.33428	5.87207	5.64759		4.68987	5.95131		1.26145	2.39736	0.00741141		NM_001033220	AU021092	expressed sequence AU021092	16|16 A1	NM_001033220	RefSeq	Mus musculus expressed sequence AU021092 (AU021092), mRNA.	100	100	22	22	FALSE	Mm.325639	brain| embryonic tissue| inner ear| intestine| kidney| lung| mammary gland| olfactory mucosa| ovary| skin| spleen| stomach| testis| thyroid| cleavage| morula| blastocyst| fetus| neonate| juvenile| adult	chr16	-	5211819	5222299	NM_001033220	Q3UST5	GO:0008150	biological_process	no biological data available	GO:0005576 // GO:0005829 // GO:0016020 // GO:0070062 // GO:0005829 // GO:0005829 // GO:0016020 // GO:0016020 // GO:0070062 // GO:0070062	extracellular region // cytosol // membrane // extracellular exosome // cytosol // cytosol // membrane // membrane // extracellular exosome // extracellular exosome	inferred from electronic annotation // not recorded // not recorded // not recorded // inferred from electronic annotation // --- // inferred from electronic annotation // --- // inferred from electronic annotation // ---	GO:0042803 // GO:0042803 // GO:0042803	protein homodimerization activity // protein homodimerization activity // protein homodimerization activity	not recorded // inferred from electronic annotation // ---	---	---	---	---	---	17327950
17392255	5.6641	5.55963	5.82616	7.06156	6.67555	7.09442		5.6833	6.94384		1.26054	2.39586	0.00125074		NM_001172160	Flrt3	fibronectin leucine rich transmembrane protein 3	2|2 F3	NM_001172160	RefSeq	Mus musculus fibronectin leucine rich transmembrane protein 3 (Flrt3), transcript variant 1, mRNA.	100	71	15	15	FALSE	Mm.426781	brain| dorsal root ganglion| embryonic tissue| eye| heart| inner ear| intestine| kidney| lung| mammary gland| ovary| pancreas| prostate| skin| spinal cord| spleen| testis| blastocyst| gastrula| organogenesis| fetus| neonate| juvenile| adult	chr2	-	140650914	140671476	NM_001172160	Q8BGT1	GO:0003345 // GO:0007155 // GO:0007275 // GO:0007411 // GO:0007411 // GO:0007416 // GO:0007507 // GO:0008543 // GO:0031175 // GO:0031175 // GO:0048598 // GO:0048678 // GO:0051965 // GO:0060322 // GO:0098609 // GO:0098609 // GO:1990138 // GO:0007411 // GO:0007411 // GO:0031175 // GO:0048678 // GO:0050919 // GO:0098609 // GO:1990138 // GO:1990138	proepicardium cell migration involved in pericardium morphogenesis // cell adhesion // multicellular organismal development // axon guidance // axon guidance // synapse assembly // heart development // fibroblast growth factor receptor signaling pathway // neuron projection development // neuron projection development // embryonic morphogenesis // response to axon injury // positive regulation of…	inferred from mutant phenotype // inferred from electronic annotation // inferred from electronic annotation // inferred from mutant phenotype // not recorded // inferred from mutant phenotype // inferred from mutant phenotype // inferred from mutant phenotype // inferred from mutant phenotype // not recorded // inferred from mutant phenotype // not recorded // inferred from direct assay // infer…	GO:0005576 // GO:0005615 // GO:0005783 // GO:0005886 // GO:0005887 // GO:0005887 // GO:0005911 // GO:0005925 // GO:0016020 // GO:0016021 // GO:0030054 // GO:0042995 // GO:0043679 // GO:0044295 // GO:0097060 // GO:0005789 // GO:0005887 // GO:0005925 // GO:0030424 // GO:0043679 // GO:0097060	extracellular region // extracellular space // endoplasmic reticulum // plasma membrane // integral component of plasma membrane // integral component of plasma membrane // cell-cell junction // focal adhesion // membrane // integral component of membrane // cell junction // cell projection // axon terminus // axonal growth cone // synaptic membrane // endoplasmic reticulum membrane // integral c…	inferred from electronic annotation // inferred from direct assay // inferred from electronic annotation // inferred from electronic annotation // inferred from direct assay // not recorded // inferred from direct assay // inferred from direct assay // inferred from electronic annotation // inferred from electronic annotation // inferred from electronic annotation // inferred from electronic anno…	GO:0005104 // GO:0005515 // GO:0042803 // GO:0045499 // GO:0042803	fibroblast growth factor receptor binding // protein binding // protein homodimerization activity // chemorepellent activity // protein homodimerization activity	inferred from physical interaction // inferred from physical interaction // not recorded // inferred from direct assay // ---	---	---	---	---	---	17392255
17431350	6.71106	6.81806	6.72272	8.27497	7.60618	8.14308		6.75061	8.00808		1.25746	2.39075	0.00373078		NM_145554	Ldlrap1	low density lipoprotein receptor adaptor protein 1	4|4 D3	NM_145554	RefSeq	Mus musculus low density lipoprotein receptor adaptor protein 1 (Ldlrap1), mRNA.	100	92	22	22	FALSE	Mm.482148	adrenal gland| bone| bone marrow| brain| embryonic tissue| extraembryonic tissue| eye| inner ear| intestine| joint| kidney| liver| lung| mammary gland| molar| nasopharynx| salivary gland| skin| stomach| thymus| uterus| vagina| cleavage| blastocyst| gastrula| organogenesis| fetus| neonate| juvenile| adult	chr4	-	134744735	134768024	NM_145554	Q8C142	GO:0006629 // GO:0006897 // GO:0006898 // GO:0008202 // GO:0008203 // GO:0009967 // GO:0031623 // GO:0042632 // GO:0042632 // GO:0042982 // GO:0043393 // GO:0048260 // GO:0090003 // GO:0090118 // GO:0006898 // GO:0006898 // GO:0009967 // GO:0009967 // GO:0031623 // GO:0031623 // GO:0042632 // GO:0042632 // GO:0042982 // GO:0042982 // GO:0043393 // GO:0043393 // GO:0048260 // GO:0048260 // GO:0048…	lipid metabolic process // endocytosis // receptor-mediated endocytosis // steroid metabolic process // cholesterol metabolic process // positive regulation of signal transduction // receptor internalization // cholesterol homeostasis // cholesterol homeostasis // amyloid precursor protein metabolic process // regulation of protein binding // positive regulation of receptor-mediated endocytosis /…	inferred from electronic annotation // inferred from electronic annotation // not recorded // inferred from electronic annotation // inferred from electronic annotation // not recorded // not recorded // inferred from mutant phenotype // not recorded // not recorded // not recorded // not recorded // not recorded // not recorded // inferred from electronic annotation // --- // inferred from elect…	GO:0005623 // GO:0005737 // GO:0005769 // GO:0005769 // GO:0005829 // GO:0005883 // GO:0009898 // GO:0009925 // GO:0030121 // GO:0030122 // GO:0030424 // GO:0055037 // GO:0005737 // GO:0005769 // GO:0005769 // GO:0005829 // GO:0005829 // GO:0005829 // GO:0009898 // GO:0009898 // GO:0009925 // GO:0009925 // GO:0009925 // GO:0030121 // GO:0030121 // GO:0030121 // GO:0030122 // GO:0030122 // GO:0030…	cell // cytoplasm // early endosome // early endosome // cytosol // neurofilament // cytoplasmic side of plasma membrane // basal plasma membrane // AP-1 adaptor complex // AP-2 adaptor complex // axon // recycling endosome // cytoplasm // early endosome // early endosome // cytosol // cytosol // cytosol // cytoplasmic side of plasma membrane // cytoplasmic side of plasma membrane // basal plasma…	not recorded // inferred from direct assay // inferred from direct assay // not recorded // not recorded // inferred from direct assay // not recorded // not recorded // not recorded // not recorded // not recorded // not recorded // inferred from electronic annotation // inferred from electronic annotation // --- // inferred from electronic annotation // --- // inferred from sequence or structur…	GO:0001540 // GO:0001540 // GO:0001784 // GO:0005102 // GO:0005515 // GO:0005546 // GO:0030159 // GO:0030276 // GO:0035591 // GO:0035612 // GO:0035615 // GO:0050750 // GO:0001540 // GO:0001540 // GO:0001784 // GO:0001784 // GO:0001784 // GO:0005102 // GO:0005546 // GO:0005546 // GO:0030159 // GO:0030159 // GO:0030276 // GO:0030276 // GO:0030276 // GO:0035591 // GO:0035591 // GO:0035612 // GO:0035…	beta-amyloid binding // beta-amyloid binding // phosphotyrosine binding // receptor binding // protein binding // phosphatidylinositol-4,5-bisphosphate binding // receptor signaling complex scaffold activity // clathrin binding // signaling adaptor activity // AP-2 adaptor complex binding // clathrin adaptor activity // low-density lipoprotein particle receptor binding // beta-amyloid binding // …	inferred from physical interaction // not recorded // not recorded // not recorded // inferred from physical interaction // not recorded // not recorded // not recorded // not recorded // not recorded // not recorded // not recorded // inferred from electronic annotation // --- // inferred from electronic annotation // --- // inferred from sequence or structural similarity // --- // inferred from…	---	---	---	---	---	17431350
17444016	3.37525	3.75413	3.03705	4.83534	4.56431	4.49993		3.38881	4.63319		1.24439	2.36918	0.00576058		NM_029771	Gper1	G protein-coupled estrogen receptor 1	5|5 G1	NM_029771	RefSeq	Mus musculus G protein-coupled estrogen receptor 1 (Gper1), mRNA.	100	100	21	21	FALSE	Mm.389706	brain| embryonic tissue| joint| kidney| mammary gland| pituitary gland| spinal cord| testis| thymus| gastrula| fetus| juvenile| adult	chr5	+	139423151	139427800	NM_029771	Q8BMP4	GO:0001934 // GO:0001934 // GO:0002376 // GO:0002695 // GO:0006915 // GO:0006954 // GO:0007049 // GO:0007165 // GO:0007186 // GO:0007204 // GO:0007399 // GO:0008284 // GO:0008285 // GO:0010579 // GO:0010628 // GO:0010629 // GO:0014068 // GO:0030154 // GO:0030263 // GO:0030264 // GO:0030335 // GO:0030518 // GO:0030819 // GO:0030819 // GO:0031959 // GO:0032024 // GO:0032962 // GO:0043065 // GO:0043…	positive regulation of protein phosphorylation // positive regulation of protein phosphorylation // immune system process // negative regulation of leukocyte activation // apoptotic process // inflammatory response // cell cycle // signal transduction // G-protein coupled receptor signaling pathway // positive regulation of cytosolic calcium ion concentration // nervous system development // posi…	inferred from direct assay // not recorded // inferred from electronic annotation // not recorded // inferred from electronic annotation // inferred from electronic annotation // inferred from electronic annotation // inferred from electronic annotation // inferred from electronic annotation // inferred from direct assay // inferred from electronic annotation // not recorded // not recorded // no…	GO:0005622 // GO:0005634 // GO:0005635 // GO:0005737 // GO:0005737 // GO:0005739 // GO:0005768 // GO:0005769 // GO:0005783 // GO:0005794 // GO:0005802 // GO:0005856 // GO:0005886 // GO:0005886 // GO:0014069 // GO:0016020 // GO:0016021 // GO:0030054 // GO:0030424 // GO:0030425 // GO:0030659 // GO:0031410 // GO:0031966 // GO:0032591 // GO:0042734 // GO:0042995 // GO:0043198 // GO:0043679 // GO:0044…	intracellular // nucleus // nuclear envelope // cytoplasm // cytoplasm // mitochondrion // endosome // early endosome // endoplasmic reticulum // Golgi apparatus // trans-Golgi network // cytoskeleton // plasma membrane // plasma membrane // postsynaptic density // membrane // integral component of membrane // cell junction // axon // dendrite // cytoplasmic vesicle membrane // cytoplasmic vesicl…	inferred from direct assay // not recorded // not recorded // inferred from direct assay // not recorded // inferred from electronic annotation // inferred from electronic annotation // not recorded // not recorded // not recorded // not recorded // inferred from electronic annotation // inferred from direct assay // not recorded // not recorded // inferred from electronic annotation // inferred …	GO:0003682 // GO:0003707 // GO:0004871 // GO:0004930 // GO:0005496 // GO:0008144 // GO:0017082 // GO:0030284 // GO:0030284 // GO:0042562 // GO:0003682 // GO:0003682 // GO:0003707 // GO:0004930 // GO:0005496 // GO:0005496 // GO:0005496 // GO:0008144 // GO:0017082 // GO:0030284 // GO:0030284 // GO:0030284 // GO:0042562 // GO:1990239	chromatin binding // steroid hormone receptor activity // signal transducer activity // G-protein coupled receptor activity // steroid binding // drug binding // mineralocorticoid receptor activity // estrogen receptor activity // estrogen receptor activity // hormone binding // chromatin binding // chromatin binding // steroid hormone receptor activity // G-protein coupled receptor activity // s…	not recorded // not recorded // inferred from electronic annotation // inferred from electronic annotation // not recorded // not recorded // not recorded // inferred from direct assay // not recorded // not recorded // inferred from electronic annotation // --- // inferred from electronic annotation // --- // inferred from electronic annotation // --- // inferred from sequence or structural simi…	GenMAPP	GPCRDB_Class_A_Rhodopsin-like	---	---	---	17444016
17353650	4.93561	4.9022	4.90699	6.64078	5.98788	5.83682		4.91493	6.15516		1.24023	2.36236	0.00737038		NM_001033141	Ecscr	endothelial cell surface expressed chemotaxis and apoptosis regulator	18|18 B2	NM_001033141	RefSeq	Mus musculus endothelial cell surface expressed chemotaxis and apoptosis regulator (Ecscr), mRNA.	100	81	22	22	FALSE	Mm.329362	bone marrow| brain| connective tissue| embryonic tissue| heart| joint| lung| mammary gland| pancreas| spleen| thymus| thyroid| organogenesis| fetus| neonate| juvenile| adult	chr18	-	35713086	35722356	NM_001033141	Q3TZW0	GO:0001525 // GO:0006915 // GO:0006935 // GO:0007275 // GO:0016525 // GO:0016525 // GO:0030154 // GO:1901800 // GO:2000353 // GO:0016525 // GO:1901800 // GO:2000353	angiogenesis // apoptotic process // chemotaxis // multicellular organismal development // negative regulation of angiogenesis // negative regulation of angiogenesis // cell differentiation // positive regulation of proteasomal protein catabolic process // positive regulation of endothelial cell apoptotic process // negative regulation of angiogenesis // positive regulation of proteasomal protein…	inferred from electronic annotation // inferred from electronic annotation // inferred from electronic annotation // inferred from electronic annotation // inferred from mutant phenotype // not recorded // inferred from electronic annotation // not recorded // not recorded // --- // --- // ---	GO:0005737 // GO:0005829 // GO:0005829 // GO:0005886 // GO:0005886 // GO:0016020 // GO:0016021 // GO:0005829 // GO:0005886 // GO:0005886	cytoplasm // cytosol // cytosol // plasma membrane // plasma membrane // membrane // integral component of membrane // cytosol // plasma membrane // plasma membrane	inferred from electronic annotation // inferred from direct assay // not recorded // inferred from direct assay // not recorded // inferred from electronic annotation // inferred from electronic annotation // --- // inferred from electronic annotation // ---	---	---	---	---	---	---	---	---	17353650
17447595	2.28908	2.11899	1.81713	3.27467	2.86505	3.79676		2.07507	3.31216		1.23709	2.35723	0.0150433		NM_022416	Stk32b	serine/threonine kinase 32B	5|5 B2	NM_022416	RefSeq	Mus musculus serine/threonine kinase 32B (Stk32b), mRNA.	100	100	15	15	FALSE	Mm.103714	brain| embryonic tissue| eye| fertilized ovum| liver| zygote| fetus| juvenile	chr5	-	37446825	37717153	NM_022416	Q9JJX8	GO:0006468 // GO:0016310 // GO:0018105 // GO:0035556	protein phosphorylation // phosphorylation // peptidyl-serine phosphorylation // intracellular signal transduction	inferred from electronic annotation // inferred from electronic annotation // --- // ---	GO:0005622	intracellular	---	GO:0000166 // GO:0004672 // GO:0004674 // GO:0005524 // GO:0016301 // GO:0016740 // GO:0046872 // GO:0004674	nucleotide binding // protein kinase activity // protein serine/threonine kinase activity // ATP binding // kinase activity // transferase activity // metal ion binding // protein serine/threonine kinase activity	inferred from electronic annotation // inferred from electronic annotation // inferred from electronic annotation // inferred from electronic annotation // inferred from electronic annotation // inferred from electronic annotation // inferred from electronic annotation // ---	---	---	---	---	---	17447595
17285204	6.46526	5.82638	5.30384	7.52445	7.57415	6.20479		5.86516	7.10113		1.23597	2.3554	0.0920122		NM_026184	Ero1lb	ERO1-like beta (S. cerevisiae)	13|13 A1	NM_026184	RefSeq	Mus musculus ERO1-like beta (S. cerevisiae) (Ero1lb), mRNA.	100	100	22	22	FALSE	Mm.358706	blood| bone marrow| brain| connective tissue| embryonic tissue| eye| intestine| liver| lung| lymph node| mammary gland| molar| muscle| nasopharynx| olfactory mucosa| ovary| pancreas| skin| spleen| stomach| testis| thymus| thyroid|oocyte| morula| organogenesis| fetus| neonate| juvenile| adult	chr13	+	12565883	12609528	NM_026184	Q8R2E9	GO:0006810 // GO:0019471 // GO:0022417 // GO:0022417 // GO:0030070 // GO:0030198 // GO:0042593 // GO:0045454 // GO:0055114	transport // 4-hydroxyproline metabolic process // protein maturation by protein folding // protein maturation by protein folding // insulin processing // extracellular matrix organization // glucose homeostasis // cell redox homeostasis // oxidation-reduction process	inferred from electronic annotation // inferred from genetic interaction // inferred from genetic interaction // inferred from mutant phenotype // inferred from mutant phenotype // inferred from genetic interaction // inferred from mutant phenotype // inferred from genetic interaction // inferred from electronic annotation	GO:0005783 // GO:0016020 // GO:0005789 // GO:0016020	endoplasmic reticulum // membrane // endoplasmic reticulum membrane // membrane	inferred from electronic annotation // inferred from direct assay // inferred from electronic annotation // inferred from electronic annotation	GO:0003756 // GO:0008113 // GO:0015035 // GO:0016491 // GO:0016671 // GO:0033743 // GO:0070191	protein disulfide isomerase activity // peptide-methionine (S)-S-oxide reductase activity // protein disulfide oxidoreductase activity // oxidoreductase activity // oxidoreductase activity, acting on a sulfur group of donors, disulfide as acceptor // peptide-methionine (R)-S-oxide reductase activity // methionine-R-sulfoxide reductase activity	inferred from electronic annotation // inferred from electronic annotation // inferred from direct assay // inferred from electronic annotation // inferred from electronic annotation // inferred from electronic annotation // inferred from electronic annotation	---	---	---	---	---	17285204
17231619	1.747	1.5062	1.46457	2.63621	3.1709	2.6103		1.57259	2.80581		1.23321	2.3509	0.00369656		ENSMUST00000105564	Gm10944	predicted gene 10944 [Source:MGI Symbol;Acc:MGI:3779154]	---	ENSMUST00000105564	ENSEMBL	predicted gene 10944 [gene_biotype:protein_coding transcript_biotype:protein_coding]	100	100	4	4	FALSE	---	---	chr10	+	10681348	10681858	ENSMUST00000105564	F7D3Z4	GO:0008150	biological_process	no biological data available	GO:0005575	cellular_component	no biological data available	GO:0003674	molecular_function	no biological data available	---	---	---	---	---	17231619
17349304	2.79242	2.52103	2.72914	5.4282	2.54137	3.76876		2.68086	3.91278		1.23192	2.34879	0.216592		NM_021367	Tslp	thymic stromal lymphopoietin	18 B1|18 18.12 cM	NM_021367	RefSeq	Mus musculus thymic stromal lymphopoietin (Tslp), transcript variant 1, mRNA.	100	91	21	21	FALSE	Mm.143716	adipose tissue| embryonic tissue| fertilized ovum| inner ear| intestine| lung| mammary gland| muscle| prostate| zygote| fetus| neonate| juvenile| adult	chr18	+	32815383	32819799	NM_021367	Q9JIE6	---	---	---	GO:0005576 // GO:0005615	extracellular region // extracellular space	inferred from electronic annotation // inferred from electronic annotation	GO:0005125 // GO:0005125	cytokine activity // cytokine activity	inferred from direct assay // inferred from electronic annotation	---	---	---	---	---	17349304
17495958	2.50085	2.54145	2.54161	4.52122	3.42336	3.32609		2.52797	3.75689		1.22892	2.34392	0.0327431		NM_001316689	Ern2	endoplasmic reticulum (ER) to nucleus signalling 2	7 F3|7 65.53 cM	NM_001316689	RefSeq	Mus musculus endoplasmic reticulum (ER) to nucleus signalling 2 (Ern2), transcript variant 2, mRNA.	100	100	35	35	FALSE	Mm.20452	brain| intestine| stomach| juvenile| adult	chr7	-	122169893	122186216	NM_001316689	Q9Z2E3	GO:0006351 // GO:0006355 // GO:0006397 // GO:0006468 // GO:0006915 // GO:0006986 // GO:0007050 // GO:0007257 // GO:0008152 // GO:0016075 // GO:0016310 // GO:0030263 // GO:0034976 // GO:0034976 // GO:0045892 // GO:0070059 // GO:0090305 // GO:0006355 // GO:0006468 // GO:0006468 // GO:0006468 // GO:0006987 // GO:0016075 // GO:0016075 // GO:0030263 // GO:0030263 // GO:0045892 // GO:0045892 // GO:0090…	transcription, DNA-templated // regulation of transcription, DNA-templated // mRNA processing // protein phosphorylation // apoptotic process // response to unfolded protein // cell cycle arrest // activation of JUN kinase activity // metabolic process // rRNA catabolic process // phosphorylation // apoptotic chromosome condensation // response to endoplasmic reticulum stress // response to endop…	inferred from electronic annotation // inferred from direct assay // inferred from electronic annotation // not recorded // inferred from electronic annotation // inferred from electronic annotation // inferred from direct assay // inferred from direct assay // inferred from electronic annotation // not recorded // inferred from electronic annotation // not recorded // inferred from direct assay …	GO:0005783 // GO:0016020 // GO:0016021 // GO:1990604 // GO:0005789 // GO:0005622	endoplasmic reticulum // membrane // integral component of membrane // IRE1-TRAF2-ASK1 complex // endoplasmic reticulum membrane // intracellular	inferred from electronic annotation // inferred from electronic annotation // inferred from electronic annotation // inferred from direct assay // inferred from electronic annotation // inferred from direct assay	GO:0000166 // GO:0000287 // GO:0003824 // GO:0004519 // GO:0004540 // GO:0004672 // GO:0004674 // GO:0005515 // GO:0005524 // GO:0016301 // GO:0016443 // GO:0016740 // GO:0016787 // GO:0046872 // GO:0000287 // GO:0000287 // GO:0000287 // GO:0004519 // GO:0004519 // GO:0004674 // GO:0004674 // GO:0004674 // GO:0005524 // GO:0005524 // GO:0005524	nucleotide binding // magnesium ion binding // catalytic activity // endonuclease activity // ribonuclease activity // protein kinase activity // protein serine/threonine kinase activity // protein binding // ATP binding // kinase activity // bidentate ribonuclease III activity // transferase activity // hydrolase activity // metal ion binding // magnesium ion binding // magnesium ion binding // …	inferred from electronic annotation // not recorded // inferred from electronic annotation // not recorded // inferred from electronic annotation // inferred from electronic annotation // not recorded // inferred from physical interaction // not recorded // inferred from electronic annotation // inferred from electronic annotation // inferred from electronic annotation // inferred from electronic…	---	---	---	---	---	17495958
17479425	3.75535	3.87967	3.35379	4.85204	4.78962	5.03091		3.66294	4.89085		1.22792	2.34229	0.0021441		NM_029835	Ticrr	TOPBP1-interacting checkpoint and replication regulator	7|7 D3	NM_029835	RefSeq	Mus musculus TOPBP1-interacting checkpoint and replication regulator (Ticrr), mRNA.	100	100	42	42	FALSE	Mm.28132	bone| brain| dorsal root ganglion| embryonic tissue| extraembryonic tissue| eye| fertilized ovum| inner ear| lung| lymph node| mammary gland| ovary| pancreas| skin| testis| thymus| uterus|oocyte| unfertilized ovum| zygote| morula| blastocyst| gastrula| organogenesis| fetus| juvenile| adult	chr7	+	79660196	79698354	NM_029835	Q8BQ33	GO:0006260 // GO:0006281 // GO:0006974 // GO:0007049 // GO:0010212 // GO:0030174 // GO:0033314 // GO:0000075 // GO:0001731 // GO:0006260 // GO:0006281 // GO:0010212 // GO:0030174 // GO:0030174 // GO:0030174 // GO:0033314	DNA replication // DNA repair // cellular response to DNA damage stimulus // cell cycle // response to ionizing radiation // regulation of DNA-dependent DNA replication initiation // mitotic DNA replication checkpoint // cell cycle checkpoint // formation of translation preinitiation complex // DNA replication // DNA repair // response to ionizing radiation // regulation of DNA-dependent DNA repl…	inferred from electronic annotation // inferred from electronic annotation // inferred from electronic annotation // inferred from electronic annotation // inferred from electronic annotation // not recorded // inferred from electronic annotation // inferred from sequence or structural similarity // inferred from sequence or structural similarity // inferred from sequence or structural similarity…	GO:0005634 // GO:0005654 // GO:0005634 // GO:0005634 // GO:0005634 // GO:0005654 // GO:0005654	nucleus // nucleoplasm // nucleus // nucleus // nucleus // nucleoplasm // nucleoplasm	not recorded // not recorded // inferred from electronic annotation // --- // inferred from sequence or structural similarity // inferred from electronic annotation // ---	GO:0003682 // GO:0003682 // GO:0003682 // GO:0003682	chromatin binding // chromatin binding // chromatin binding // chromatin binding	not recorded // inferred from electronic annotation // --- // inferred from sequence or structural similarity	---	---	---	---	---	17479425
17258642	4.03819	5.90747	3.86783	5.74763	5.83277	5.91679		4.6045	5.8324		1.2279	2.34226	0.134179		NR_028567	Snord1b	small nucleolar RNA, C/D box 1B	11|11	NR_028567	RefSeq	Mus musculus small nucleolar RNA, C/D box 1B (Snord1b), small nucleolar RNA.	100	100	25	25	FALSE	---	---	chr11	+	116674147	116674223	ENSMUST00000144049	E9PZV8	---	---	---	---	---	---	---	---	---	---	---	---	---	---	17258642
17318089	1.80649	2.32979	1.94713	2.68188	3.12523	3.95814		2.0278	3.25508		1.22728	2.34125	0.0388996		NM_001252056	Ly6c1	lymphocyte antigen 6 complex, locus C1	15 D3|15 34.29 cM	NM_001252056	RefSeq	Mus musculus lymphocyte antigen 6 complex, locus C1 (Ly6c1), transcript variant 3, mRNA.	100	38	3	3	FALSE	Mm.1583	blood| bone| brain| connective tissue| embryonic tissue| extraembryonic tissue| eye| heart| intestine| joint| kidney| liver| lung| mammary gland| muscle| prostate| skin| spleen| stomach| testis| thymus| thyroid| tongue| uterus| blastocyst| organogenesis| fetus| neonate| juvenile| adult	chr15	-	75044018	75048837	NM_001252056	P0CW02	---	---	---	GO:0005886 // GO:0009897 // GO:0016020 // GO:0031225	plasma membrane // external side of plasma membrane // membrane // anchored component of membrane	inferred from electronic annotation // inferred from direct assay // inferred from electronic annotation // inferred from electronic annotation	---	---	---	---	---	---	---	---	17318089
17277101	4.0445	3.07951	3.32164	5.14308	4.44505	4.53693		3.48188	4.70836		1.22648	2.33995	0.0278845		NM_001205343	Papln	papilin, proteoglycan-like sulfated glycoprotein	12|12 D1	NM_001205343	RefSeq	Mus musculus papilin, proteoglycan-like sulfated glycoprotein (Papln), transcript variant 1, mRNA.	100	100	22	22	FALSE	Mm.133443	brain| embryonic tissue| eye| inner ear| kidney| lung| mammary gland| skin| thymus| morula| fetus| neonate| juvenile| adult	chr12	+	83763634	83792384	NM_001205343	Q9EPX2	GO:0010466 // GO:0006508 // GO:0010951	negative regulation of peptidase activity // proteolysis // negative regulation of endopeptidase activity	inferred from electronic annotation // inferred from electronic annotation // inferred from electronic annotation	GO:0005576 // GO:0005578 // GO:0005604 // GO:0031012	extracellular region // proteinaceous extracellular matrix // basement membrane // extracellular matrix	inferred from electronic annotation // inferred from electronic annotation // inferred from direct assay // inferred from electronic annotation	GO:0004222 // GO:0004867 // GO:0008233 // GO:0008237 // GO:0008270 // GO:0030414	metalloendopeptidase activity // serine-type endopeptidase inhibitor activity // peptidase activity // metallopeptidase activity // zinc ion binding // peptidase inhibitor activity	inferred from electronic annotation // inferred from electronic annotation // inferred from electronic annotation // inferred from electronic annotation // inferred from electronic annotation // inferred from electronic annotation	---	---	---	---	---	17277101
17262156	5.88485	5.47083	6.14708	7.36716	6.80739	7.00749		5.83425	7.06068		1.22642	2.33986	0.00871456		NM_011891	Sgcd	sarcoglycan, delta (dystrophin-associated glycoprotein)	11|11 B1.2	NM_011891	RefSeq	Mus musculus sarcoglycan, delta (dystrophin-associated glycoprotein) (Sgcd), mRNA.	100	64	14	14	FALSE	Mm.338890	embryonic tissue| lung| pancreas| fetus| adult	chr11	-	46896253	47988969	NM_011891	P82347	GO:0007517 // GO:0048738 // GO:0055001 // GO:0060047 // GO:0061024 // GO:0007517 // GO:0048738 // GO:0055001 // GO:0060047	muscle organ development // cardiac muscle tissue development // muscle cell development // heart contraction // membrane organization // muscle organ development // cardiac muscle tissue development // muscle cell development // heart contraction	not recorded // not recorded // not recorded // not recorded // traceable author statement // --- // --- // --- // ---	GO:0005737 // GO:0005856 // GO:0005886 // GO:0005887 // GO:0016010 // GO:0016011 // GO:0016012 // GO:0016020 // GO:0016021 // GO:0042383 // GO:0016010 // GO:0016010 // GO:0016012 // GO:0042383	cytoplasm // cytoskeleton // plasma membrane // integral component of plasma membrane // dystrophin-associated glycoprotein complex // dystroglycan complex // sarcoglycan complex // membrane // integral component of membrane // sarcolemma // dystrophin-associated glycoprotein complex // dystrophin-associated glycoprotein complex // sarcoglycan complex // sarcolemma	inferred from electronic annotation // inferred from electronic annotation // inferred from electronic annotation // traceable author statement // not recorded // inferred from direct assay // inferred from direct assay // inferred from electronic annotation // inferred from electronic annotation // inferred from direct assay // inferred from electronic annotation // --- // inferred from electron…	GO:0005515	protein binding	inferred from physical interaction	---	---	---	---	---	17262156
17491378	5.15292	5.59272	4.75825	6.6112	5.96442	6.59418		5.16796	6.38993		1.22197	2.33265	0.0190938		NM_001013368	E2f8	E2F transcription factor 8	7|7 B4	NM_001013368	RefSeq	Mus musculus E2F transcription factor 8 (E2f8), mRNA.	100	93	27	27	FALSE	Mm.240566	bone marrow| brain| dorsal root ganglion| embryonic tissue| extraembryonic tissue| eye| heart| inner ear| intestine| joint| kidney| liver| lymph node| mammary gland| skin| spleen| stomach| thymus| blastocyst| gastrula| organogenesis| fetus| neonate| juvenile| adult	chr7	-	48866429	48881596	NM_001013368	Q58FA4	GO:0000122 // GO:0000122 // GO:0001890 // GO:0002040 // GO:0002040 // GO:0006351 // GO:0006355 // GO:0007049 // GO:0008283 // GO:0032466 // GO:0032877 // GO:0033301 // GO:0045944 // GO:0060707 // GO:0060718 // GO:0070365 // GO:0000122 // GO:0002040 // GO:0002040 // GO:0045944 // GO:0045944	negative regulation of transcription from RNA polymerase II promoter // negative regulation of transcription from RNA polymerase II promoter // placenta development // sprouting angiogenesis // sprouting angiogenesis // transcription, DNA-templated // regulation of transcription, DNA-templated // cell cycle // cell proliferation // negative regulation of cytokinesis // positive regulation of DNA …	inferred from mutant phenotype // not recorded // inferred from mutant phenotype // inferred from mutant phenotype // not recorded // inferred from electronic annotation // inferred from electronic annotation // inferred from electronic annotation // inferred from direct assay // inferred from mutant phenotype // inferred from mutant phenotype // inferred from mutant phenotype // not recorded // …	GO:0005634 // GO:0005667 // GO:0005634	nucleus // transcription factor complex // nucleus	inferred from direct assay // inferred from electronic annotation // inferred from electronic annotation	GO:0000978 // GO:0001047 // GO:0001078 // GO:0003677 // GO:0003700 // GO:0003700 // GO:0003714 // GO:0042802 // GO:0042803 // GO:0000978 // GO:0000978 // GO:0001047 // GO:0001047 // GO:0001078 // GO:0001078 // GO:0003677 // GO:0003700 // GO:0003700	RNA polymerase II core promoter proximal region sequence-specific DNA binding // core promoter binding // transcriptional repressor activity, RNA polymerase II core promoter proximal region sequence-specific binding // DNA binding // transcription factor activity, sequence-specific DNA binding // transcription factor activity, sequence-specific DNA binding // transcription corepressor activity //…	not recorded // not recorded // not recorded // inferred from direct assay // inferred from mutant phenotype // not recorded // inferred from mutant phenotype // inferred from physical interaction // inferred from physical interaction // inferred from electronic annotation // --- // inferred from electronic annotation // --- // inferred from electronic annotation // --- // inferred from electroni…	---	---	---	---	---	17491378
17307774	3.17228	3.3912	3.12147	4.55639	3.91753	4.87501		3.22832	4.44964		1.22132	2.3316	0.0141175		NM_028039	Esco2	establishment of cohesion 1 homolog 2 (S. cerevisiae)	14|14 D1	NM_028039	RefSeq	Mus musculus establishment of cohesion 1 homolog 2 (S. cerevisiae) (Esco2), mRNA.	100	77	20	20	FALSE	Mm.249280	bladder| brain| connective tissue| embryonic tissue| extraembryonic tissue| eye| fertilized ovum| heart| inner ear| intestine| kidney| liver| lung| lymph node| mammary gland| ovary| pancreas| prostate| salivary gland| skin| spleen| testis| thymus|oocyte| unfertilized ovum| zygote| cleavage| morula| blastocyst| egg cylinder| gastrula| organogenesis| fetus| neonate| juvenile| adult	chr14	-	65819027	65833994	NM_028039	Q8CIB9	GO:0002244 // GO:0006275 // GO:0006302 // GO:0007049 // GO:0007059 // GO:0034421 // GO:0071168 // GO:0006275 // GO:0006275 // GO:0006275 // GO:0034421 // GO:0034421	hematopoietic progenitor cell differentiation // regulation of DNA replication // double-strand break repair // cell cycle // chromosome segregation // post-translational protein acetylation // protein localization to chromatin // regulation of DNA replication // regulation of DNA replication // regulation of DNA replication // post-translational protein acetylation // post-translational protein …	inferred from genetic interaction // not recorded // inferred from mutant phenotype // inferred from electronic annotation // inferred from mutant phenotype // not recorded // inferred from mutant phenotype // inferred from electronic annotation // --- // inferred from sequence or structural similarity // inferred from electronic annotation // ---	GO:0000785 // GO:0001741 // GO:0005634 // GO:0005694 // GO:0005794 // GO:0010369 // GO:0031618 // GO:0035861 // GO:0000785 // GO:0000785 // GO:0000785 // GO:0005634 // GO:0005634 // GO:0005794 // GO:0005794	chromatin // XY body // nucleus // chromosome // Golgi apparatus // chromocenter // nuclear pericentric heterochromatin // site of double-strand break // chromatin // chromatin // chromatin // nucleus // nucleus // Golgi apparatus // Golgi apparatus	not recorded // inferred from direct assay // not recorded // inferred from electronic annotation // not recorded // inferred from direct assay // inferred from direct assay // inferred from direct assay // inferred from electronic annotation // --- // inferred from sequence or structural similarity // inferred from electronic annotation // --- // inferred from electronic annotation // ---	GO:0004147 // GO:0004468 // GO:0004772 // GO:0008080 // GO:0008374 // GO:0008951 // GO:0016406 // GO:0016407 // GO:0016408 // GO:0016409 // GO:0016410 // GO:0016411 // GO:0016412 // GO:0016413 // GO:0016414 // GO:0016415 // GO:0016416 // GO:0016417 // GO:0016418 // GO:0016419 // GO:0016420 // GO:0016454 // GO:0016740 // GO:0016746 // GO:0016748 // GO:0016749 // GO:0016750 // GO:0016751 // GO:0016…	dihydrolipoamide branched chain acyltransferase activity // lysine N-acetyltransferase activity, acting on acetyl phosphate as donor // sterol O-acyltransferase activity // N-acetyltransferase activity // O-acyltransferase activity // palmitoleoyl [acyl-carrier-protein]-dependent acyltransferase activity // carnitine O-acyltransferase activity // acetyltransferase activity // C-acyltransferase ac…	inferred from electronic annotation // inferred from mutant phenotype // inferred from electronic annotation // inferred from electronic annotation // inferred from electronic annotation // inferred from electronic annotation // inferred from electronic annotation // inferred from electronic annotation // inferred from electronic annotation // inferred from electronic annotation // inferred from …	---	---	---	---	---	17307774
17547559	2.8145	2.67575	2.88487	3.90563	4.31348	3.80466		2.79171	4.00792		1.21621	2.32336	0.00189879		XR_380738	Gm34921	predicted gene, 34921	10|10	XR_380738	RefSeq	PREDICTED: Mus musculus predicted gene, 34921 (Gm34921), ncRNA.	100	100	24	24	FALSE	---	---	chr10	-	99267221	99267487	---	---	---	---	---	---	---	---	---	---	---	---	---	---	---	---	17547559
17482739	6.96868	6.8966	6.96242	8.06362	8.08586	8.31994		6.94257	8.15648		1.21391	2.31965	0.000140715		NM_011121	Plk1	polo-like kinase 1	7 F3|7 65.52 cM	NM_011121	RefSeq	Mus musculus polo-like kinase 1 (Plk1), mRNA.	100	100	30	30	FALSE	Mm.16525	bladder| bone| bone marrow| brain| connective tissue| embryonic tissue| extraembryonic tissue| eye| fertilized ovum| heart| inner ear| intestine| joint| kidney| liver| lung| lymph node| mammary gland| ovary| oviduct| pancreas| pituitary gland| skin| spinal cord| spleen| stomach| testis| thymus| tongue|oocyte| unfertilized ovum| zygote| cleavage| morula| blastocyst| egg cylinder| gastrula| organog…	chr7	+	122159437	122169875	NM_011121	Q07832	GO:0000070 // GO:0000086 // GO:0000122 // GO:0000281 // GO:0000910 // GO:0001578 // GO:0006468 // GO:0006468 // GO:0007049 // GO:0007067 // GO:0007092 // GO:0007094 // GO:0007346 // GO:0010800 // GO:0016310 // GO:0016321 // GO:0016567 // GO:0018105 // GO:0030071 // GO:0031572 // GO:0031648 // GO:0032436 // GO:0040038 // GO:0043066 // GO:0043393 // GO:0045143 // GO:0045184 // GO:0045736 // GO:0045…	mitotic sister chromatid segregation // G2/M transition of mitotic cell cycle // negative regulation of transcription from RNA polymerase II promoter // mitotic cytokinesis // cytokinesis // microtubule bundle formation // protein phosphorylation // protein phosphorylation // cell cycle // mitotic nuclear division // activation of APC-Cdc20 complex activity // mitotic spindle assembly checkpoint …	not recorded // not recorded // not recorded // not recorded // not recorded // not recorded // inferred from mutant phenotype // not recorded // inferred from electronic annotation // not recorded // not recorded // not recorded // not recorded // not recorded // inferred from electronic annotation // inferred from mutant phenotype // not recorded // not recorded // not recorded // not recorded …	GO:0000775 // GO:0000776 // GO:0000776 // GO:0000780 // GO:0000785 // GO:0000795 // GO:0000922 // GO:0000942 // GO:0005634 // GO:0005694 // GO:0005730 // GO:0005737 // GO:0005813 // GO:0005819 // GO:0005856 // GO:0005876 // GO:0015630 // GO:0030496 // GO:0051233 // GO:0000776 // GO:0000776 // GO:0000776 // GO:0000777 // GO:0000922 // GO:0000922 // GO:0000942 // GO:0000942 // GO:0005634 // GO:0005…	chromosome, centromeric region // kinetochore // kinetochore // condensed nuclear chromosome, centromeric region // chromatin // synaptonemal complex // spindle pole // condensed nuclear chromosome outer kinetochore // nucleus // chromosome // nucleolus // cytoplasm // centrosome // spindle // cytoskeleton // spindle microtubule // microtubule cytoskeleton // midbody // spindle midzone // kinetoc…	inferred from electronic annotation // inferred from direct assay // not recorded // inferred from direct assay // inferred from direct assay // inferred from direct assay // not recorded // not recorded // not recorded // inferred from electronic annotation // not recorded // not recorded // not recorded // not recorded // inferred from electronic annotation // not recorded // not recorded // no…	GO:0000166 // GO:0004672 // GO:0004674 // GO:0004674 // GO:0005515 // GO:0005524 // GO:0008017 // GO:0010997 // GO:0016301 // GO:0016740 // GO:0019901 // GO:0004672 // GO:0004672 // GO:0004674 // GO:0004674 // GO:0004674 // GO:0008017 // GO:0008017 // GO:0008017 // GO:0010997 // GO:0010997 // GO:0019901 // GO:0019901	nucleotide binding // protein kinase activity // protein serine/threonine kinase activity // protein serine/threonine kinase activity // protein binding // ATP binding // microtubule binding // anaphase-promoting complex binding // kinase activity // transferase activity // protein kinase binding // protein kinase activity // protein kinase activity // protein serine/threonine kinase activity // …	inferred from electronic annotation // not recorded // inferred from direct assay // not recorded // inferred from physical interaction // inferred from electronic annotation // not recorded // not recorded // inferred from electronic annotation // inferred from electronic annotation // not recorded // inferred from electronic annotation // --- // inferred from electronic annotation // --- // inf…	GenMAPP	Cell_Cycle_KEGG	---	---	---	17482739
17289527	1.83538	1.8499	2.57552	3.43148	3.15454	3.30711		2.08693	3.29771		1.21078	2.31462	0.00924643		NM_008533	Cd180	CD180 antigen	13|13 D1	NM_008533	RefSeq	Mus musculus CD180 antigen (Cd180), mRNA.	100	67	18	18	FALSE	Mm.373974	bone marrow| inner ear| skin| spleen| thymus| juvenile| adult	chr13	+	102693558	102739629	NM_008533	Q62192	GO:0002322 // GO:0002376 // GO:0006954 // GO:0031666 // GO:0031666 // GO:0045087 // GO:0071222 // GO:0031666 // GO:0031666	B cell proliferation involved in immune response // immune system process // inflammatory response // positive regulation of lipopolysaccharide-mediated signaling pathway // positive regulation of lipopolysaccharide-mediated signaling pathway // innate immune response // cellular response to lipopolysaccharide // positive regulation of lipopolysaccharide-mediated signaling pathway // positive reg…	inferred from mutant phenotype // inferred from electronic annotation // inferred from electronic annotation // inferred from genetic interaction // not recorded // inferred from electronic annotation // inferred from mutant phenotype // inferred from electronic annotation // ---	GO:0005886 // GO:0016020 // GO:0016021	plasma membrane // membrane // integral component of membrane	inferred from electronic annotation // inferred from electronic annotation // inferred from electronic annotation	---	---	---	---	---	---	---	---	17289527
17455913	2.83671	2.8735	2.50964	3.618	3.73828	4.48328		2.73995	3.94652		1.20657	2.30788	0.0148538		NM_001191023	Dync1i1	dynein cytoplasmic 1 intermediate chain 1	6 A1|6 2.26 cM	NM_001191023	RefSeq	Mus musculus dynein cytoplasmic 1 intermediate chain 1 (Dync1i1), transcript variant 2, mRNA.	100	88	28	28	FALSE	Mm.20893	brain| embryonic tissue| epididymis| eye| fertilized ovum| inner ear| lung| ovary| oviduct| pituitary gland| spinal cord| zygote| gastrula| fetus| neonate| juvenile| adult	chr6	+	5725639	6028039	NM_001191023	O88485	GO:0006810 // GO:0007018 // GO:0047496 // GO:0008152 // GO:0047496 // GO:0047496	transport // microtubule-based movement // vesicle transport along microtubule // metabolic process // vesicle transport along microtubule // vesicle transport along microtubule	inferred from electronic annotation // inferred from electronic annotation // not recorded // inferred from electronic annotation // --- // inferred from sequence or structural similarity	GO:0000775 // GO:0000776 // GO:0000922 // GO:0005634 // GO:0005694 // GO:0005737 // GO:0005856 // GO:0005868 // GO:0005874 // GO:0030286 // GO:0031982 // GO:0036464 // GO:0048471 // GO:0055037 // GO:0000776 // GO:0000776 // GO:0000776 // GO:0000777 // GO:0000922 // GO:0000922 // GO:0000922 // GO:0005634 // GO:0005737 // GO:0005737 // GO:0005868 // GO:0005868 // GO:0030286 // GO:0031982 // GO:0031…	chromosome, centromeric region // kinetochore // spindle pole // nucleus // chromosome // cytoplasm // cytoskeleton // cytoplasmic dynein complex // microtubule // dynein complex // vesicle // cytoplasmic ribonucleoprotein granule // perinuclear region of cytoplasm // recycling endosome // kinetochore // kinetochore // kinetochore // condensed chromosome kinetochore // spindle pole // spindle pol…	inferred from electronic annotation // not recorded // not recorded // not recorded // inferred from electronic annotation // not recorded // inferred from electronic annotation // not recorded // inferred from electronic annotation // traceable author statement // not recorded // not recorded // not recorded // not recorded // inferred from electronic annotation // --- // inferred from sequence …	GO:0003774 // GO:0003777 // GO:0005515 // GO:0008017 // GO:0030507 // GO:0003777 // GO:0008017 // GO:0030507 // GO:0030507	motor activity // microtubule motor activity // protein binding // microtubule binding // spectrin binding // microtubule motor activity // microtubule binding // spectrin binding // spectrin binding	inferred from electronic annotation // not recorded // inferred from physical interaction // not recorded // not recorded // inferred from sequence or structural similarity // inferred from sequence or structural similarity // inferred from electronic annotation // ---	---	---	---	---	---	17455913
17270369	5.89041	5.83896	5.84288	7.32005	6.62684	7.20833		5.85742	7.05174		1.19432	2.28837	0.00518502		NM_197959	Kif18b	kinesin family member 18B	11|11 E1	NM_197959	RefSeq	Mus musculus kinesin family member 18B (Kif18b), mRNA.	100	92	23	23	FALSE	Mm.32084	blood| bone marrow| brain| embryonic tissue| extraembryonic tissue| eye| inner ear| joint| liver| lung| lymph node| mammary gland| pancreas| skin| spleen| testis| thymus| vesicular gland| morula| organogenesis| fetus| neonate| juvenile| adult	chr11	-	102905518	102925124	NM_197959	Q6PFD6	GO:0000070 // GO:0000278 // GO:0007018 // GO:0007019 // GO:0007049 // GO:0007067 // GO:0051301 // GO:0051302 // GO:0000070 // GO:0000278 // GO:0000278 // GO:0007018 // GO:0007018 // GO:0007019 // GO:0008152 // GO:0051302 // GO:0051302	mitotic sister chromatid segregation // mitotic cell cycle // microtubule-based movement // microtubule depolymerization // cell cycle // mitotic nuclear division // cell division // regulation of cell division // mitotic sister chromatid segregation // mitotic cell cycle // mitotic cell cycle // microtubule-based movement // microtubule-based movement // microtubule depolymerization // metabolic…	not recorded // not recorded // not recorded // not recorded // inferred from electronic annotation // inferred from electronic annotation // inferred from electronic annotation // not recorded // --- // --- // inferred from sequence or structural similarity // --- // inferred from electronic annotation // --- // inferred from electronic annotation // --- // inferred from sequence or structural s…	GO:0000235 // GO:0005634 // GO:0005654 // GO:0005730 // GO:0005737 // GO:0005856 // GO:0005871 // GO:0005874 // GO:0005886 // GO:0035371 // GO:0000235 // GO:0005634 // GO:0005634 // GO:0005634 // GO:0005654 // GO:0005730 // GO:0005737 // GO:0005737 // GO:0005737 // GO:0005871 // GO:0005871 // GO:0005886 // GO:0035371	astral microtubule // nucleus // nucleoplasm // nucleolus // cytoplasm // cytoskeleton // kinesin complex // microtubule // plasma membrane // microtubule plus-end // astral microtubule // nucleus // nucleus // nucleus // nucleoplasm // nucleolus // cytoplasm // cytoplasm // cytoplasm // kinesin complex // kinesin complex // plasma membrane // microtubule plus-end	not recorded // not recorded // not recorded // not recorded // not recorded // inferred from electronic annotation // not recorded // inferred from electronic annotation // not recorded // not recorded // --- // inferred from electronic annotation // --- // inferred from sequence or structural similarity // --- // --- // inferred from electronic annotation // --- // inferred from sequence or str…	GO:0000166 // GO:0003774 // GO:0003777 // GO:0005524 // GO:0008017 // GO:0008574 // GO:0019894 // GO:0003774 // GO:0008574 // GO:0019894	nucleotide binding // motor activity // microtubule motor activity // ATP binding // microtubule binding // ATP-dependent microtubule motor activity, plus-end-directed // kinesin binding // motor activity // ATP-dependent microtubule motor activity, plus-end-directed // kinesin binding	inferred from electronic annotation // not recorded // inferred from electronic annotation // inferred from electronic annotation // inferred from electronic annotation // not recorded // not recorded // --- // --- // ---	---	---	---	---	---	17270369
17338316	2.77176	2.72471	2.34038	3.89356	4.15486	3.36399		2.61228	3.80413		1.19185	2.28446	0.0115321		NM_025973	Pgc	progastricsin (pepsinogen C)	17 C|17 23.98 cM	NM_025973	RefSeq	Mus musculus progastricsin (pepsinogen C) (Pgc), mRNA.	100	100	27	27	FALSE	Mm.22957	extraembryonic tissue| eye| kidney| pancreas| stomach| tongue| fetus| juvenile| adult	chr17	+	47726842	47734483	NM_025973	Q9D7R7	GO:0002803 // GO:0006508 // GO:0007586 // GO:0030163 // GO:0002803 // GO:0006508 // GO:0006508 // GO:0030163	positive regulation of antibacterial peptide production // proteolysis // digestion // protein catabolic process // positive regulation of antibacterial peptide production // proteolysis // proteolysis // protein catabolic process	not recorded // not recorded // inferred from electronic annotation // not recorded // --- // --- // inferred from electronic annotation // ---	GO:0005576 // GO:0005615 // GO:0070062 // GO:0005615 // GO:0070062 // GO:0070062	extracellular region // extracellular space // extracellular exosome // extracellular space // extracellular exosome // extracellular exosome	inferred from electronic annotation // not recorded // not recorded // --- // inferred from electronic annotation // ---	GO:0004190 // GO:0008233 // GO:0016787 // GO:0004190 // GO:0004190	aspartic-type endopeptidase activity // peptidase activity // hydrolase activity // aspartic-type endopeptidase activity // aspartic-type endopeptidase activity	not recorded // inferred from electronic annotation // inferred from electronic annotation // --- // inferred from electronic annotation	---	---	---	---	---	17338316
17350740	6.60192	7.25511	6.80752	7.91526	7.94976	8.36993		6.88818	8.07832		1.19014	2.28174	0.00793549		NM_010721	Lmnb1	lamin B1	18 D3|18 30.84 cM	NM_010721	RefSeq	Mus musculus lamin B1 (Lmnb1), mRNA.	100	100	22	22	FALSE	Mm.4105	bladder| blood| bone| bone marrow| brain| dorsal root ganglion| embryonic tissue| extraembryonic tissue| eye| fertilized ovum| heart| inner ear| intestine| kidney| lung| lymph node| mammary gland| pancreas| skin| testis| thymus| zygote| morula| blastocyst| egg cylinder| gastrula| organogenesis| fetus| neonate| juvenile| adult	chr18	+	56707813	56753424	NM_010721	P14733	GO:0031662 // GO:0046330 // GO:1904609	positive regulation of cyclin-dependent protein serine/threonine kinase activity involved in G2/M transition of mitotic cell cycle // positive regulation of JNK cascade // cellular response to monosodium L-glutamate	non-traceable author statement // non-traceable author statement // not recorded	GO:0005634 // GO:0005634 // GO:0005635 // GO:0005635 // GO:0005637 // GO:0005638 // GO:0005652 // GO:0005654 // GO:0005737 // GO:0005882 // GO:0016020 // GO:0016363 // GO:0016363 // GO:0031965 // GO:0005634 // GO:0005635 // GO:0005638 // GO:0016020 // GO:0016020 // GO:0031965 // GO:0031965	nucleus // nucleus // nuclear envelope // nuclear envelope // nuclear inner membrane // lamin filament // nuclear lamina // nucleoplasm // cytoplasm // intermediate filament // membrane // nuclear matrix // nuclear matrix // nuclear membrane // nucleus // nuclear envelope // lamin filament // membrane // membrane // nuclear membrane // nuclear membrane	inferred from direct assay // not recorded // inferred from direct assay // not recorded // inferred from electronic annotation // inferred from direct assay // not recorded // inferred from direct assay // not recorded // inferred from electronic annotation // not recorded // inferred from direct assay // not recorded // not recorded // inferred from electronic annotation // traceable author sta…	GO:0005198 // GO:0008432 // GO:0043274	structural molecule activity // JUN kinase binding // phospholipase binding	inferred from electronic annotation // non-traceable author statement // inferred from physical interaction	---	---	---	---	---	17350740
17391212	5.45012	5.79997	5.36194	6.85062	6.49625	6.82477		5.53734	6.72388		1.18654	2.27605	0.00251161		NM_144818	Ncaph	non-SMC condensin I complex, subunit H	2|2 F1	NM_144818	RefSeq	Mus musculus non-SMC condensin I complex, subunit H (Ncaph), mRNA.	100	94	30	30	FALSE	Mm.29786	bladder| blood| bone| bone marrow| brain| connective tissue| dorsal root ganglion| embryonic tissue| extraembryonic tissue| eye| fertilized ovum| heart| inner ear| intestine| joint| kidney| liver| lung| lymph node| mammary gland| ovary| pancreas| pituitary gland| prostate| skin| spinal cord| spleen| testis| thymus| vagina|oocyte| zygote| blastocyst| egg cylinder| gastrula| organogenesis| fetus| n…	chr2	-	127103809	127133954	NM_144818	Q8C156	GO:0007049 // GO:0007067 // GO:0007076 // GO:0030261 // GO:0051301 // GO:0007076 // GO:0007076	cell cycle // mitotic nuclear division // mitotic chromosome condensation // chromosome condensation // cell division // mitotic chromosome condensation // mitotic chromosome condensation	inferred from electronic annotation // inferred from electronic annotation // not recorded // inferred from electronic annotation // inferred from electronic annotation // inferred from electronic annotation // ---	GO:0000796 // GO:0005634 // GO:0005694 // GO:0005737 // GO:0016020 // GO:0000796 // GO:0000796 // GO:0005737 // GO:0005737 // GO:0016020 // GO:0016020	condensin complex // nucleus // chromosome // cytoplasm // membrane // condensin complex // condensin complex // cytoplasm // cytoplasm // membrane // membrane	not recorded // inferred from electronic annotation // inferred from electronic annotation // not recorded // not recorded // inferred from electronic annotation // --- // inferred from electronic annotation // --- // inferred from electronic annotation // ---	---	---	---	---	---	---	---	---	17391212
17465856	8.8817	8.07716	8.79105	9.82902	9.48786	9.97738		8.5833	9.76475		1.18145	2.26804	0.0156684		NM_008973	Ptn	pleiotrophin	6 B1|6 15.48 cM	NM_008973	RefSeq	Mus musculus pleiotrophin (Ptn), mRNA.	100	81	17	17	FALSE	Mm.279690	adipose tissue| brain| dorsal root ganglion| embryonic tissue| eye| heart| inner ear| intestine| kidney| liver| lung| lymph node| mammary gland| molar| muscle| nasopharynx| pancreas| pineal gland| pituitary gland| prostate| spinal cord| testis| thymus| vagina| gastrula| organogenesis| fetus| neonate| juvenile| adult	chr6	-	36715663	36811361	NM_008973	P63089	GO:0001503 // GO:0007612 // GO:0008360 // GO:0010811 // GO:0010976 // GO:0016525 // GO:0030282 // GO:0030336 // GO:0043065 // GO:0045837 // GO:0050680 // GO:0051781 // GO:0060221 // GO:0060253 // GO:0072201 // GO:1904395 // GO:1904397 // GO:2000347 // GO:0001889 // GO:0007420 // GO:0007528 // GO:0010811 // GO:0010976 // GO:0014070 // GO:0014823 // GO:0021510 // GO:0030324 // GO:0030902 // GO:0036…	ossification // learning // regulation of cell shape // positive regulation of cell-substrate adhesion // positive regulation of neuron projection development // negative regulation of angiogenesis // bone mineralization // negative regulation of cell migration // positive regulation of apoptotic process // negative regulation of membrane potential // negative regulation of epithelial cell prolif…	inferred from direct assay // inferred from mutant phenotype // not recorded // not recorded // not recorded // not recorded // inferred from direct assay // not recorded // not recorded // not recorded // not recorded // inferred from electronic annotation // not recorded // not recorded // not recorded // not recorded // not recorded // not recorded // inferred from electronic annotation // inf…	GO:0005576 // GO:0005578 // GO:0005604 // GO:0005737 // GO:0005783 // GO:0009986 // GO:0016020 // GO:0031594 // GO:0048471 // GO:0005576 // GO:0005737 // GO:0005783 // GO:0005783 // GO:0016020 // GO:0048471	extracellular region // proteinaceous extracellular matrix // basement membrane // cytoplasm // endoplasmic reticulum // cell surface // membrane // neuromuscular junction // perinuclear region of cytoplasm // extracellular region // cytoplasm // endoplasmic reticulum // endoplasmic reticulum // membrane // perinuclear region of cytoplasm	not recorded // traceable author statement // not recorded // not recorded // not recorded // not recorded // not recorded // not recorded // not recorded // inferred from electronic annotation // inferred from electronic annotation // inferred from electronic annotation // --- // inferred from electronic annotation // inferred from electronic annotation	GO:0005539 // GO:0008083 // GO:0008201 // GO:0035373 // GO:0038085 // GO:0043394 // GO:1904399 // GO:0005539 // GO:0008083 // GO:0008201 // GO:0035373	glycosaminoglycan binding // growth factor activity // heparin binding // chondroitin sulfate proteoglycan binding // vascular endothelial growth factor binding // proteoglycan binding // heparan sulfate binding // glycosaminoglycan binding // growth factor activity // heparin binding // chondroitin sulfate proteoglycan binding	not recorded // not recorded // not recorded // not recorded // not recorded // not recorded // not recorded // inferred from electronic annotation // inferred from electronic annotation // inferred from electronic annotation // inferred from electronic annotation	---	---	---	---	---	17465856
17544396	5.92881	6.13069	4.15485	7.04705	6.88117	5.8272		5.40478	6.58514		1.18035	2.26632	0.183457		ENSMUST00000130431	4930570D08Rik	RIKEN cDNA 4930570D08 gene [Source:MGI Symbol;Acc:MGI:1925475]	---	ENSMUST00000130431	ENSEMBL	RIKEN cDNA 4930570D08 gene [gene_biotype:processed_transcript transcript_biotype:processed_transcript]	100	100	14	14	FALSE	---	---	chrX	-	133898715	133901213	---	---	---	---	---	---	---	---	---	---	---	---	---	---	---	---	17544396
17527934	6.38028	6.50063	6.21252	7.54689	7.36309	7.71517		6.36448	7.54172		1.17724	2.26144	0.000863543		NM_024245	Kif23	kinesin family member 23	9|9 B	NM_024245	RefSeq	Mus musculus kinesin family member 23 (Kif23), mRNA.	100	89	24	24	FALSE	Mm.259374	blood| bone marrow| brain| embryonic tissue| eye| fertilized ovum| heart| intestine| kidney| lung| lymph node| mammary gland| ovary| pancreas| skin| testis| thymus| uterus|oocyte| unfertilized ovum| zygote| cleavage| morula| blastocyst| gastrula| organogenesis| fetus| neonate| juvenile| adult	chr9	-	61917277	61946799	NM_024245	E9Q5G3	GO:0000281 // GO:0000910 // GO:0007018 // GO:0007049 // GO:0007067 // GO:0032467 // GO:0051256 // GO:0051301 // GO:0000281 // GO:0000281 // GO:0000281 // GO:0000910 // GO:0007018 // GO:0007018 // GO:0008152 // GO:0032467 // GO:0032467 // GO:0051256 // GO:0051256	mitotic cytokinesis // cytokinesis // microtubule-based movement // cell cycle // mitotic nuclear division // positive regulation of cytokinesis // mitotic spindle midzone assembly // cell division // mitotic cytokinesis // mitotic cytokinesis // mitotic cytokinesis // cytokinesis // microtubule-based movement // microtubule-based movement // metabolic process // positive regulation of cytokinesi…	not recorded // not recorded // not recorded // inferred from electronic annotation // inferred from electronic annotation // not recorded // not recorded // inferred from electronic annotation // inferred from electronic annotation // --- // inferred from sequence or structural similarity // inferred from electronic annotation // --- // inferred from electronic annotation // inferred from electr…	GO:0005634 // GO:0005654 // GO:0005737 // GO:0005813 // GO:0005819 // GO:0005856 // GO:0005871 // GO:0005874 // GO:0005925 // GO:0030496 // GO:0045171 // GO:0072686 // GO:0097149 // GO:0005634 // GO:0005634 // GO:0005654 // GO:0005654 // GO:0005813 // GO:0005813 // GO:0005819 // GO:0005819 // GO:0005871 // GO:0005871 // GO:0005925 // GO:0005925 // GO:0030496 // GO:0030496 // GO:0030496 // GO:0072…	nucleus // nucleoplasm // cytoplasm // centrosome // spindle // cytoskeleton // kinesin complex // microtubule // focal adhesion // midbody // intercellular bridge // mitotic spindle // centralspindlin complex // nucleus // nucleus // nucleoplasm // nucleoplasm // centrosome // centrosome // spindle // spindle // kinesin complex // kinesin complex // focal adhesion // focal adhesion // midbody //…	not recorded // not recorded // inferred from electronic annotation // not recorded // not recorded // inferred from electronic annotation // not recorded // inferred from electronic annotation // not recorded // not recorded // inferred from direct assay // not recorded // not recorded // inferred from electronic annotation // --- // inferred from electronic annotation // --- // inferred from el…	GO:0000166 // GO:0003777 // GO:0005524 // GO:0008017 // GO:0016887 // GO:0003777 // GO:0003777 // GO:0008017 // GO:0008017 // GO:0016887	nucleotide binding // microtubule motor activity // ATP binding // microtubule binding // ATPase activity // microtubule motor activity // microtubule motor activity // microtubule binding // microtubule binding // ATPase activity	inferred from electronic annotation // not recorded // inferred from electronic annotation // not recorded // not recorded // --- // inferred from electronic annotation // inferred from electronic annotation // --- // ---	---	---	---	---	---	17527934
17549820	5.24402	5.21983	5.21053	6.59425	6.97138	5.63456		5.22479	6.40006		1.17527	2.25835	0.0418656		---	---	---	---	---	---	---	---	---	---	---	---	---	---	gi377836269	+	1	472	---	---	---	---	---	---	---	---	---	---	---	---	---	---	---	---	17549820
17302397	7.60888	8.12775	7.75436	9.23916	8.88603	8.88835		7.83033	9.00451		1.17418	2.25665	0.00376188		NM_009769	Klf5	Kruppel-like factor 5	14|14 E2.2	NM_009769	RefSeq	Mus musculus Kruppel-like factor 5 (Klf5), mRNA.	100	100	25	25	FALSE	Mm.30262	bladder| brain| connective tissue| dorsal root ganglion| embryonic tissue| extraembryonic tissue| heart| inner ear| intestine| lung| mammary gland| muscle| nasopharynx| pancreas| skin| stomach| testis| thyroid| uterus| cleavage| morula| blastocyst| egg cylinder| fetus| neonate| juvenile| adult	chr14	+	99298691	99313412	NM_009769	Q9Z0Z7	GO:0000122 // GO:0001525 // GO:0006351 // GO:0006355 // GO:0006357 // GO:0030033 // GO:0032534 // GO:0035914 // GO:0045600 // GO:0045893 // GO:0045944 // GO:0060576 // GO:0006366 // GO:0006366 // GO:0045944 // GO:0045944	negative regulation of transcription from RNA polymerase II promoter // angiogenesis // transcription, DNA-templated // regulation of transcription, DNA-templated // regulation of transcription from RNA polymerase II promoter // microvillus assembly // regulation of microvillus assembly // skeletal muscle cell differentiation // positive regulation of fat cell differentiation // positive regulati…	inferred from direct assay // inferred from mutant phenotype // inferred from electronic annotation // inferred from electronic annotation // inferred from mutant phenotype // inferred from mutant phenotype // inferred from mutant phenotype // inferred from mutant phenotype // inferred from mutant phenotype // inferred from mutant phenotype // not recorded // inferred from mutant phenotype // inf…	GO:0005634 // GO:0005654 // GO:0005737 // GO:0005794 // GO:0005886 // GO:0043231 // GO:0005634 // GO:0005654 // GO:0005654 // GO:0005654 // GO:0005737 // GO:0005737 // GO:0005794 // GO:0005794 // GO:0005886 // GO:0005886 // GO:0043231 // GO:0043231	nucleus // nucleoplasm // cytoplasm // Golgi apparatus // plasma membrane // intracellular membrane-bounded organelle // nucleus // nucleoplasm // nucleoplasm // nucleoplasm // cytoplasm // cytoplasm // Golgi apparatus // Golgi apparatus // plasma membrane // plasma membrane // intracellular membrane-bounded organelle // intracellular membrane-bounded organelle	inferred from direct assay // not recorded // not recorded // not recorded // not recorded // not recorded // inferred from electronic annotation // inferred from electronic annotation // --- // traceable author statement // inferred from electronic annotation // --- // inferred from electronic annotation // --- // inferred from electronic annotation // --- // inferred from electronic annotation …	GO:0000978 // GO:0001077 // GO:0003676 // GO:0003677 // GO:0003677 // GO:0003700 // GO:0005515 // GO:0008134 // GO:0043565 // GO:0046872 // GO:0000978 // GO:0000978 // GO:0001077 // GO:0001077 // GO:0003677	RNA polymerase II core promoter proximal region sequence-specific DNA binding // transcriptional activator activity, RNA polymerase II core promoter proximal region sequence-specific binding // nucleic acid binding // DNA binding // DNA binding // transcription factor activity, sequence-specific DNA binding // protein binding // transcription factor binding // sequence-specific DNA binding // met…	not recorded // not recorded // inferred from electronic annotation // inferred from direct assay // inferred from sequence or structural similarity // inferred from mutant phenotype // inferred from physical interaction // not recorded // not recorded // inferred from electronic annotation // inferred from electronic annotation // --- // inferred from electronic annotation // --- // inferred fro…	---	---	---	---	---	17302397
17471941	4.95617	4.50574	4.49869	5.29537	5.87756	6.30649		4.65353	5.82647		1.17294	2.25471	0.0236537		XR_378061	Gm5154	predicted gene 5154	6 G1|6	XR_378061	RefSeq	PREDICTED: Mus musculus predicted gene 5154 (Gm5154), transcript variant X3, misc_RNA.	100	100	9	9	FALSE	Mm.304161	salivary gland	chr6	-	132438531	132441730	---	---	---	---	---	---	---	---	---	---	---	---	---	---	---	---	17471941
17214380	3.72379	3.97829	3.7848	5.16804	4.72683	5.11068		3.82896	5.00185		1.17289	2.25462	0.00177163		NM_009526	Wnt6	wingless-type MMTV integration site family, member 6	1|1 C3	NM_009526	RefSeq	Mus musculus wingless-type MMTV integration site family, member 6 (Wnt6), mRNA.	100	100	20	20	FALSE	Mm.268282	embryonic tissue| inner ear| lung| testis| gastrula| organogenesis| fetus| adult	chr1	+	74771892	74785319	NM_009526	P22727	GO:0001658 // GO:0007165 // GO:0007267 // GO:0007275 // GO:0009798 // GO:0009887 // GO:0010628 // GO:0010628 // GO:0016055 // GO:0030182 // GO:0042475 // GO:0045165 // GO:0045893 // GO:0060684 // GO:0070172 // GO:0072079 // GO:0072080 // GO:0010628 // GO:0010628 // GO:0016055 // GO:0030182 // GO:0042475 // GO:0042475 // GO:0045165 // GO:0070172 // GO:0070172	branching involved in ureteric bud morphogenesis // signal transduction // cell-cell signaling // multicellular organismal development // axis specification // organ morphogenesis // positive regulation of gene expression // positive regulation of gene expression // Wnt signaling pathway // neuron differentiation // odontogenesis of dentin-containing tooth // cell fate commitment // positive regu…	inferred from genetic interaction // traceable author statement // traceable author statement // inferred from electronic annotation // inferred from direct assay // traceable author statement // inferred from direct assay // not recorded // inferred from direct assay // not recorded // not recorded // not recorded // inferred from direct assay // inferred from direct assay // not recorded // inf…	GO:0005576 // GO:0005578 // GO:0005615 // GO:0009986 // GO:0005578 // GO:0005615 // GO:0005788	extracellular region // proteinaceous extracellular matrix // extracellular space // cell surface // proteinaceous extracellular matrix // extracellular space // endoplasmic reticulum lumen	inferred from electronic annotation // inferred from direct assay // not recorded // inferred from direct assay // inferred from electronic annotation // --- // traceable author statement	GO:0005102 // GO:0005109 // GO:0005515 // GO:0005102 // GO:0005109	receptor binding // frizzled binding // protein binding // receptor binding // frizzled binding	traceable author statement // not recorded // inferred from physical interaction // inferred from electronic annotation // ---	GenMAPP	Wnt_Signaling	---	---	---	17214380
17329759	7.39069	7.69069	7.48211	8.90514	9.13061	8.03898		7.52116	8.69158		1.17041	2.25076	0.0273086		NM_001301353	Apod	apolipoprotein D	16 B2|16 21.41 cM	NM_001301353	RefSeq	Mus musculus apolipoprotein D (Apod), transcript variant 2, mRNA.	100	100	21	21	FALSE	Mm.2082	bladder| brain| embryonic tissue| epididymis| extraembryonic tissue| eye| heart| inner ear| joint| lung| mammary gland| pineal gland| pituitary gland| prostate| salivary gland| skin| spinal cord| spleen| sympathetic ganglion| thymus| thyroid| tongue| vagina| cleavage| fetus| neonate| juvenile| adult	chr16	-	31296192	31314808	NM_001301353	P51910	GO:0000302 // GO:0000302 // GO:0006006 // GO:0006629 // GO:0006810 // GO:0010642 // GO:0042308 // GO:0048662 // GO:0051895 // GO:0060588 // GO:0060588 // GO:0071638 // GO:1900016 // GO:2000098 // GO:2000405 // GO:0000302 // GO:0000302 // GO:0006006 // GO:0006006 // GO:0006006 // GO:0006629 // GO:0006629 // GO:0006629 // GO:0007420 // GO:0007568 // GO:0010642 // GO:0010642 // GO:0010642 // GO:0014…	response to reactive oxygen species // response to reactive oxygen species // glucose metabolic process // lipid metabolic process // transport // negative regulation of platelet-derived growth factor receptor signaling pathway // negative regulation of protein import into nucleus // negative regulation of smooth muscle cell proliferation // negative regulation of focal adhesion assembly // negat…	inferred from mutant phenotype // not recorded // not recorded // not recorded // inferred from electronic annotation // not recorded // not recorded // not recorded // not recorded // inferred from mutant phenotype // not recorded // not recorded // not recorded // not recorded // not recorded // inferred from electronic annotation // --- // inferred from electronic annotation // --- // inferred…	GO:0005576 // GO:0005615 // GO:0005622 // GO:0005737 // GO:0005783 // GO:0022626 // GO:0030425 // GO:0043025 // GO:0048471 // GO:0070062 // GO:0005615 // GO:0005615 // GO:0005615 // GO:0005783 // GO:0022626 // GO:0030425 // GO:0043025 // GO:0048471 // GO:0048471 // GO:0048471 // GO:0070062 // GO:0070062	extracellular region // extracellular space // intracellular // cytoplasm // endoplasmic reticulum // cytosolic ribosome // dendrite // neuronal cell body // perinuclear region of cytoplasm // extracellular exosome // extracellular space // extracellular space // extracellular space // endoplasmic reticulum // cytosolic ribosome // dendrite // neuronal cell body // perinuclear region of cytoplasm…	inferred from electronic annotation // not recorded // inferred from direct assay // not recorded // not recorded // not recorded // not recorded // not recorded // not recorded // not recorded // inferred from electronic annotation // --- // inferred from sequence or structural similarity // inferred from sequence or structural similarity // inferred from sequence or structural similarity // inf…	GO:0005215 // GO:0008289 // GO:0015485 // GO:0036094 // GO:0015485 // GO:0015485 // GO:0015485	transporter activity // lipid binding // cholesterol binding // small molecule binding // cholesterol binding // cholesterol binding // cholesterol binding	inferred from electronic annotation // inferred from electronic annotation // not recorded // inferred from electronic annotation // inferred from electronic annotation // --- // inferred from sequence or structural similarity	---	---	---	---	---	17329759
17524752	5.40453	5.3753	5.16683	6.24591	6.35718	6.84854		5.31555	6.48388		1.16833	2.24751	0.00425769		NM_026282	Spc24	SPC24, NDC80 kinetochore complex component, homolog (S. cerevisiae)	9|9 A3	NM_026282	RefSeq	Mus musculus SPC24, NDC80 kinetochore complex component, homolog (S. cerevisiae) (Spc24), mRNA.	100	100	19	19	FALSE	Mm.295642	adipose tissue| bone marrow| brain| embryonic tissue| extraembryonic tissue| eye| heart| intestine| kidney| lung| mammary gland| ovary| pancreas| skin| spleen| stomach| testis| thymus|oocyte| egg cylinder| gastrula| organogenesis| fetus| neonate| juvenile| adult	chr9	-	21755442	21760289	NM_026282	Q9D083	GO:0007049 // GO:0007067 // GO:0051301 // GO:0008150	cell cycle // mitotic nuclear division // cell division // biological_process	inferred from electronic annotation // inferred from electronic annotation // inferred from electronic annotation // no biological data available	GO:0000775 // GO:0000776 // GO:0005634 // GO:0005694 // GO:0005730 // GO:0031262 // GO:0000777 // GO:0005634 // GO:0005634 // GO:0005730 // GO:0005730 // GO:0031262 // GO:0031262 // GO:0031262	chromosome, centromeric region // kinetochore // nucleus // chromosome // nucleolus // Ndc80 complex // condensed chromosome kinetochore // nucleus // nucleus // nucleolus // nucleolus // Ndc80 complex // Ndc80 complex // Ndc80 complex	inferred from electronic annotation // inferred from electronic annotation // not recorded // inferred from electronic annotation // not recorded // not recorded // inferred from electronic annotation // inferred from electronic annotation // --- // inferred from electronic annotation // --- // inferred from electronic annotation // --- // inferred from sequence or structural similarity	GO:0003674	molecular_function	no biological data available	---	---	---	---	---	17524752
17412092	3.37894	3.09091	3.50497	4.13465	5.01255	4.31967		3.32494	4.48896		1.16402	2.2408	0.0166785		NM_015767	Ttpa	tocopherol (alpha) transfer protein	4 A3|4 7.76 cM	NM_015767	RefSeq	Mus musculus tocopherol (alpha) transfer protein (Ttpa), mRNA.	100	74	17	17	FALSE	Mm.24375	brain| connective tissue| embryonic tissue| eye| kidney| liver| lung| mammary gland| skin| stomach| cleavage| morula| fetus| adult	chr4	+	20007938	20030785	NM_015767	Q8BWP5	GO:0001890 // GO:0001892 // GO:0006810 // GO:0009268 // GO:0009636 // GO:0042360 // GO:0042360 // GO:0046909 // GO:0051180 // GO:0051452 // GO:0060548 // GO:0090212 // GO:0007584 // GO:0009268 // GO:0032502 // GO:0042360 // GO:0051452 // GO:0060548	placenta development // embryonic placenta development // transport // response to pH // response to toxic substance // vitamin E metabolic process // vitamin E metabolic process // intermembrane transport // vitamin transport // intracellular pH reduction // negative regulation of cell death // negative regulation of establishment of blood-brain barrier // response to nutrient // response to pH …	inferred from mutant phenotype // inferred from mutant phenotype // inferred from electronic annotation // not recorded // inferred from mutant phenotype // inferred from mutant phenotype // not recorded // inferred from direct assay // inferred from direct assay // not recorded // not recorded // inferred from mutant phenotype // inferred from electronic annotation // inferred from electronic an…	GO:0005622 // GO:0005737 // GO:0005770 // GO:0005829 // GO:0005737 // GO:0005770 // GO:0005829	intracellular // cytoplasm // late endosome // cytosol // cytoplasm // late endosome // cytosol	inferred from electronic annotation // traceable author statement // not recorded // not recorded // inferred from electronic annotation // inferred from electronic annotation // inferred from electronic annotation	GO:0005215 // GO:0005546 // GO:0008289 // GO:0008431 // GO:0008431 // GO:0008431 // GO:0019842 // GO:0043325 // GO:0008431 // GO:0019842	transporter activity // phosphatidylinositol-4,5-bisphosphate binding // lipid binding // vitamin E binding // vitamin E binding // vitamin E binding // vitamin binding // phosphatidylinositol-3,4-bisphosphate binding // vitamin E binding // vitamin binding	inferred from electronic annotation // inferred from direct assay // inferred from electronic annotation // inferred from direct assay // not recorded // traceable author statement // not recorded // inferred from direct assay // inferred from electronic annotation // inferred from electronic annotation	---	---	---	---	---	17412092
17338747	5.47143	6.12764	5.35467	6.88308	6.44763	7.11112		5.65125	6.81395		1.1627	2.23876	0.0198196		NM_001111078	Uhrf1	ubiquitin-like, containing PHD and RING finger domains, 1	17|17 D-E1	NM_001111078	RefSeq	Mus musculus ubiquitin-like, containing PHD and RING finger domains, 1 (Uhrf1), transcript variant 2, mRNA.	100	88	21	21	FALSE	Mm.42196	blood| bone| bone marrow| brain| connective tissue| dorsal root ganglion| embryonic tissue| extraembryonic tissue| eye| fertilized ovum| heart| inner ear| intestine| joint| kidney| liver| lung| lymph node| mammary gland| molar| nasopharynx| olfactory mucosa| ovary| oviduct| pancreas| skin| spleen| stomach| testis| thymus|oocyte| unfertilized ovum| zygote| morula| blastocyst| egg cylinder| gastrul…	chr17	+	56303321	56323486	NM_001111078	Q8VDF2	GO:0000122 // GO:0000122 // GO:0006281 // GO:0006351 // GO:0006355 // GO:0006974 // GO:0007049 // GO:0008283 // GO:0010216 // GO:0010216 // GO:0010390 // GO:0016568 // GO:0016574 // GO:0032270 // GO:0042787 // GO:0051865 // GO:0051865 // GO:0090308 // GO:0000122 // GO:0010216 // GO:0016567 // GO:0016574 // GO:0016574 // GO:0032270 // GO:0042787 // GO:0042787 // GO:0051865 // GO:0051865 // GO:0090…	negative regulation of transcription from RNA polymerase II promoter // negative regulation of transcription from RNA polymerase II promoter // DNA repair // transcription, DNA-templated // regulation of transcription, DNA-templated // cellular response to DNA damage stimulus // cell cycle // cell proliferation // maintenance of DNA methylation // maintenance of DNA methylation // histone monoubi…	inferred from direct assay // not recorded // inferred from electronic annotation // inferred from electronic annotation // inferred from electronic annotation // inferred from electronic annotation // inferred from electronic annotation // traceable author statement // inferred from mutant phenotype // not recorded // inferred from direct assay // inferred from electronic annotation // not recor…	GO:0000790 // GO:0000790 // GO:0000791 // GO:0000792 // GO:0000792 // GO:0005634 // GO:0005634 // GO:0005634 // GO:0005657 // GO:0005657 // GO:0005720 // GO:0005886 // GO:0016363 // GO:0031410 // GO:0000790 // GO:0000791 // GO:0000791 // GO:0000792 // GO:0005634 // GO:0005634 // GO:0005654 // GO:0005657	nuclear chromatin // nuclear chromatin // euchromatin // heterochromatin // heterochromatin // nucleus // nucleus // nucleus // replication fork // replication fork // nuclear heterochromatin // plasma membrane // nuclear matrix // cytoplasmic vesicle // nuclear chromatin // euchromatin // euchromatin // heterochromatin // nucleus // nucleus // nucleoplasm // replication fork	inferred from direct assay // not recorded // not recorded // inferred from direct assay // not recorded // inferred from direct assay // not recorded // traceable author statement // inferred from direct assay // not recorded // inferred from direct assay // not recorded // inferred from direct assay // not recorded // --- // --- // inferred from sequence or structural similarity // --- // infer…	GO:0000987 // GO:0003677 // GO:0004842 // GO:0005515 // GO:0008270 // GO:0008327 // GO:0008766 // GO:0016874 // GO:0018169 // GO:0031493 // GO:0035064 // GO:0035064 // GO:0042393 // GO:0042802 // GO:0043773 // GO:0043774 // GO:0044729 // GO:0044729 // GO:0046872 // GO:0061630 // GO:0070735 // GO:0070736 // GO:0070737 // GO:0070738 // GO:0070739 // GO:0070740 // GO:0000987 // GO:0004842 // GO:0008…	core promoter proximal region sequence-specific DNA binding // DNA binding // ubiquitin-protein transferase activity // protein binding // zinc ion binding // methyl-CpG binding // UDP-N-acetylmuramoylalanyl-D-glutamyl-2,6-diaminopimelate-D-alanyl-D-alanine ligase activity // ligase activity // ribosomal S6-glutamic acid ligase activity // nucleosomal histone binding // methylated histone binding…	not recorded // inferred from electronic annotation // not recorded // inferred from physical interaction // not recorded // not recorded // inferred from electronic annotation // inferred from electronic annotation // inferred from electronic annotation // inferred from direct assay // inferred from direct assay // not recorded // not recorded // inferred from physical interaction // inferred fr…	---	---	---	---	---	17338747
17241001	3.76684	3.50912	3.82264	5.01849	4.66041	4.90496		3.69953	4.86129		1.16175	2.23729	0.00125283		NM_010959	Oit3	oncoprotein induced transcript 3	10|10 B3	NM_010959	RefSeq	Mus musculus oncoprotein induced transcript 3 (Oit3), mRNA.	100	100	26	26	FALSE	Mm.123013	bone| bone marrow| embryonic tissue| liver| skin| thymus| organogenesis| adult	chr10	-	59422958	59441779	NM_010959	Q8R4V5	GO:1903118	urate homeostasis	inferred from mutant phenotype	GO:0005634 // GO:0005635	nucleus // nuclear envelope	inferred from electronic annotation // inferred from electronic annotation	---	---	---	---	---	---	---	---	17241001
17372392	10.1733	10.1403	10.0257	11.5238	11.123	11.1776		10.1131	11.2748		1.1617	2.23721	0.000952853		NM_024181	Dnajc10	DnaJ (Hsp40) homolog, subfamily C, member 10	2|2 D	NM_024181	RefSeq	Mus musculus DnaJ (Hsp40) homolog, subfamily C, member 10 (Dnajc10), mRNA.	100	90	18	18	FALSE	Mm.21762	blood| bone| bone marrow| brain| connective tissue| embryonic tissue| epididymis| extraembryonic tissue| eye| fertilized ovum| heart| inner ear| intestine| joint| kidney| liver| lung| lymph node| mammary gland| muscle| ovary| pancreas| pituitary gland| prostate| salivary gland| skin| spleen| stomach| testis| thymus| zygote| cleavage| morula| blastocyst| egg cylinder| gastrula| organogenesis| fetu…	chr2	+	80315466	80354055	NM_024181	Q9DC23	GO:0001933 // GO:0030433 // GO:0030433 // GO:0032781 // GO:0034975 // GO:0034976 // GO:0045454 // GO:0055114 // GO:0070059 // GO:0001933 // GO:0001933 // GO:0001933 // GO:0030433 // GO:0030433 // GO:0034975 // GO:0034975 // GO:0034975 // GO:0034976 // GO:0034976 // GO:0034976 // GO:0070059 // GO:0070059 // GO:0070059 // GO:0055114	negative regulation of protein phosphorylation // ER-associated ubiquitin-dependent protein catabolic process // ER-associated ubiquitin-dependent protein catabolic process // positive regulation of ATPase activity // protein folding in endoplasmic reticulum // response to endoplasmic reticulum stress // cell redox homeostasis // oxidation-reduction process // intrinsic apoptotic signaling pathwa…	not recorded // inferred from direct assay // not recorded // inferred from mutant phenotype // not recorded // not recorded // inferred from electronic annotation // inferred from electronic annotation // not recorded // inferred from electronic annotation // --- // inferred from sequence or structural similarity // inferred from electronic annotation // --- // inferred from electronic annotatio…	GO:0005783 // GO:0005783 // GO:0005788 // GO:0016020 // GO:0034663 // GO:0005783 // GO:0005783 // GO:0005788 // GO:0005788 // GO:0005788 // GO:0016020 // GO:0016020 // GO:0034663 // GO:0034663 // GO:0034663 // GO:0016021	endoplasmic reticulum // endoplasmic reticulum // endoplasmic reticulum lumen // membrane // endoplasmic reticulum chaperone complex // endoplasmic reticulum // endoplasmic reticulum // endoplasmic reticulum lumen // endoplasmic reticulum lumen // endoplasmic reticulum lumen // membrane // membrane // endoplasmic reticulum chaperone complex // endoplasmic reticulum chaperone complex // endoplasmi…	inferred from direct assay // not recorded // not recorded // not recorded // not recorded // inferred from electronic annotation // --- // inferred from electronic annotation // --- // inferred from sequence or structural similarity // inferred from electronic annotation // --- // inferred from electronic annotation // --- // inferred from sequence or structural similarity // inferred from elect…	GO:0001671 // GO:0005515 // GO:0008113 // GO:0015035 // GO:0015035 // GO:0015036 // GO:0016491 // GO:0016671 // GO:0030544 // GO:0033743 // GO:0051087 // GO:0051087 // GO:0051117 // GO:0051117 // GO:0051787 // GO:0070191 // GO:0015035 // GO:0015036 // GO:0030544 // GO:0030544 // GO:0051087 // GO:0051087 // GO:0051117 // GO:0051117 // GO:0051787 // GO:0051787 // GO:0051787	ATPase activator activity // protein binding // peptide-methionine (S)-S-oxide reductase activity // protein disulfide oxidoreductase activity // protein disulfide oxidoreductase activity // disulfide oxidoreductase activity // oxidoreductase activity // oxidoreductase activity, acting on a sulfur group of donors, disulfide as acceptor // Hsp70 protein binding // peptide-methionine (R)-S-oxide re…	inferred from mutant phenotype // inferred from physical interaction // inferred from electronic annotation // inferred from direct assay // not recorded // inferred from direct assay // inferred from electronic annotation // inferred from direct assay // not recorded // inferred from electronic annotation // inferred from direct assay // not recorded // inferred from physical interaction // not …	---	---	---	---	---	17372392
17472223	4.73049	4.47291	4.65572	5.98494	5.15855	6.18034		4.61971	5.77461		1.1549	2.22669	0.0231136		NM_001164212	Rerg	RAS-like, estrogen-regulated, growth-inhibitor	6|6 G1	NM_001164212	RefSeq	Mus musculus RAS-like, estrogen-regulated, growth-inhibitor (Rerg), transcript variant 1, mRNA.	100	78	18	18	FALSE	Mm.46233	bladder| bone marrow| brain| embryonic tissue| eye| inner ear| intestine| joint| kidney| lung| mammary gland| nasopharynx| ovary| oviduct| pituitary gland| spinal cord| testis| tongue| vagina| cleavage| gastrula| fetus| neonate| juvenile| adult	chr6	-	137054825	137170497	NM_001164212	Q8R367	GO:0007165 // GO:0007264 // GO:0008285 // GO:0009725 // GO:0030308 // GO:0008152 // GO:0008285 // GO:0008285 // GO:0009725 // GO:0009725 // GO:0030308 // GO:0030308	signal transduction // small GTPase mediated signal transduction // negative regulation of cell proliferation // response to hormone // negative regulation of cell growth // metabolic process // negative regulation of cell proliferation // negative regulation of cell proliferation // response to hormone // response to hormone // negative regulation of cell growth // negative regulation of cell gr…	inferred from electronic annotation // inferred from electronic annotation // not recorded // not recorded // not recorded // inferred from electronic annotation // inferred from electronic annotation // --- // inferred from electronic annotation // --- // inferred from electronic annotation // ---	GO:0005634 // GO:0005737 // GO:0005829 // GO:0016020 // GO:0005634 // GO:0005634 // GO:0005829 // GO:0005829	nucleus // cytoplasm // cytosol // membrane // nucleus // nucleus // cytosol // cytosol	not recorded // inferred from electronic annotation // not recorded // inferred from electronic annotation // inferred from electronic annotation // --- // inferred from electronic annotation // ---	GO:0000166 // GO:0003924 // GO:0005525 // GO:0003924 // GO:0003924	nucleotide binding // GTPase activity // GTP binding // GTPase activity // GTPase activity	inferred from electronic annotation // not recorded // inferred from electronic annotation // inferred from electronic annotation // ---	---	---	---	---	---	17472223
17359020	6.05805	6.45366	5.96934	7.43626	7.0986	7.40006		6.16035	7.31164		1.15129	2.22113	0.00328467		NM_010615	Kif11	kinesin family member 11	19|19 C2	NM_010615	RefSeq	Mus musculus kinesin family member 11 (Kif11), mRNA.	100	100	36	36	FALSE	Mm.42203	blood| bone| bone marrow| brain| embryonic tissue| eye| fertilized ovum| heart| inner ear| intestine| kidney| liver| lung| lymph node| mammary gland| molar| ovary| pancreas| skin| spleen| testis| thymus| vagina|oocyte| unfertilized ovum| zygote| cleavage| morula| blastocyst| organogenesis| fetus| neonate| juvenile| adult	chr19	+	37376403	37421859	NM_010615	Q6P9P6	GO:0007018 // GO:0007049 // GO:0007051 // GO:0007059 // GO:0007067 // GO:0007100 // GO:0046602 // GO:0051225 // GO:0051301 // GO:0090307 // GO:0007018 // GO:0007018 // GO:0007051 // GO:0007051 // GO:0007059 // GO:0008152 // GO:0046602 // GO:0046602 // GO:0046602 // GO:0090307 // GO:0090307 // GO:0090307	microtubule-based movement // cell cycle // spindle organization // chromosome segregation // mitotic nuclear division // mitotic centrosome separation // regulation of mitotic centrosome separation // spindle assembly // cell division // mitotic spindle assembly // microtubule-based movement // microtubule-based movement // spindle organization // spindle organization // chromosome segregation /…	not recorded // inferred from electronic annotation // not recorded // not recorded // inferred from electronic annotation // inferred from mutant phenotype // not recorded // inferred from mutant phenotype // inferred from electronic annotation // not recorded // --- // inferred from electronic annotation // inferred from electronic annotation // --- // --- // inferred from electronic annotation…	GO:0000922 // GO:0005737 // GO:0005819 // GO:0005856 // GO:0005871 // GO:0005874 // GO:0005876 // GO:0016020 // GO:0072686 // GO:0000922 // GO:0000922 // GO:0005737 // GO:0005737 // GO:0005819 // GO:0005819 // GO:0005819 // GO:0005871 // GO:0005871 // GO:0005874 // GO:0005874 // GO:0005876 // GO:0005876 // GO:0016020 // GO:0016020 // GO:0072686	spindle pole // cytoplasm // spindle // cytoskeleton // kinesin complex // microtubule // spindle microtubule // membrane // mitotic spindle // spindle pole // spindle pole // cytoplasm // cytoplasm // spindle // spindle // spindle // kinesin complex // kinesin complex // microtubule // microtubule // spindle microtubule // spindle microtubule // membrane // membrane // mitotic spindle	not recorded // not recorded // not recorded // inferred from electronic annotation // not recorded // not recorded // not recorded // not recorded // not recorded // inferred from electronic annotation // --- // inferred from electronic annotation // --- // inferred from electronic annotation // --- // inferred from sequence or structural similarity // --- // inferred from electronic annotation …	GO:0000166 // GO:0003777 // GO:0005524 // GO:0008017 // GO:0008574 // GO:0019901 // GO:0032403 // GO:0008574 // GO:0019901 // GO:0019901 // GO:0019901 // GO:0032403 // GO:0032403	nucleotide binding // microtubule motor activity // ATP binding // microtubule binding // ATP-dependent microtubule motor activity, plus-end-directed // protein kinase binding // protein complex binding // ATP-dependent microtubule motor activity, plus-end-directed // protein kinase binding // protein kinase binding // protein kinase binding // protein complex binding // protein complex binding	inferred from electronic annotation // inferred from electronic annotation // inferred from electronic annotation // inferred from electronic annotation // not recorded // not recorded // not recorded // --- // inferred from electronic annotation // --- // inferred from sequence or structural similarity // inferred from electronic annotation // ---	---	---	---	---	---	17359020
17358838	5.66458	5.81764	5.34208	6.79024	6.48696	7.00067		5.6081	6.75929		1.15119	2.22097	0.00491027		NM_183046	Kif20b	kinesin family member 20B	19|19 C2	NM_183046	RefSeq	Mus musculus kinesin family member 20B (Kif20b), mRNA.	100	100	28	28	FALSE	Mm.278471	bone marrow| brain| embryonic tissue| eye| fertilized ovum| heart| intestine| lymph node| mammary gland| molar| ovary| prostate| skin| spleen| testis| thymus| unfertilized ovum| zygote| blastocyst| organogenesis| fetus| neonate| juvenile| adult	chr19	+	34922358	34975731	NM_183046	Q80WE4	GO:0001843 // GO:0007018 // GO:0007049 // GO:0007067 // GO:0008284 // GO:0008284 // GO:0032467 // GO:0035372 // GO:0048812 // GO:0051301 // GO:0070201 // GO:0090316 // GO:1903438 // GO:2000114 // GO:2000114 // GO:2001222 // GO:2001224 // GO:0007088 // GO:0008152 // GO:0008284 // GO:0008284 // GO:0032467 // GO:0032467 // GO:0032467	neural tube closure // microtubule-based movement // cell cycle // mitotic nuclear division // positive regulation of cell proliferation // positive regulation of cell proliferation // positive regulation of cytokinesis // protein localization to microtubule // neuron projection morphogenesis // cell division // regulation of establishment of protein localization // positive regulation of intrace…	inferred from mutant phenotype // inferred from electronic annotation // inferred from electronic annotation // inferred from electronic annotation // inferred from mutant phenotype // not recorded // not recorded // inferred from mutant phenotype // inferred from mutant phenotype // inferred from electronic annotation // inferred from direct assay // inferred from mutant phenotype // inferred fr…	GO:0005634 // GO:0005634 // GO:0005654 // GO:0005730 // GO:0005737 // GO:0005813 // GO:0005856 // GO:0005874 // GO:0015630 // GO:0030496 // GO:0030496 // GO:0042995 // GO:0048471 // GO:0051233 // GO:0070938 // GO:0097431 // GO:1990023 // GO:0000922 // GO:0005634 // GO:0005634 // GO:0005634 // GO:0005654 // GO:0005654 // GO:0005654 // GO:0005730 // GO:0005730 // GO:0005730 // GO:0005737 // GO:0005…	nucleus // nucleus // nucleoplasm // nucleolus // cytoplasm // centrosome // cytoskeleton // microtubule // microtubule cytoskeleton // midbody // midbody // cell projection // perinuclear region of cytoplasm // spindle midzone // contractile ring // mitotic spindle pole // mitotic spindle midzone // spindle pole // nucleus // nucleus // nucleus // nucleoplasm // nucleoplasm // nucleoplasm // nuc…	inferred from direct assay // not recorded // not recorded // not recorded // not recorded // not recorded // inferred from electronic annotation // inferred from electronic annotation // inferred from direct assay // inferred from direct assay // not recorded // inferred from electronic annotation // inferred from direct assay // inferred from direct assay // not recorded // not recorded // not …	GO:0000166 // GO:0003777 // GO:0005515 // GO:0005524 // GO:0008017 // GO:0008574 // GO:0016887 // GO:0042803 // GO:0050699 // GO:0008017 // GO:0008017 // GO:0008017 // GO:0008574 // GO:0008574 // GO:0008574 // GO:0016887 // GO:0016887 // GO:0016887 // GO:0042803 // GO:0042803 // GO:0042803 // GO:0050699 // GO:0050699	nucleotide binding // microtubule motor activity // protein binding // ATP binding // microtubule binding // ATP-dependent microtubule motor activity, plus-end-directed // ATPase activity // protein homodimerization activity // WW domain binding // microtubule binding // microtubule binding // microtubule binding // ATP-dependent microtubule motor activity, plus-end-directed // ATP-dependent micr…	inferred from electronic annotation // inferred from electronic annotation // inferred from physical interaction // inferred from electronic annotation // not recorded // not recorded // not recorded // not recorded // not recorded // inferred from electronic annotation // --- // inferred from sequence or structural similarity // inferred from electronic annotation // --- // inferred from sequenc…	---	---	---	---	---	17358838
17314455	1.87922	2.13975	3.11036	3.57249	3.14267	3.84423		2.37644	3.51979		1.14335	2.20894	0.0552356		NR_045629	D630010B17Rik	RIKEN cDNA D630010B17 gene	15|15 E3	NR_045629	RefSeq	Mus musculus RIKEN cDNA D630010B17 gene (D630010B17Rik), long non-coding RNA.	100	100	19	19	FALSE	Mm.135523	kidney| neonate	chr15	+	94247202	94255606	---	---	---	---	---	---	---	---	---	---	---	---	---	---	---	---	17314455
17501408	7.82942	7.80278	7.6744	9.24639	8.62745	8.8569		7.76887	8.91025		1.14138	2.20592	0.00363771		NM_021506	Sh3rf1	SH3 domain containing ring finger 1	8|8 B3.1	NM_021506	RefSeq	Mus musculus SH3 domain containing ring finger 1 (Sh3rf1), mRNA.	100	87	27	27	FALSE	Mm.27949	bladder| brain| embryonic tissue| eye| fertilized ovum| intestine| kidney| liver| lung| mammary gland| muscle| ovary| oviduct| pancreas| pituitary gland| skin| stomach| testis| thymus| unfertilized ovum| zygote| cleavage| organogenesis| fetus| neonate| juvenile| adult	chr8	+	61223872	61396072	NM_021506	Q69ZI1	GO:0043066 // GO:0043154 // GO:2001237 // GO:0006915 // GO:0016567 // GO:0043066 // GO:0043154 // GO:0046328 // GO:2001237 // GO:0043066 // GO:0043154 // GO:2001237	negative regulation of apoptotic process // negative regulation of cysteine-type endopeptidase activity involved in apoptotic process // negative regulation of extrinsic apoptotic signaling pathway // apoptotic process // protein ubiquitination // negative regulation of apoptotic process // negative regulation of cysteine-type endopeptidase activity involved in apoptotic process // regulation of …	not recorded // not recorded // not recorded // inferred from electronic annotation // inferred from electronic annotation // --- // --- // inferred from electronic annotation // --- // inferred from electronic annotation // inferred from electronic annotation // inferred from electronic annotation	GO:0005737 // GO:0005794 // GO:0005829 // GO:0042995 // GO:0005829 // GO:0030027 // GO:0048471 // GO:0005829	cytoplasm // Golgi apparatus // cytosol // cell projection // cytosol // lamellipodium // perinuclear region of cytoplasm // cytosol	inferred from electronic annotation // inferred from electronic annotation // not recorded // inferred from electronic annotation // --- // inferred from electronic annotation // inferred from electronic annotation // inferred from electronic annotation	GO:0005515 // GO:0008270 // GO:0008766 // GO:0016874 // GO:0018169 // GO:0043773 // GO:0043774 // GO:0046872 // GO:0070735 // GO:0070736 // GO:0070737 // GO:0070738 // GO:0070739 // GO:0070740	protein binding // zinc ion binding // UDP-N-acetylmuramoylalanyl-D-glutamyl-2,6-diaminopimelate-D-alanyl-D-alanine ligase activity // ligase activity // ribosomal S6-glutamic acid ligase activity // coenzyme F420-0 gamma-glutamyl ligase activity // coenzyme F420-2 alpha-glutamyl ligase activity // metal ion binding // protein-glycine ligase activity // protein-glycine ligase activity, initiating…	inferred from physical interaction // inferred from electronic annotation // inferred from electronic annotation // inferred from electronic annotation // inferred from electronic annotation // inferred from electronic annotation // inferred from electronic annotation // inferred from electronic annotation // inferred from electronic annotation // inferred from electronic annotation // inferred f…	---	---	---	---	---	17501408
17541281	3.89858	3.47308	3.86009	5.3206	4.68712	4.64706		3.74392	4.88493		1.14101	2.20536	0.0113359		NM_011855	Tenm1	teneurin transmembrane protein 1	X|X A2	NM_011855	RefSeq	Mus musculus teneurin transmembrane protein 1 (Tenm1), mRNA.	97	97	30	31	FALSE	Mm.327698	brain| thymus| fetus| adult	chrX	-	42527866	43274786	NM_011855	Q9WTS4	GO:0006351 // GO:0006355 // GO:0006359 // GO:0007165 // GO:0007218 // GO:0030838 // GO:0033138 // GO:0043406 // GO:0051491 // GO:0090316	transcription, DNA-templated // regulation of transcription, DNA-templated // regulation of transcription from RNA polymerase III promoter // signal transduction // neuropeptide signaling pathway // positive regulation of actin filament polymerization // positive regulation of peptidyl-serine phosphorylation // positive regulation of MAP kinase activity // positive regulation of filopodium assemb…	inferred from electronic annotation // inferred from electronic annotation // inferred from direct assay // inferred from electronic annotation // inferred from electronic annotation // inferred from direct assay // inferred from direct assay // inferred from direct assay // inferred from direct assay // inferred from sequence or structural similarity	GO:0005576 // GO:0005634 // GO:0005737 // GO:0005856 // GO:0005886 // GO:0005887 // GO:0016020 // GO:0016021 // GO:0048471 // GO:0005576 // GO:0005634 // GO:0005634 // GO:0005737 // GO:0005737 // GO:0005783 // GO:0005794 // GO:0005856 // GO:0005886 // GO:0005886 // GO:0016363 // GO:0016363 // GO:0016607 // GO:0016607	extracellular region // nucleus // cytoplasm // cytoskeleton // plasma membrane // integral component of plasma membrane // membrane // integral component of membrane // perinuclear region of cytoplasm // extracellular region // nucleus // nucleus // cytoplasm // cytoplasm // endoplasmic reticulum // Golgi apparatus // cytoskeleton // plasma membrane // plasma membrane // nuclear matrix // nuclea…	inferred from direct assay // inferred from direct assay // inferred from direct assay // inferred from electronic annotation // inferred from direct assay // inferred from direct assay // inferred from electronic annotation // inferred from electronic annotation // inferred from direct assay // inferred from electronic annotation // inferred from electronic annotation // inferred from sequence o…	GO:0042803 // GO:0046982	protein homodimerization activity // protein heterodimerization activity	inferred from direct assay // inferred from direct assay	---	---	---	---	---	17541281
17285819	7.01496	7.48878	7.59257	8.45838	8.51216	8.54852		7.36543	8.50636		1.14092	2.20522	0.00315285		NM_175661	Hist1h2af	histone cluster 1, H2af	13|13 A3.1	NM_175661	RefSeq	Mus musculus histone cluster 1, H2af (Hist1h2af), mRNA.	100	100	10	10	FALSE	Mm.377878	---	chr13	+	23533906	23534304	NM_175661	Q8CGP5	GO:0006325 // GO:0006342 // GO:0006325 // GO:0006342	chromatin organization // chromatin silencing // chromatin organization // chromatin silencing	not recorded // not recorded // --- // ---	GO:0000786 // GO:0000790 // GO:0005634 // GO:0005694 // GO:0000790	nucleosome // nuclear chromatin // nucleus // chromosome // nuclear chromatin	inferred from electronic annotation // not recorded // inferred from electronic annotation // inferred from electronic annotation // ---	GO:0003677 // GO:0046982 // GO:0003677 // GO:0003677	DNA binding // protein heterodimerization activity // DNA binding // DNA binding	not recorded // inferred from electronic annotation // --- // inferred from electronic annotation	---	---	---	---	---	17285819
17353663	4.20358	4.41187	5.19496	5.82086	5.24916	6.15948		4.60347	5.74317		1.13969	2.20334	0.0471204		NM_001289591	Tmem173	transmembrane protein 173	18|18 B3	NM_001289591	RefSeq	Mus musculus transmembrane protein 173 (Tmem173), transcript variant 2, mRNA.	100	88	22	22	FALSE	Mm.45995	bladder| blood| bone| bone marrow| brain| connective tissue| embryonic tissue| eye| inner ear| intestine| joint| kidney| liver| lung| lymph node| mammary gland| pancreas| skin| spleen| testis| thymus| vesicular gland| organogenesis| fetus| neonate| juvenile| adult	chr18	-	35733678	35740554	NM_001289591	Q3TBT3	GO:0002218 // GO:0002218 // GO:0002230 // GO:0002376 // GO:0006915 // GO:0032092 // GO:0032481 // GO:0032608 // GO:0032608 // GO:0033160 // GO:0035458 // GO:0042993 // GO:0045087 // GO:0045087 // GO:0045944 // GO:0045944 // GO:0051607 // GO:0051607 // GO:0071360 // GO:0002218 // GO:0002218 // GO:0002230 // GO:0002230 // GO:0032092 // GO:0032092 // GO:0032608 // GO:0032608 // GO:0032608 // GO:0033…	activation of innate immune response // activation of innate immune response // positive regulation of defense response to virus by host // immune system process // apoptotic process // positive regulation of protein binding // positive regulation of type I interferon production // interferon-beta production // interferon-beta production // positive regulation of protein import into nucleus, tran…	inferred from mutant phenotype // not recorded // not recorded // inferred from electronic annotation // inferred from electronic annotation // not recorded // inferred from electronic annotation // inferred from mutant phenotype // not recorded // not recorded // inferred from mutant phenotype // not recorded // inferred from mutant phenotype // not recorded // inferred from direct assay // not …	GO:0005737 // GO:0005739 // GO:0005741 // GO:0005777 // GO:0005783 // GO:0005789 // GO:0005789 // GO:0005794 // GO:0005886 // GO:0016020 // GO:0016021 // GO:0048471 // GO:0005741 // GO:0005741 // GO:0005783 // GO:0005789 // GO:0005789 // GO:0005789 // GO:0048471	cytoplasm // mitochondrion // mitochondrial outer membrane // peroxisome // endoplasmic reticulum // endoplasmic reticulum membrane // endoplasmic reticulum membrane // Golgi apparatus // plasma membrane // membrane // integral component of membrane // perinuclear region of cytoplasm // mitochondrial outer membrane // mitochondrial outer membrane // endoplasmic reticulum // endoplasmic reticulum …	inferred from electronic annotation // inferred from electronic annotation // not recorded // inferred from direct assay // inferred from direct assay // inferred from direct assay // not recorded // inferred from direct assay // inferred from electronic annotation // inferred from electronic annotation // inferred from electronic annotation // inferred from direct assay // inferred from electron…	GO:0000166 // GO:0005515 // GO:0008134 // GO:0019901 // GO:0031625 // GO:0035438 // GO:0035438 // GO:0042802 // GO:0042803 // GO:0061507 // GO:0008134 // GO:0008134 // GO:0019901 // GO:0019901 // GO:0035438 // GO:0035438 // GO:0042802 // GO:0042802 // GO:0042803 // GO:0042803 // GO:0042803	nucleotide binding // protein binding // transcription factor binding // protein kinase binding // ubiquitin protein ligase binding // cyclic-di-GMP binding // cyclic-di-GMP binding // identical protein binding // protein homodimerization activity // cyclic-GMP-AMP binding // transcription factor binding // transcription factor binding // protein kinase binding // protein kinase binding // cyclic…	inferred from electronic annotation // inferred from physical interaction // not recorded // not recorded // inferred from physical interaction // inferred from direct assay // not recorded // not recorded // not recorded // inferred from direct assay // inferred from electronic annotation // --- // inferred from electronic annotation // --- // inferred from electronic annotation // --- // inferr…	---	---	---	---	---	17353663
17356874	4.11594	4.75622	4.6197	5.60968	5.50399	5.79537		4.49729	5.63634		1.13906	2.20237	0.00584665		NM_011224	Pygm	muscle glycogen phosphorylase	19 A|19 4.53 cM	NM_011224	RefSeq	Mus musculus muscle glycogen phosphorylase (Pygm), mRNA.	100	100	23	23	FALSE	Mm.27806	bone| bone marrow| brain| embryonic tissue| extraembryonic tissue| eye| heart| joint| kidney| liver| lung| mammary gland| muscle| prostate| skin| spinal cord| spleen| stomach| thyroid| tongue| fetus| neonate| juvenile| adult	chr19	+	6384399	6398459	NM_011224	Q9WUB3	GO:0001666 // GO:0005975 // GO:0005977 // GO:0005980 // GO:0005980 // GO:0005980 // GO:0006874 // GO:0008152 // GO:0010033 // GO:0051591 // GO:0001666 // GO:0005977 // GO:0005980 // GO:0006874 // GO:0010033 // GO:0051591	response to hypoxia // carbohydrate metabolic process // glycogen metabolic process // glycogen catabolic process // glycogen catabolic process // glycogen catabolic process // cellular calcium ion homeostasis // metabolic process // response to organic substance // response to cAMP // response to hypoxia // glycogen metabolic process // glycogen catabolic process // cellular calcium ion homeosta…	not recorded // inferred from electronic annotation // not recorded // inferred from direct assay // inferred from mutant phenotype // not recorded // not recorded // inferred from electronic annotation // not recorded // not recorded // inferred from electronic annotation // inferred from electronic annotation // inferred from electronic annotation // inferred from electronic annotation // infer…	GO:0005737 // GO:0016529 // GO:0030018 // GO:0070062 // GO:0005737 // GO:0005737 // GO:0016529 // GO:0030018 // GO:0070062 // GO:0070062	cytoplasm // sarcoplasmic reticulum // Z disc // extracellular exosome // cytoplasm // cytoplasm // sarcoplasmic reticulum // Z disc // extracellular exosome // extracellular exosome	not recorded // not recorded // not recorded // not recorded // --- // inferred from electronic annotation // inferred from electronic annotation // --- // inferred from electronic annotation // ---	GO:0000166 // GO:0003824 // GO:0004645 // GO:0008144 // GO:0008184 // GO:0008184 // GO:0008184 // GO:0016208 // GO:0016740 // GO:0016757 // GO:0030170 // GO:0030246 // GO:0008144 // GO:0008184 // GO:0016208 // GO:0030170 // GO:0030170 // GO:0030246	nucleotide binding // catalytic activity // phosphorylase activity // drug binding // glycogen phosphorylase activity // glycogen phosphorylase activity // glycogen phosphorylase activity // AMP binding // transferase activity // transferase activity, transferring glycosyl groups // pyridoxal phosphate binding // carbohydrate binding // drug binding // glycogen phosphorylase activity // AMP bindi…	inferred from electronic annotation // inferred from electronic annotation // inferred from electronic annotation // not recorded // inferred from direct assay // inferred from mutant phenotype // not recorded // not recorded // inferred from electronic annotation // inferred from electronic annotation // not recorded // not recorded // inferred from electronic annotation // inferred from electro…	GenMAPP	Glycogen_Metabolism	---	---	---	17356874
17490211	3.75266	4.76055	4.06385	5.67025	4.76083	5.56154		4.19236	5.33087		1.13852	2.20154	0.0512067		NM_009131	Clec11a	C-type lectin domain family 11, member a	7|7 B3-B5	NM_009131	RefSeq	Mus musculus C-type lectin domain family 11, member a (Clec11a), mRNA.	100	100	25	25	FALSE	Mm.20428	brain| connective tissue| embryonic tissue| epididymis| eye| inner ear| intestine| joint| kidney| lung| mammary gland| pancreas| pineal gland| stomach| thymus| tongue| fetus| neonate| juvenile| adult	chr7	-	44303766	44306959	NM_009131	O88200	GO:0008284 // GO:0008284 // GO:0008284 // GO:0008284	positive regulation of cell proliferation // positive regulation of cell proliferation // positive regulation of cell proliferation // positive regulation of cell proliferation	not recorded // inferred from electronic annotation // --- // inferred from sequence or structural similarity	GO:0005576 // GO:0005615 // GO:0005737 // GO:0005576 // GO:0005576 // GO:0005576 // GO:0005615 // GO:0005615	extracellular region // extracellular space // cytoplasm // extracellular region // extracellular region // extracellular region // extracellular space // extracellular space	not recorded // not recorded // inferred from electronic annotation // inferred from electronic annotation // --- // inferred from sequence or structural similarity // inferred from electronic annotation // ---	GO:0008083 // GO:0030246 // GO:0008083 // GO:0008083 // GO:0008083 // GO:0030246	growth factor activity // carbohydrate binding // growth factor activity // growth factor activity // growth factor activity // carbohydrate binding	not recorded // non-traceable author statement // inferred from electronic annotation // --- // inferred from sequence or structural similarity // inferred from electronic annotation	---	---	---	---	---	17490211
17290359	4.63366	3.44527	3.67383	5.62206	4.62313	4.92231		3.91759	5.05583		1.13825	2.20114	0.0723008		ENSMUST00000165220	Gm9742	predicted gene 9742 [Source:MGI Symbol;Acc:MGI:3780137]	---	ENSMUST00000165220	ENSEMBL	predicted gene 9742 [gene_biotype:protein_coding transcript_biotype:protein_coding]	100	100	11	11	FALSE	---	---	chr13	-	8029828	8038106	ENSMUST00000165220	E9Q1C0	---	---	---	---	---	---	---	---	---	---	---	---	---	---	17290359
17506137	5.92596	6.85374	6.57781	7.73682	7.89555	7.13825		6.4525	7.5902		1.1377	2.2003	0.0338648		NM_023395	Wfdc1	WAP four-disulfide core domain 1	8|8 E1	NM_023395	RefSeq	Mus musculus WAP four-disulfide core domain 1 (Wfdc1), mRNA.	100	91	21	21	FALSE	Mm.87599	brain| embryonic tissue| eye| heart| intestine| liver| ovary| pineal gland| skin| testis| uterus| organogenesis| neonate| juvenile| adult	chr8	+	119666365	119688222	NM_023395	Q9ESH5	GO:0001558 // GO:0010466 // GO:0050680 // GO:0050728 // GO:0061045 // GO:0001558 // GO:0001558 // GO:0010951 // GO:0032355 // GO:0042493 // GO:0050680	regulation of cell growth // negative regulation of peptidase activity // negative regulation of epithelial cell proliferation // negative regulation of inflammatory response // negative regulation of wound healing // regulation of cell growth // regulation of cell growth // negative regulation of endopeptidase activity // response to estradiol // response to drug // negative regulation of epithe…	not recorded // inferred from electronic annotation // not recorded // inferred from mutant phenotype // inferred from mutant phenotype // --- // inferred from electronic annotation // inferred from electronic annotation // inferred from electronic annotation // inferred from electronic annotation // inferred from electronic annotation	GO:0005576 // GO:0005615 // GO:0005615 // GO:0005615	extracellular region // extracellular space // extracellular space // extracellular space	inferred from electronic annotation // not recorded // --- // inferred from electronic annotation	GO:0004867 // GO:0030414 // GO:0003674	serine-type endopeptidase inhibitor activity // peptidase inhibitor activity // molecular_function	inferred from electronic annotation // inferred from electronic annotation // no biological data available	---	---	---	---	---	17506137
17370518	1.6102	1.5721	1.42243	3.16837	2.43968	2.40687		1.53491	2.67164		1.13673	2.19882	0.0111896		---	---	---	---	NONMMUT037046	NONCODE	Non-coding transcript identified by NONCODE	100	100	9	9	FALSE	---	---	chr2	+	39720607	39720670	---	---	---	---	---	---	---	---	---	---	---	---	---	---	---	---	17370518
17256225	4.64478	4.60997	4.409	5.74256	5.2645	6.06544		4.55458	5.69083		1.13625	2.19809	0.00961023		NM_001025779	Cdc6	cell division cycle 6	11|11 D	NM_001025779	RefSeq	Mus musculus cell division cycle 6 (Cdc6), transcript variant 2, mRNA.	100	79	23	23	FALSE	Mm.20912	bone| bone marrow| brain| connective tissue| embryonic tissue| extraembryonic tissue| eye| heart| inner ear| kidney| liver| lung| lymph node| mammary gland| ovary| pancreas| skin| spleen| testis| thymus|oocyte| cleavage| morula| blastocyst| gastrula| organogenesis| fetus| neonate| juvenile| adult	chr11	+	98907801	98923942	NM_001025779	O89033	GO:0006260 // GO:0006270 // GO:0007049 // GO:0007067 // GO:0030071 // GO:0032467 // GO:0045737 // GO:0048146 // GO:0051301 // GO:0051984 // GO:0030071 // GO:0032467 // GO:0051984	DNA replication // DNA replication initiation // cell cycle // mitotic nuclear division // regulation of mitotic metaphase/anaphase transition // positive regulation of cytokinesis // positive regulation of cyclin-dependent protein serine/threonine kinase activity // positive regulation of fibroblast proliferation // cell division // positive regulation of chromosome segregation // regulation of …	inferred from electronic annotation // inferred from electronic annotation // inferred from electronic annotation // inferred from electronic annotation // not recorded // not recorded // not recorded // not recorded // inferred from electronic annotation // not recorded // --- // --- // ---	GO:0000922 // GO:0005634 // GO:0005654 // GO:0005737 // GO:0005737 // GO:0005794 // GO:0005819 // GO:0051233 // GO:0000922 // GO:0005634 // GO:0005634 // GO:0005654 // GO:0005737 // GO:0005737 // GO:0005794 // GO:0051233	spindle pole // nucleus // nucleoplasm // cytoplasm // cytoplasm // Golgi apparatus // spindle // spindle midzone // spindle pole // nucleus // nucleus // nucleoplasm // cytoplasm // cytoplasm // Golgi apparatus // spindle midzone	not recorded // not recorded // not recorded // inferred from direct assay // not recorded // not recorded // inferred from direct assay // not recorded // --- // inferred from electronic annotation // --- // --- // inferred from electronic annotation // --- // --- // ---	GO:0000166 // GO:0003682 // GO:0005524 // GO:0019900 // GO:0019900	nucleotide binding // chromatin binding // ATP binding // kinase binding // kinase binding	inferred from electronic annotation // inferred from direct assay // inferred from electronic annotation // not recorded // ---	GenMAPP // GenMAPP	Cell_Cycle_KEGG // DNA_replication_Reactome	---	---	---	17256225
17478406	3.96689	3.87146	3.9624	5.30886	5.14814	4.75078		3.93358	5.06926		1.13568	2.19722	0.0025395		NM_001037906	Nell1	NEL-like 1	7|7 B4	NM_001037906	RefSeq	Mus musculus NEL-like 1 (Nell1), mRNA.	100	83	30	30	FALSE	Mm.383528	brain| embryonic tissue| eye| heart| pancreas| skin| spinal cord| gastrula| fetus| juvenile| adult	chr7	+	49974864	50865255	NM_001037906	Q2VWQ2	GO:0010468 // GO:0030154 // GO:0030501 // GO:0033689 // GO:0043065 // GO:0045667 // GO:0045669 // GO:0045778 // GO:0070207 // GO:2000599 // GO:0010468 // GO:0010468 // GO:0030501 // GO:0030501 // GO:0033689 // GO:0033689 // GO:0045669 // GO:0045669 // GO:2000599 // GO:2000599	regulation of gene expression // cell differentiation // positive regulation of bone mineralization // negative regulation of osteoblast proliferation // positive regulation of apoptotic process // regulation of osteoblast differentiation // positive regulation of osteoblast differentiation // positive regulation of ossification // protein homotrimerization // negative regulation of cyclin catabo…	not recorded // inferred from electronic annotation // not recorded // not recorded // not recorded // not recorded // not recorded // not recorded // not recorded // not recorded // --- // inferred from sequence or structural similarity // --- // inferred from sequence or structural similarity // --- // inferred from sequence or structural similarity // --- // inferred from sequence or structura…	GO:0005576 // GO:0005615 // GO:0005634 // GO:0005635 // GO:0005737 // GO:0048471 // GO:0005635 // GO:0005635 // GO:0005635 // GO:0005737 // GO:0005737 // GO:0005737 // GO:0048471 // GO:0048471	extracellular region // extracellular space // nucleus // nuclear envelope // cytoplasm // perinuclear region of cytoplasm // nuclear envelope // nuclear envelope // nuclear envelope // cytoplasm // cytoplasm // cytoplasm // perinuclear region of cytoplasm // perinuclear region of cytoplasm	inferred from electronic annotation // not recorded // inferred from electronic annotation // not recorded // not recorded // not recorded // inferred from electronic annotation // --- // inferred from sequence or structural similarity // inferred from electronic annotation // --- // inferred from sequence or structural similarity // --- // inferred from sequence or structural similarity	GO:0005080 // GO:0005509 // GO:0008201 // GO:0042802	protein kinase C binding // calcium ion binding // heparin binding // identical protein binding	not recorded // inferred from electronic annotation // not recorded // not recorded	---	---	---	---	---	17478406
17488799	5.22127	5.11319	4.71612	6.69072	5.91792	5.84075		5.01686	6.1498		1.13294	2.19305	0.0220947		NM_028179	2200002D01Rik	RIKEN cDNA 2200002D01 gene	7|7 A3	NM_028179	RefSeq	Mus musculus RIKEN cDNA 2200002D01 gene (2200002D01Rik), mRNA.	100	81	17	17	FALSE	Mm.441142	brain| embryonic tissue| extraembryonic tissue| intestine| kidney| liver| mammary gland| nasopharynx| spleen| stomach| testis| thyroid| morula| blastocyst| fetus| neonate| juvenile| adult	chr7	-	29246561	29248467	NM_028179	Q9D809	GO:0008150	biological_process	no biological data available	GO:0005730 // GO:0005634	nucleolus // nucleus	inferred from direct assay // inferred from electronic annotation	GO:0003674	molecular_function	no biological data available	---	---	---	---	---	17488799
17469365	6.09331	5.82644	5.2741	7.06824	6.60644	6.91659		5.73128	6.86376		1.13247	2.19234	0.0149725		NM_145148	Frmd4b	FERM domain containing 4B	6|6 D3	NM_145148	RefSeq	Mus musculus FERM domain containing 4B (Frmd4b), mRNA.	100	67	18	18	FALSE	Mm.27789	blood| brain| dorsal root ganglion| embryonic tissue| extraembryonic tissue| eye| fertilized ovum| heart| inner ear| intestine| kidney| liver| lung| mammary gland| molar| muscle| olfactory mucosa| pancreas| pituitary gland| prostate| salivary gland| skin| spinal cord| spleen| testis| thymus| thyroid| uterus| zygote| cleavage| blastocyst| gastrula| organogenesis| fetus| neonate| juvenile| adult	chr6	-	97286867	97617657	NM_145148	Q920B0	GO:0090162	establishment of epithelial cell polarity	inferred from genetic interaction	GO:0001726 // GO:0005615 // GO:0005737 // GO:0005856 // GO:0005615 // GO:0005615 // GO:0005737	ruffle // extracellular space // cytoplasm // cytoskeleton // extracellular space // extracellular space // cytoplasm	inferred from physical interaction // not recorded // inferred from direct assay // inferred from electronic annotation // inferred from electronic annotation // --- // inferred from electronic annotation	GO:0005515	protein binding	inferred from physical interaction	---	---	---	---	---	17469365
17549822	5.12415	5.32038	4.96197	6.40565	6.86804	5.52399		5.1355	6.2659		1.1304	2.18919	0.050171		---	---	---	---	---	---	---	---	---	---	---	---	---	---	gi377836270	+	1	485	---	---	---	---	---	---	---	---	---	---	---	---	---	---	---	---	17549822
17239817	3.67378	3.92531	4.0209	5.61125	4.43475	4.96186		3.87333	5.00262		1.12929	2.18751	0.0336833		NM_134005	Enpp3	ectonucleotide pyrophosphatase/phosphodiesterase 3	10|10 A4	NM_134005	RefSeq	Mus musculus ectonucleotide pyrophosphatase/phosphodiesterase 3 (Enpp3), mRNA.	100	100	23	23	FALSE	Mm.338425	bladder| bone| brain| dorsal root ganglion| embryonic tissue| extraembryonic tissue| eye| heart| intestine| joint| kidney| liver| lung| mammary gland| oviduct| pancreas| salivary gland| skin| spleen| testis| thyroid| blastocyst| gastrula| organogenesis| fetus| neonate| juvenile| adult	chr10	-	24773814	24836195	NM_134005	Q6DYE8	GO:0006796 // GO:0006955 // GO:0008152 // GO:0009143 // GO:0006796 // GO:0006796 // GO:0006898 // GO:0009143 // GO:0009143 // GO:0090305	phosphate-containing compound metabolic process // immune response // metabolic process // nucleoside triphosphate catabolic process // phosphate-containing compound metabolic process // phosphate-containing compound metabolic process // receptor-mediated endocytosis // nucleoside triphosphate catabolic process // nucleoside triphosphate catabolic process // nucleic acid phosphodiester bond hydro…	not recorded // inferred from electronic annotation // inferred from electronic annotation // not recorded // inferred from electronic annotation // --- // inferred from electronic annotation // inferred from electronic annotation // --- // inferred from electronic annotation	GO:0005576 // GO:0016020 // GO:0016021 // GO:0048471 // GO:0070062 // GO:0048471 // GO:0048471 // GO:0070062 // GO:0070062	extracellular region // membrane // integral component of membrane // perinuclear region of cytoplasm // extracellular exosome // perinuclear region of cytoplasm // perinuclear region of cytoplasm // extracellular exosome // extracellular exosome	inferred from electronic annotation // inferred from electronic annotation // inferred from electronic annotation // not recorded // not recorded // inferred from electronic annotation // --- // inferred from electronic annotation // ---	GO:0003676 // GO:0003824 // GO:0004528 // GO:0004551 // GO:0005044 // GO:0016787 // GO:0030247 // GO:0035529 // GO:0046872 // GO:0047429 // GO:0047429 // GO:0047429	nucleic acid binding // catalytic activity // phosphodiesterase I activity // nucleotide diphosphatase activity // scavenger receptor activity // hydrolase activity // polysaccharide binding // NADH pyrophosphatase activity // metal ion binding // nucleoside-triphosphate diphosphatase activity // nucleoside-triphosphate diphosphatase activity // nucleoside-triphosphate diphosphatase activity	inferred from electronic annotation // inferred from electronic annotation // inferred from electronic annotation // inferred from electronic annotation // inferred from electronic annotation // inferred from electronic annotation // inferred from electronic annotation // inferred from electronic annotation // inferred from electronic annotation // not recorded // inferred from electronic annotat…	---	---	---	---	---	17239817
17404821	6.85282	6.74851	6.54969	7.83694	7.82861	7.8682		6.71701	7.84458		1.12758	2.18491	0.000230754		NM_009828	Ccna2	cyclin A2	3 B|3 17.67 cM	NM_009828	RefSeq	Mus musculus cyclin A2 (Ccna2), mRNA.	100	79	15	15	FALSE	Mm.4189	bladder| blood| bone| bone marrow| brain| connective tissue| dorsal root ganglion| embryonic tissue| extraembryonic tissue| eye| fertilized ovum| heart| inner ear| intestine| kidney| liver| lung| mammary gland| molar| muscle| nasopharynx| ovary| pancreas| pituitary gland| skin| spinal cord| spleen| stomach| testis| thymus| vagina|oocyte| zygote| cleavage| morula| blastocyst| gastrula| organogenes…	chr3	-	36564865	36572150	NM_009828	P51943	GO:0000079 // GO:0007049 // GO:0007067 // GO:0010389 // GO:0045893 // GO:0045893 // GO:0048146 // GO:0051301 // GO:0007265 // GO:0031100 // GO:0032355 // GO:0033762 // GO:0048146	regulation of cyclin-dependent protein serine/threonine kinase activity // cell cycle // mitotic nuclear division // regulation of G2/M transition of mitotic cell cycle // positive regulation of transcription, DNA-templated // positive regulation of transcription, DNA-templated // positive regulation of fibroblast proliferation // cell division // Ras protein signal transduction // organ regenera…	inferred from electronic annotation // inferred from electronic annotation // inferred from electronic annotation // inferred from electronic annotation // inferred from genetic interaction // inferred from mutant phenotype // not recorded // inferred from electronic annotation // inferred from electronic annotation // inferred from electronic annotation // inferred from electronic annotation // …	GO:0001939 // GO:0001940 // GO:0005634 // GO:0005634 // GO:0005737 // GO:0005737 // GO:0005634 // GO:0005634 // GO:0005737 // GO:0005737	female pronucleus // male pronucleus // nucleus // nucleus // cytoplasm // cytoplasm // nucleus // nucleus // cytoplasm // cytoplasm	inferred from direct assay // inferred from direct assay // inferred from direct assay // not recorded // inferred from direct assay // not recorded // inferred from electronic annotation // --- // inferred from electronic annotation // ---	GO:0005515 // GO:0019901 // GO:0019901	protein binding // protein kinase binding // protein kinase binding	inferred from physical interaction // inferred from physical interaction // inferred from electronic annotation	GenMAPP	Cell_Cycle_KEGG	---	---	---	17404821
17300998	5.62234	5.39119	5.88612	6.75128	6.63884	6.89069		5.63321	6.76027		1.12706	2.18413	0.00216436		NM_145463	Shisa2	shisa family member 2	14|14 D1	NM_145463	RefSeq	Mus musculus shisa family member 2 (Shisa2), mRNA.	100	100	25	25	FALSE	Mm.275409	brain| dorsal root ganglion| embryonic tissue| extraembryonic tissue| eye| inner ear| intestine| joint| kidney| lung| mammary gland| pancreas| skin| testis| thymus| fetus| neonate| juvenile| adult	chr14	+	59625281	59631660	NM_145463	Q8QZV2	GO:0007275	multicellular organismal development	inferred from electronic annotation	GO:0005783 // GO:0016020 // GO:0016021 // GO:0005789	endoplasmic reticulum // membrane // integral component of membrane // endoplasmic reticulum membrane	inferred from electronic annotation // inferred from electronic annotation // inferred from electronic annotation // inferred from electronic annotation	---	---	---	---	---	---	---	---	17300998
17287330	5.36156	5.37309	5.11398	6.36017	6.41438	6.44608		5.28288	6.40687		1.124	2.1795	0.000218034		NM_025415	Cks2	CDC28 protein kinase regulatory subunit 2	13|13 A5	NM_025415	RefSeq	Mus musculus CDC28 protein kinase regulatory subunit 2 (Cks2), mRNA.	100	100	27	27	FALSE	Mm.222228	adipose tissue| bone marrow| brain| embryonic tissue| eye| fertilized ovum| intestine| kidney| liver| lymph node| mammary gland| ovary| pancreas| prostate| skin| spleen| stomach| testis| thymus| thyroid|oocyte| zygote| cleavage| morula| blastocyst| egg cylinder| gastrula| organogenesis| fetus| neonate| juvenile| adult	chr13	+	51645232	51650662	NM_025415	P56390	GO:0007049 // GO:0007127 // GO:0051301 // GO:0045859 // GO:0016310	cell cycle // meiosis I // cell division // regulation of protein kinase activity // phosphorylation	inferred from electronic annotation // inferred from mutant phenotype // inferred from electronic annotation // inferred from electronic annotation // inferred from electronic annotation	---	---	---	GO:0016538 // GO:0016301	cyclin-dependent protein serine/threonine kinase regulator activity // kinase activity	inferred from electronic annotation // inferred from electronic annotation	---	---	---	---	---	17287330
17502583	6.04327	6.06588	6.16384	7.07827	7.04338	7.51894		6.091	7.21353		1.12253	2.17728	0.00204631		NM_001302540	Mcm5	minichromosome maintenance deficient 5, cell division cycle 46 (S. cerevisiae)	8|8 C1	NM_001302540	RefSeq	Mus musculus minichromosome maintenance deficient 5, cell division cycle 46 (S. cerevisiae) (Mcm5), transcript variant 2, mRNA.	96	100	27	28	FALSE	Mm.5048	adipose tissue| bladder| blood| bone| bone marrow| brain| connective tissue| dorsal root ganglion| embryonic tissue| epididymis| extraembryonic tissue| eye| fertilized ovum| heart| inner ear| intestine| kidney| liver| lung| lymph node| mammary gland| muscle| nasopharynx| ovary| pancreas| pituitary gland| skin| spleen| stomach| testis| thymus| tongue| vagina|oocyte| unfertilized ovum| zygote| clea…	chr8	+	75109528	75128439	NM_001302540	P49718	GO:0006260 // GO:0006270 // GO:0007049 // GO:0032508 // GO:0051301	DNA replication // DNA replication initiation // cell cycle // DNA duplex unwinding // cell division	inferred from electronic annotation // inferred from electronic annotation // inferred from electronic annotation // inferred from electronic annotation // inferred from electronic annotation	GO:0000784 // GO:0005634 // GO:0005654 // GO:0016020 // GO:0042555 // GO:0000784 // GO:0005654 // GO:0016020 // GO:0042555 // GO:0042555 // GO:0042555 // GO:0005654 // GO:0016020	nuclear chromosome, telomeric region // nucleus // nucleoplasm // membrane // MCM complex // nuclear chromosome, telomeric region // nucleoplasm // membrane // MCM complex // MCM complex // MCM complex // nucleoplasm // membrane	not recorded // inferred from electronic annotation // not recorded // not recorded // not recorded // --- // --- // --- // inferred from electronic annotation // --- // inferred from sequence or structural similarity // inferred from electronic annotation // inferred from electronic annotation	GO:0000166 // GO:0003677 // GO:0003678 // GO:0003682 // GO:0003688 // GO:0004386 // GO:0005524 // GO:0016787	nucleotide binding // DNA binding // DNA helicase activity // chromatin binding // DNA replication origin binding // helicase activity // ATP binding // hydrolase activity	inferred from electronic annotation // inferred from electronic annotation // inferred from electronic annotation // inferred from electronic annotation // inferred from electronic annotation // inferred from electronic annotation // inferred from electronic annotation // inferred from electronic annotation	GenMAPP // GenMAPP // GenMAPP	Cell_Cycle_KEGG // DNA_replication_Reactome // G1_to_S_cell_cycle_Reactome	---	---	---	17502583
17349433	6.67753	6.71329	6.18111	7.70182	7.30015	7.92703		6.52397	7.643		1.11903	2.172	0.011208		NM_001166406	Kif20a	kinesin family member 20A	18 B1|18 18.69 cM	NM_001166406	RefSeq	Mus musculus kinesin family member 20A (Kif20a), transcript variant 1, mRNA.	100	89	34	34	FALSE	Mm.258846	bladder| bone| bone marrow| brain| dorsal root ganglion| embryonic tissue| eye| fertilized ovum| heart| inner ear| intestine| kidney| liver| lung| lymph node| mammary gland| muscle| nasopharynx| ovary| pancreas| skin| spinal cord| spleen| stomach| testis| thymus| uterus|oocyte| unfertilized ovum| zygote| cleavage| morula| blastocyst| gastrula| organogenesis| fetus| neonate| juvenile| adult	chr18	+	34624624	34633277	NM_001166406	P97329	GO:0000281 // GO:0000910 // GO:0000920 // GO:0001578 // GO:0006810 // GO:0007018 // GO:0015031 // GO:0000281 // GO:0000281 // GO:0000281 // GO:0000910 // GO:0000910 // GO:0000920 // GO:0000920 // GO:0000920 // GO:0001578 // GO:0001578 // GO:0001578 // GO:0007018 // GO:0007018 // GO:0008152	mitotic cytokinesis // cytokinesis // cell separation after cytokinesis // microtubule bundle formation // transport // microtubule-based movement // protein transport // mitotic cytokinesis // mitotic cytokinesis // mitotic cytokinesis // cytokinesis // cytokinesis // cell separation after cytokinesis // cell separation after cytokinesis // cell separation after cytokinesis // microtubule bundle…	not recorded // not recorded // not recorded // not recorded // inferred from electronic annotation // not recorded // inferred from electronic annotation // inferred from electronic annotation // --- // inferred from sequence or structural similarity // inferred from electronic annotation // inferred from sequence or structural similarity // inferred from electronic annotation // --- // inferred…	GO:0005737 // GO:0005794 // GO:0005819 // GO:0005856 // GO:0005871 // GO:0005874 // GO:0030496 // GO:0005819 // GO:0005819 // GO:0005819 // GO:0005871 // GO:0005871 // GO:0030496 // GO:0030496 // GO:0030496	cytoplasm // Golgi apparatus // spindle // cytoskeleton // kinesin complex // microtubule // midbody // spindle // spindle // spindle // kinesin complex // kinesin complex // midbody // midbody // midbody	inferred from electronic annotation // inferred from electronic annotation // not recorded // inferred from electronic annotation // not recorded // inferred from electronic annotation // not recorded // inferred from electronic annotation // --- // inferred from sequence or structural similarity // --- // inferred from electronic annotation // inferred from electronic annotation // --- // inferr…	GO:0000166 // GO:0003777 // GO:0005524 // GO:0008017 // GO:0016887 // GO:0019901 // GO:0003777 // GO:0003777 // GO:0016887 // GO:0019901 // GO:0019901	nucleotide binding // microtubule motor activity // ATP binding // microtubule binding // ATPase activity // protein kinase binding // microtubule motor activity // microtubule motor activity // ATPase activity // protein kinase binding // protein kinase binding	inferred from electronic annotation // not recorded // inferred from electronic annotation // inferred from electronic annotation // not recorded // not recorded // --- // inferred from electronic annotation // --- // inferred from electronic annotation // ---	---	---	---	---	---	17349433
17511878	4.66602	4.36665	3.60459	5.36806	5.49054	5.12735		4.21242	5.32865		1.11623	2.1678	0.0286448		NM_026385	Pllp	plasma membrane proteolipid	8|8 C5	NM_026385	RefSeq	Mus musculus plasma membrane proteolipid (Pllp), mRNA.	100	100	21	21	FALSE	Mm.279977	brain| embryonic tissue| extraembryonic tissue| eye| intestine| joint| kidney| liver| olfactory mucosa| salivary gland| spinal cord| spleen| stomach| tongue| uterus| fetus| neonate| juvenile| adult	chr8	-	94674895	94696242	NM_026385	Q9DCU2	GO:0006810 // GO:0006811 // GO:0006811 // GO:0009611 // GO:0042552	transport // ion transport // ion transport // response to wounding // myelination	inferred from electronic annotation // not recorded // inferred from electronic annotation // inferred from electronic annotation // inferred from electronic annotation	GO:0016020 // GO:0016021 // GO:0043218 // GO:0045121 // GO:0070062 // GO:0043218 // GO:0045121 // GO:0070062 // GO:0070062	membrane // integral component of membrane // compact myelin // membrane raft // extracellular exosome // compact myelin // membrane raft // extracellular exosome // extracellular exosome	inferred from electronic annotation // inferred from electronic annotation // not recorded // not recorded // not recorded // inferred from electronic annotation // inferred from electronic annotation // inferred from electronic annotation // ---	---	---	---	---	---	---	---	---	17511878
17221633	6.11233	6.28577	6.08222	7.25924	7.05079	7.49769		6.16011	7.26924		1.10913	2.15716	0.00152263		NM_008563	Mcm3	minichromosome maintenance deficient 3 (S. cerevisiae)	1|1 A3-A5	NM_008563	RefSeq	Mus musculus minichromosome maintenance deficient 3 (S. cerevisiae) (Mcm3), mRNA.	100	93	27	27	FALSE	Mm.4502	blood| bone| bone marrow| brain| connective tissue| dorsal root ganglion| embryonic tissue| extraembryonic tissue| eye| fertilized ovum| heart| inner ear| intestine| joint| kidney| liver| lung| lymph node| mammary gland| nasopharynx| ovary| pancreas| pituitary gland| salivary gland| skin| spleen| stomach| testis| thymus|oocyte| zygote| cleavage| morula| blastocyst| egg cylinder| gastrula| organog…	chr1	-	20802974	20820278	NM_008563	P25206	GO:0006260 // GO:0006270 // GO:0007049 // GO:0032508	DNA replication // DNA replication initiation // cell cycle // DNA duplex unwinding	inferred from electronic annotation // inferred from electronic annotation // inferred from electronic annotation // inferred from electronic annotation	GO:0000784 // GO:0005634 // GO:0005634 // GO:0005654 // GO:0005737 // GO:0005813 // GO:0016020 // GO:0042555 // GO:0043231 // GO:0048471 // GO:0000784 // GO:0005634 // GO:0005634 // GO:0005654 // GO:0005654 // GO:0005813 // GO:0005813 // GO:0016020 // GO:0016020 // GO:0042555 // GO:0042555 // GO:0042555 // GO:0043231 // GO:0043231 // GO:0048471 // GO:0048471	nuclear chromosome, telomeric region // nucleus // nucleus // nucleoplasm // cytoplasm // centrosome // membrane // MCM complex // intracellular membrane-bounded organelle // perinuclear region of cytoplasm // nuclear chromosome, telomeric region // nucleus // nucleus // nucleoplasm // nucleoplasm // centrosome // centrosome // membrane // membrane // MCM complex // MCM complex // MCM complex // …	not recorded // inferred from direct assay // not recorded // not recorded // inferred from direct assay // not recorded // not recorded // not recorded // not recorded // not recorded // --- // inferred from electronic annotation // --- // inferred from electronic annotation // --- // inferred from electronic annotation // --- // inferred from electronic annotation // --- // inferred from electr…	GO:0000166 // GO:0003677 // GO:0003678 // GO:0004386 // GO:0005524 // GO:0016787	nucleotide binding // DNA binding // DNA helicase activity // helicase activity // ATP binding // hydrolase activity	inferred from electronic annotation // inferred from electronic annotation // inferred from electronic annotation // inferred from electronic annotation // inferred from electronic annotation // inferred from electronic annotation	GenMAPP // GenMAPP // GenMAPP	Cell_Cycle_KEGG // DNA_replication_Reactome // G1_to_S_cell_cycle_Reactome	---	---	---	17221633
17289497	4.8993	4.92664	4.30914	5.98057	5.83115	5.64162		4.7117	5.81778		1.10608	2.1526	0.00783341		NM_001168386	Ccdc125	coiled-coil domain containing 125	13|13 D1	NM_001168386	RefSeq	Mus musculus coiled-coil domain containing 125 (Ccdc125), transcript variant B, mRNA.	100	83	19	19	FALSE	Mm.23977	bone marrow| brain| embryonic tissue| intestine| kidney| liver| mammary gland| spleen| testis| thymus| blastocyst| gastrula| organogenesis| neonate| juvenile| adult	chr13	+	100669481	100697240	NM_001168386	Q5U465	GO:0008150	biological_process	no biological data available	GO:0005737	cytoplasm	inferred from electronic annotation	GO:0003674	molecular_function	no biological data available	---	---	---	---	---	17289497
17497334	6.93551	7.53143	7.19549	8.47641	8.08384	8.41527		7.22081	8.32518		1.10436	2.15004	0.00639333		NM_001081117	Mki67	antigen identified by monoclonal antibody Ki 67	7|7 F3-F5	NM_001081117	RefSeq	Mus musculus antigen identified by monoclonal antibody Ki 67 (Mki67), mRNA.	100	100	29	29	FALSE	Mm.4078	bone marrow| brain| embryonic tissue| extraembryonic tissue| eye| heart| intestine| kidney| lung| mammary gland| molar| ovary| pancreas| prostate| skin| spleen| sympathetic ganglion| thymus| thyroid|oocyte| unfertilized ovum| cleavage| morula| blastocyst| gastrula| organogenesis| fetus| neonate| juvenile| adult	chr7	-	135689788	135716379	NM_001081117	Q7TSF6	GO:0007126 // GO:0008283 // GO:0072574 // GO:1990705 // GO:0006259 // GO:0008283 // GO:0014070 // GO:0030212 // GO:0031100 // GO:0034605	meiotic nuclear division // cell proliferation // hepatocyte proliferation // cholangiocyte proliferation // DNA metabolic process // cell proliferation // response to organic cyclic compound // hyaluronan metabolic process // organ regeneration // cellular response to heat	inferred from direct assay // inferred from direct assay // inferred from direct assay // inferred from direct assay // inferred from electronic annotation // inferred from electronic annotation // inferred from electronic annotation // inferred from electronic annotation // inferred from electronic annotation // inferred from electronic annotation	GO:0000775 // GO:0000793 // GO:0005634 // GO:0005634 // GO:0005730 // GO:0005730 // GO:0005737 // GO:0016020 // GO:0005634 // GO:0005730 // GO:0016020 // GO:0005634 // GO:0005730 // GO:0016020	chromosome, centromeric region // condensed chromosome // nucleus // nucleus // nucleolus // nucleolus // cytoplasm // membrane // nucleus // nucleolus // membrane // nucleus // nucleolus // membrane	inferred from direct assay // inferred from direct assay // inferred from direct assay // not recorded // inferred from direct assay // not recorded // inferred from direct assay // not recorded // --- // --- // --- // inferred from electronic annotation // inferred from electronic annotation // inferred from electronic annotation	GO:0008022 // GO:0044822 // GO:0008022 // GO:0044822 // GO:0008022 // GO:0044822	protein C-terminus binding // poly(A) RNA binding // protein C-terminus binding // poly(A) RNA binding // protein C-terminus binding // poly(A) RNA binding	not recorded // not recorded // --- // --- // inferred from electronic annotation // inferred from electronic annotation	---	---	---	---	---	17497334
17529415	2.47034	1.54326	1.01377	2.91552	3.07439	2.33491		1.67579	2.77494		1.09915	2.14229	0.0844631		ENSMUST00000175333	Gm25949	predicted gene, 25949 [Source:MGI Symbol;Acc:MGI:5455726]	---	ENSMUST00000175333	ENSEMBL	predicted gene, 25949 [gene_biotype:snRNA transcript_biotype:snRNA]	100	100	11	11	FALSE	---	---	chr9	-	86699043	86699156	---	---	---	---	---	---	---	---	---	---	---	---	---	---	---	---	17529415
17379523	5.66433	5.4824	5.28875	6.55593	6.62678	6.54051		5.47849	6.57441		1.09592	2.13749	0.000603857		NM_026785	Ube2c	ubiquitin-conjugating enzyme E2C	2 H3|2 85.27 cM	NM_026785	RefSeq	Mus musculus ubiquitin-conjugating enzyme E2C (Ube2c), mRNA.	100	80	20	20	FALSE	Mm.89830	bone marrow| brain| connective tissue| embryonic tissue| extraembryonic tissue| eye| fertilized ovum| heart| intestine| kidney| liver| lung| lymph node| mammary gland| muscle| ovary| pancreas| skin| spleen| testis| thymus|oocyte| zygote| cleavage| blastocyst| egg cylinder| gastrula| organogenesis| fetus| neonate| juvenile| adult	chr2	+	164769898	164778822	NM_026785	Q9D1C1	GO:0000209 // GO:0006511 // GO:0007049 // GO:0007067 // GO:0008054 // GO:0010458 // GO:0010994 // GO:0016567 // GO:0030071 // GO:0031145 // GO:0031536 // GO:0051301 // GO:0070936 // GO:0070979 // GO:0000209 // GO:0006511 // GO:0006511 // GO:0006511 // GO:0008054 // GO:0008054 // GO:0010458 // GO:0010458 // GO:0010458 // GO:0010994 // GO:0010994 // GO:0010994 // GO:0016567 // GO:0016567 // GO:0030…	protein polyubiquitination // ubiquitin-dependent protein catabolic process // cell cycle // mitotic nuclear division // negative regulation of cyclin-dependent protein serine/threonine kinase by cyclin degradation // exit from mitosis // free ubiquitin chain polymerization // protein ubiquitination // regulation of mitotic metaphase/anaphase transition // anaphase-promoting complex-dependent pro…	not recorded // not recorded // inferred from electronic annotation // inferred from electronic annotation // not recorded // not recorded // not recorded // not recorded // not recorded // not recorded // not recorded // inferred from electronic annotation // not recorded // not recorded // --- // inferred from electronic annotation // --- // inferred from sequence or structural similarity // in…	GO:0005634 // GO:0005680 // GO:0005737 // GO:0005634 // GO:0005680 // GO:0005680 // GO:0005680 // GO:0005737	nucleus // anaphase-promoting complex // cytoplasm // nucleus // anaphase-promoting complex // anaphase-promoting complex // anaphase-promoting complex // cytoplasm	not recorded // not recorded // not recorded // --- // inferred from electronic annotation // --- // inferred from sequence or structural similarity // ---	GO:0000166 // GO:0004842 // GO:0005524 // GO:0016740 // GO:0031625 // GO:0061630 // GO:0061631 // GO:0004842 // GO:0004842 // GO:0004842 // GO:0031625 // GO:0061630 // GO:0061631 // GO:0061631 // GO:0016874	nucleotide binding // ubiquitin-protein transferase activity // ATP binding // transferase activity // ubiquitin protein ligase binding // ubiquitin protein ligase activity // ubiquitin conjugating enzyme activity // ubiquitin-protein transferase activity // ubiquitin-protein transferase activity // ubiquitin-protein transferase activity // ubiquitin protein ligase binding // ubiquitin protein li…	inferred from electronic annotation // not recorded // inferred from electronic annotation // inferred from electronic annotation // not recorded // not recorded // not recorded // inferred from electronic annotation // --- // inferred from sequence or structural similarity // --- // --- // inferred from electronic annotation // --- // inferred from electronic annotation	---	---	---	---	---	17379523
17421972	6.62397	6.83525	6.76563	8.23343	7.40735	7.86709		6.74162	7.83596		1.09434	2.13515	0.011406		NM_133753	Errfi1	ERBB receptor feedback inhibitor 1	4|4 E1	NM_133753	RefSeq	Mus musculus ERBB receptor feedback inhibitor 1 (Errfi1), mRNA.	100	72	18	18	FALSE	Mm.318841	adrenal gland| bladder| blood| bone| bone marrow| brain| connective tissue| embryonic tissue| extraembryonic tissue| eye| fertilized ovum| intestine| joint| kidney| liver| lung| mammary gland| muscle| nasopharynx| ovary| pancreas| pituitary gland| salivary gland| skin| spinal cord| spleen| testis| thymus| thyroid|oocyte| zygote| cleavage| morula| blastocyst| gastrula| organogenesis| fetus| neonat…	chr4	+	150853919	150868892	NM_133753	Q99JZ7	GO:0007175 // GO:0007175 // GO:0031098 // GO:0031953 // GO:0032691 // GO:0032966 // GO:0042059 // GO:0042059 // GO:0042536 // GO:0043589 // GO:0045616 // GO:0048286 // GO:0050732 // GO:0060426 // GO:0060428 // GO:0061469 // GO:0070373 // GO:1903243 // GO:0007175 // GO:0007175 // GO:0031098 // GO:0031953 // GO:0031953 // GO:0031953 // GO:0032691 // GO:0032869 // GO:0032966 // GO:0036120 // GO:0042…	negative regulation of epidermal growth factor-activated receptor activity // negative regulation of epidermal growth factor-activated receptor activity // stress-activated protein kinase signaling cascade // negative regulation of protein autophosphorylation // negative regulation of interleukin-1 beta production // negative regulation of collagen biosynthetic process // negative regulation of e…	inferred from mutant phenotype // not recorded // not recorded // not recorded // not recorded // not recorded // inferred from mutant phenotype // not recorded // not recorded // inferred from mutant phenotype // inferred from mutant phenotype // inferred from mutant phenotype // not recorded // inferred from mutant phenotype // inferred from mutant phenotype // not recorded // not recorded // n…	GO:0005634 // GO:0005737 // GO:0005737 // GO:0005829 // GO:0005886 // GO:0016020 // GO:0031234 // GO:0005737 // GO:0005737 // GO:0005829 // GO:0005829 // GO:0005886	nucleus // cytoplasm // cytoplasm // cytosol // plasma membrane // membrane // extrinsic component of cytoplasmic side of plasma membrane // cytoplasm // cytoplasm // cytosol // cytosol // plasma membrane	inferred from electronic annotation // inferred from direct assay // not recorded // not recorded // not recorded // inferred from electronic annotation // inferred from direct assay // inferred from electronic annotation // --- // inferred from electronic annotation // --- // inferred from electronic annotation	GO:0005515 // GO:0017124 // GO:0019900 // GO:0019901 // GO:0031267 // GO:0017124 // GO:0019900 // GO:0019901 // GO:0019901 // GO:0031267	protein binding // SH3 domain binding // kinase binding // protein kinase binding // small GTPase binding // SH3 domain binding // kinase binding // protein kinase binding // protein kinase binding // small GTPase binding	inferred from physical interaction // not recorded // not recorded // not recorded // not recorded // inferred from electronic annotation // inferred from electronic annotation // inferred from electronic annotation // --- // inferred from electronic annotation	---	---	---	---	---	17421972
17237094	5.55	5.42199	5.63948	6.89344	6.009	6.99205		5.53716	6.6315		1.09434	2.13515	0.0264851		NM_001205341	Ppfia2	protein tyrosine phosphatase, receptor type, f polypeptide (PTPRF), interacting protein (liprin), alpha 2	10|10 D1	NM_001205341	RefSeq	Mus musculus protein tyrosine phosphatase, receptor type, f polypeptide (PTPRF), interacting protein (liprin), alpha 2 (Ppfia2), transcript variant 1, mRNA.	100	100	22	22	FALSE	Mm.391424	brain| embryonic tissue| eye| inner ear| pituitary gland| sympathetic ganglion| fetus| neonate| juvenile| adult	chr10	+	106465265	106933468	NM_001205341	Q8BSS9	GO:0008150	biological_process	no biological data available	GO:0005737 // GO:0045202 // GO:0070062 // GO:0009986 // GO:0045202 // GO:0070062 // GO:0070062	cytoplasm // synapse // extracellular exosome // cell surface // synapse // extracellular exosome // extracellular exosome	inferred from electronic annotation // inferred from direct assay // not recorded // inferred from electronic annotation // inferred from electronic annotation // --- // inferred from electronic annotation	GO:0005515 // GO:0032403	protein binding // protein complex binding	inferred from physical interaction // inferred from direct assay	---	---	---	---	---	17237094
17513399	2.794	1.66502	2.18304	2.70591	3.42093	3.78465		2.21402	3.30383		1.08981	2.12846	0.0746685		---	---	---	---	NONMMUT067396	NONCODE	Non-coding transcript identified by NONCODE	100	100	4	4	FALSE	---	---	chr8	-	119392034	119392104	---	---	---	---	---	---	---	---	---	---	---	---	---	---	---	---	17513399
17230918	6.26643	6.20063	5.98371	7.13217	7.12672	7.4573		6.15026	7.23873		1.08847	2.12649	0.00142467		NM_001081363	Cenpf	centromere protein F	1 H6|1 95.03 cM	NM_001081363	RefSeq	Mus musculus centromere protein F (Cenpf), mRNA.	100	100	38	38	FALSE	Mm.129746	bone marrow| brain| embryonic tissue| extraembryonic tissue| eye| heart| lung| mammary gland| molar| nasopharynx| ovary| pancreas| pituitary gland| spleen| testis| thymus|oocyte| unfertilized ovum| cleavage| morula| blastocyst| gastrula| organogenesis| fetus| neonate| juvenile| adult	chr1	-	189640599	189688086	NM_001081363	Q155P7	GO:0000278 // GO:0007059 // GO:0010389 // GO:0015031 // GO:0016202 // GO:0045892 // GO:0051310 // GO:0000278 // GO:0002724 // GO:0002730 // GO:0007059 // GO:0007507 // GO:0008284 // GO:0010389 // GO:0010389 // GO:0015031 // GO:0030885 // GO:0032386 // GO:0032886 // GO:0043066 // GO:0045787 // GO:0045892 // GO:0048866 // GO:0050863 // GO:0051310 // GO:0070201 // GO:0000278 // GO:0007059 // GO:0045…	mitotic cell cycle // chromosome segregation // regulation of G2/M transition of mitotic cell cycle // protein transport // regulation of striated muscle tissue development // negative regulation of transcription, DNA-templated // metaphase plate congression // mitotic cell cycle // regulation of T cell cytokine production // regulation of dendritic cell cytokine production // chromosome segregat…	not recorded // not recorded // not recorded // not recorded // inferred from direct assay // not recorded // not recorded // --- // inferred from mutant phenotype // inferred from mutant phenotype // --- // inferred from mutant phenotype // inferred from mutant phenotype // inferred from direct assay // --- // --- // inferred from mutant phenotype // inferred from direct assay // inferred from m…	GO:0000775 // GO:0000776 // GO:0000922 // GO:0000940 // GO:0005634 // GO:0005634 // GO:0005634 // GO:0005635 // GO:0005654 // GO:0005737 // GO:0005813 // GO:0005819 // GO:0005930 // GO:0016363 // GO:0030496 // GO:0036064 // GO:0045120 // GO:0097539 // GO:0000775 // GO:0000922 // GO:0000940 // GO:0005634 // GO:0005635 // GO:0005654 // GO:0005737 // GO:0005737 // GO:0005802 // GO:0005819 // GO:0016…	chromosome, centromeric region // kinetochore // spindle pole // condensed chromosome outer kinetochore // nucleus // nucleus // nucleus // nuclear envelope // nucleoplasm // cytoplasm // centrosome // spindle // axoneme // nuclear matrix // midbody // ciliary basal body // pronucleus // ciliary transition fiber // chromosome, centromeric region // spindle pole // condensed chromosome outer kinet…	not recorded // inferred from direct assay // not recorded // not recorded // inferred from direct assay // not recorded // inferred from sequence or structural similarity // not recorded // not recorded // not recorded // inferred from direct assay // not recorded // inferred from direct assay // not recorded // not recorded // inferred from direct assay // inferred from direct assay // inferred…	GO:0008022 // GO:0008134 // GO:0042803 // GO:0045502 // GO:0005515 // GO:0008022 // GO:0008134 // GO:0008134 // GO:0042803 // GO:0042803 // GO:0045502 // GO:0045502 // GO:0008134 // GO:0042803 // GO:0045502 // GO:0008022	protein C-terminus binding // transcription factor binding // protein homodimerization activity // dynein binding // protein binding // protein C-terminus binding // transcription factor binding // transcription factor binding // protein homodimerization activity // protein homodimerization activity // dynein binding // dynein binding // transcription factor binding // protein homodimerization ac…	not recorded // not recorded // not recorded // not recorded // inferred from physical interaction // --- // inferred from electronic annotation // --- // inferred from electronic annotation // --- // inferred from electronic annotation // --- // inferred from sequence or structural similarity // inferred from sequence or structural similarity // inferred from sequence or structural similarity //…	---	---	---	---	---	17230918
17548983	3.74976	4.0386	4.10832	4.78354	5.21712	5.16116		3.96556	5.05394		1.08838	2.12635	0.00339471		---	---	---	---	---	---	---	---	---	---	---	---	---	---	chr1	-	153909189	153909668	---	---	---	---	---	---	---	---	---	---	---	---	---	---	---	---	17548983
17232116	3.9086	2.91222	2.8223	4.84195	3.66086	4.39294		3.21437	4.29858		1.08421	2.12022	0.091136		NR_028580	Gm10825	predicted gene 10825	10 A3|10	NR_028580	RefSeq	Mus musculus predicted gene 10825 (Gm10825), long non-coding RNA.	100	100	19	19	FALSE	Mm.392859	skin	chr10	+	22402813	22407470	NR_028580	Q3TQ06	---	---	---	GO:0016020 // GO:0016021	membrane // integral component of membrane	inferred from electronic annotation // inferred from electronic annotation	---	---	---	---	---	---	---	---	17232116
17301428	6.28917	6.75579	6.38745	7.47677	7.40673	7.79556		6.47747	7.55969		1.08222	2.11729	0.00431971		NM_023209	Pbk	PDZ binding kinase	14 D1|14 34.36 cM	NM_023209	RefSeq	Mus musculus PDZ binding kinase (Pbk), mRNA.	100	83	24	24	FALSE	Mm.24337	bladder| blood| bone| bone marrow| brain| connective tissue| embryonic tissue| extraembryonic tissue| eye| fertilized ovum| heart| inner ear| intestine| kidney| liver| lung| mammary gland| nasopharynx| ovary| pancreas| skin| spleen| stomach| testis| thymus| unfertilized ovum| zygote| cleavage| morula| blastocyst| egg cylinder| gastrula| organogenesis| fetus| neonate| juvenile| adult	chr14	+	65805837	65817822	NM_023209	Q9JJ78	GO:0001933 // GO:0006468 // GO:0016310 // GO:0018105 // GO:0018107 // GO:0032435 // GO:0032873 // GO:0034644 // GO:0050728 // GO:0018105 // GO:0018107	negative regulation of protein phosphorylation // protein phosphorylation // phosphorylation // peptidyl-serine phosphorylation // peptidyl-threonine phosphorylation // negative regulation of proteasomal ubiquitin-dependent protein catabolic process // negative regulation of stress-activated MAPK cascade // cellular response to UV // negative regulation of inflammatory response // peptidyl-serine…	inferred from mutant phenotype // inferred from electronic annotation // inferred from electronic annotation // not recorded // not recorded // inferred from mutant phenotype // inferred from mutant phenotype // inferred from mutant phenotype // inferred from mutant phenotype // --- // ---	GO:0005634 // GO:0005634 // GO:0005634	nucleus // nucleus // nucleus	not recorded // inferred from electronic annotation // ---	GO:0000166 // GO:0004672 // GO:0004674 // GO:0004674 // GO:0005524 // GO:0016301 // GO:0016740 // GO:0004674 // GO:0004674	nucleotide binding // protein kinase activity // protein serine/threonine kinase activity // protein serine/threonine kinase activity // ATP binding // kinase activity // transferase activity // protein serine/threonine kinase activity // protein serine/threonine kinase activity	inferred from electronic annotation // inferred from electronic annotation // inferred from direct assay // not recorded // inferred from electronic annotation // inferred from electronic annotation // inferred from electronic annotation // inferred from electronic annotation // ---	---	---	---	---	---	17301428
17525329	7.26598	6.76031	6.83115	8.46495	7.83242	7.8013		6.95248	8.03289		1.08041	2.11463	0.0156846		NM_009178	St3gal4	ST3 beta-galactoside alpha-2,3-sialyltransferase 4	9|9 A5.3	NM_009178	RefSeq	Mus musculus ST3 beta-galactoside alpha-2,3-sialyltransferase 4 (St3gal4), mRNA.	100	100	30	30	FALSE	Mm.275973	bladder| bone marrow| brain| connective tissue| embryonic tissue| extraembryonic tissue| eye| inner ear| intestine| joint| liver| lung| lymph node| mammary gland| muscle| nasopharynx| pancreas| pineal gland| salivary gland| skin| spleen| testis| thymus| uterus| organogenesis| fetus| neonate| juvenile| adult	chr9	-	35046579	35116810	NM_009178	Q91Y74	GO:0001574 // GO:0006486 // GO:0009311 // GO:0016266 // GO:0018146 // GO:0018279 // GO:0043687 // GO:0050890 // GO:0097503 // GO:0001574 // GO:0006486 // GO:0009311 // GO:0016266 // GO:0018146 // GO:0018279 // GO:0043687 // GO:0050890 // GO:0050890 // GO:0097503 // GO:0097503 // GO:0097503	ganglioside biosynthetic process // protein glycosylation // oligosaccharide metabolic process // O-glycan processing // keratan sulfate biosynthetic process // protein N-linked glycosylation via asparagine // post-translational protein modification // cognition // sialylation // ganglioside biosynthetic process // protein glycosylation // oligosaccharide metabolic process // O-glycan processing …	not recorded // inferred from direct assay // not recorded // not recorded // not recorded // not recorded // not recorded // not recorded // not recorded // --- // inferred from electronic annotation // --- // --- // --- // --- // --- // inferred from electronic annotation // --- // --- // inferred from direct assay // inferred from electronic annotation	GO:0000139 // GO:0005794 // GO:0016020 // GO:0016021 // GO:0030173 // GO:0070062 // GO:0000139 // GO:0016020 // GO:0016020 // GO:0032580 // GO:0070062 // GO:0070062	Golgi membrane // Golgi apparatus // membrane // integral component of membrane // integral component of Golgi membrane // extracellular exosome // Golgi membrane // membrane // membrane // Golgi cisterna membrane // extracellular exosome // extracellular exosome	not recorded // inferred from electronic annotation // not recorded // inferred from electronic annotation // inferred from electronic annotation // not recorded // --- // inferred from electronic annotation // --- // inferred from electronic annotation // inferred from electronic annotation // ---	GO:0003836 // GO:0008373 // GO:0008932 // GO:0016740 // GO:0016757 // GO:0047288 // GO:0047288 // GO:0047288	beta-galactoside (CMP) alpha-2,3-sialyltransferase activity // sialyltransferase activity // lytic endotransglycosylase activity // transferase activity // transferase activity, transferring glycosyl groups // monosialoganglioside sialyltransferase activity // monosialoganglioside sialyltransferase activity // monosialoganglioside sialyltransferase activity	inferred from direct assay // inferred from electronic annotation // inferred from electronic annotation // inferred from electronic annotation // inferred from electronic annotation // not recorded // --- // inferred from electronic annotation	---	---	---	---	---	17525329
[truncated: 34,216 more rows]
[truncated: 3 more columns]
